# Supplementary material for: Remodeling of the human skeletal muscle proteome found after long-term endurance training but not after strength training
Source: iScience. 2023 Dec 5;27(1):108638. doi: 10.1016/j.isci.2023.108638 (PMC10783619; doi:10.1016/j.isci.2023.108638)
Supplement: Table S1. List of all differentially regulated proteins, related to Figures 1 and 2 [file mmc2.xlsx]

## Sheet: EnduranceFemaleVSEnduranceMale
	Gene Name	LogFC	FDR (deqms)	Direction	Mito
ENSP00000370467.6	PUDP	0.593669	0.00706694	UP	No
ENSP00000404421.1	PARL	-0.35603	0.0900751	DOWN	Yes
ENSP00000494518.1	DDX3X	0.223588	0.143079	UP	No
ENSP00000476028.1	LAP3	-0.195056	0.14975	DOWN	Yes
ENSP00000258415.4	CYP27A1	-0.278531	0.160016	DOWN	Yes
ENSP00000338191.4	SNTB2	0.255587	0.160016	UP	No
ENSP00000377778.3	MIEN1	-0.276266	0.160016	DOWN	No
ENSP00000290573.2	HK2	0.45614	0.160016	UP	Yes
ENSP00000338413.6	UBA1	0.133657	0.161228	UP	Yes
ENSP00000356789.3	ATP1B1	-0.21927	0.161228	DOWN	No
ENSP00000424183.1	LAMTOR3	-0.353269	0.161228	DOWN	No
ENSP00000445408.2	RABEP1	-0.152219	0.161228	DOWN	No
ENSP00000324628.6	NAPG	-0.15366	0.193776	DOWN	No
ENSP00000301149.3	GPD1	-0.295017	0.218746	DOWN	Yes
ENSP00000360939.5	CMPK1	-0.208288	0.218746	DOWN	No
ENSP00000366117.2	EMC10	-0.238777	0.218746	DOWN	No
ENSP00000419879.1	CDS2	-0.225566	0.218746	DOWN	No
ENSP00000222399.6	LAMB1	0.320112	0.218746	UP	No
ENSP00000497477.1	COL4A1	0.41433	0.218746	UP	No
ENSP00000492831.1	SCARB2	-0.26728	0.231862	DOWN	No
ENSP00000418668.1	CAVIN4	0.228198	0.242902	UP	No
ENSP00000430535.1	SLC36A2	-0.723306	0.242902	DOWN	No
ENSP00000273550.7	FTH1	-0.477118	0.290666	DOWN	Yes
ENSP00000339016.2	ATAD1	-0.215042	0.294095	DOWN	Yes
ENSP00000306997.6	MYOZ2	0.388331	0.312385	UP	No
ENSP00000376066.3	ATP1A2	-0.164111	0.31661	DOWN	No
ENSP00000248070.5	EPS15L1	0.157489	0.34266	UP	No
ENSP00000385211.1	NUCB1	-0.147852	0.34266	DOWN	No
ENSP00000304376.6	RAB24	-0.180793	0.34266	DOWN	Yes
ENSP00000310226.6	RAB1B	-0.127024	0.34266	DOWN	No
ENSP00000370588.3	CD99	-0.31783	0.34266	DOWN	No
ENSP00000305995.3	PGK2	-0.344762	0.34266	DOWN	No
ENSP00000323782.7	CCDC43	0.196138	0.34266	UP	No
ENSP00000429982.1	ATOX1	-0.200327	0.34266	DOWN	No
ENSP00000278671.5	LAMTOR1	-0.180399	0.34266	DOWN	No
ENSP00000326381.5	EIF4A2	-0.112097	0.34266	DOWN	No
ENSP00000319851.5	CHDH	0.362366	0.34266	UP	Yes
ENSP00000252595.6	SLC27A1	0.169993	0.34266	UP	No
ENSP00000378360.3	TKFC	-0.21067	0.34266	DOWN	No
ENSP00000249289.4	ATP6V1F	-0.185693	0.34266	DOWN	No
ENSP00000380157.3	MOCS2	-0.186977	0.344988	DOWN	No
ENSP00000343885.5	PPA2	0.287445	0.360121	UP	Yes
ENSP00000338934.7	EZR	-0.325345	0.360121	DOWN	No
ENSP00000406612.2	NUDT4	0.317289	0.360121	UP	No
ENSP00000461927.1	NT5C	-0.203384	0.369764	DOWN	No
ENSP00000342026.5	PRDX6	0.133475	0.376693	UP	Yes
ENSP00000260324.7	SQOR	-0.320242	0.377597	DOWN	Yes
ENSP00000265062.3	RAB7A	-0.118492	0.377597	DOWN	No
ENSP00000366525.2	FTL	-0.612532	0.377597	DOWN	No
ENSP00000481376.1	SDHB	-0.319533	0.392637	DOWN	Yes
ENSP00000261973.7	RBM25	0.247071	0.392637	UP	No
ENSP00000294353.6	ZYG11B	-0.20391	0.392637	DOWN	No
ENSP00000356419.1	UCHL5	-0.150043	0.392637	DOWN	No
ENSP00000490952.1	MYO18A	-0.251253	0.393075	DOWN	Yes
ENSP00000258201.4	FHOD1	-0.150847	0.393075	DOWN	No
ENSP00000464317.1	MYH3	0.22649	0.395625	UP	No
ENSP00000390949.3	NAPRT	0.37893	0.395625	UP	No
ENSP00000362413.4	PGK1	-0.236889	0.395625	DOWN	Yes
ENSP00000362092.3	RRAGC	-0.173598	0.395625	DOWN	No
ENSP00000246151.4	PITHD1	0.302179	0.395625	UP	No
ENSP00000228506.3	MLEC	-0.219006	0.395625	DOWN	No
ENSP00000303394.1	HSPB3	0.204787	0.395625	UP	No
ENSP00000303145.4	TMED10	-0.155082	0.395625	DOWN	No
ENSP00000331787.4	METTL7A	0.299041	0.412143	UP	No
ENSP00000467399.1	VAMP2	-0.199287	0.412143	DOWN	No
ENSP00000353654.5	COL4A2	0.385824	0.412143	UP	No
ENSP00000289228.5	ACTR1B	-0.134048	0.412143	DOWN	No
ENSP00000242729.2	SSPN	0.39955	0.412143	UP	No
ENSP00000290597.5	ALDH4A1	0.288619	0.412962	UP	Yes
ENSP00000307900.5	GLUL	0.363769	0.417166	UP	No
ENSP00000228740.2	LTA4H	-0.123907	0.422408	DOWN	No
ENSP00000473515.1	ATP6V0D1	-0.243321	0.425388	DOWN	No
ENSP00000386406.1	DCTN1	-0.0877311	0.441166	DOWN	No
ENSP00000357692.1	S100A16	-0.38045	0.441166	DOWN	No
ENSP00000253039.4	EIF2S3	0.191035	0.441166	UP	No
ENSP00000382518.3	SRL	0.138798	0.441166	UP	Yes
ENSP00000225792.5	DDX5	-0.200059	0.441166	DOWN	No
ENSP00000331748.6	RAB12	-0.163918	0.477472	DOWN	No
ENSP00000466945.1	PSME3	-0.166612	0.477472	DOWN	No
ENSP00000384863.2	XPO1	0.127526	0.477472	UP	No
ENSP00000435964.1	UBXN1	-0.14414	0.477472	DOWN	No
ENSP00000273398.3	ATP6V1A	-0.131779	0.477472	DOWN	No
ENSP00000265631.6	SLC25A13	-0.361513	0.477472	DOWN	Yes
ENSP00000428120.2	MRPS27	-0.190354	0.477472	DOWN	Yes
ENSP00000222553.3	NAMPT	-0.29514	0.477472	DOWN	No
ENSP00000360305.3	PDLIM1	0.229511	0.479661	UP	No
ENSP00000364557.3	ARHGEF10L	-0.187007	0.483199	DOWN	No
ENSP00000311113.5	JUP	-0.210842	0.493197	DOWN	No
ENSP00000261733.2	ALDH2	0.220294	0.497396	UP	Yes
ENSP00000475238.1	CA14	0.411982	0.500833	UP	No
ENSP00000353679.2	MME	-0.177709	0.503487	DOWN	No
ENSP00000377696.3	NIT2	0.162915	0.505665	UP	Yes
ENSP00000297785.3	ALDH1A1	-0.354682	0.505665	DOWN	No
ENSP00000478061.1	MARCKS	-0.253446	0.505665	DOWN	No
ENSP00000425631.1	LIMCH1	-0.186295	0.507772	DOWN	No
ENSP00000350914.2	BDH1	0.34516	0.507772	UP	Yes
ENSP00000418401.1	SRPRB	-0.259024	0.507772	DOWN	No
ENSP00000245046.2	EMC3	-0.175881	0.507772	DOWN	No
ENSP00000318318.6	MPI	-0.1409	0.508069	DOWN	No
ENSP00000298316.5	ARF6	-0.16223	0.509114	DOWN	No
ENSP00000312771.5	GPHN	-0.11769	0.509114	DOWN	No
ENSP00000457733.1	SLC25A24	-0.18944	0.521925	DOWN	Yes
ENSP00000396899.2	IMMT	-0.189139	0.521925	DOWN	Yes
ENSP00000385927.3	RMDN1	-0.288588	0.521925	DOWN	Yes
ENSP00000341072.3	CDC42	0.112032	0.521925	UP	No
ENSP00000394770.2	CMYA5	-0.11833	0.521925	DOWN	No
ENSP00000259238.4	BIN1	-0.169421	0.521925	DOWN	No
ENSP00000480476.1	OPLAH	0.15893	0.521925	UP	No
ENSP00000328023.5	SRPRA	-0.20546	0.521925	DOWN	No
ENSP00000417864.2	ANP32A	-0.123737	0.521925	DOWN	No
ENSP00000353741.5	ETF1	-0.188032	0.521925	DOWN	No
ENSP00000450087.1	LIMA1	-0.206806	0.521925	DOWN	No
ENSP00000222969.5	BUD31	0.303742	0.521925	UP	No
ENSP00000445393.2	SEC23A	-0.110357	0.521925	DOWN	No
ENSP00000246117.3	NCLN	-0.311114	0.530523	DOWN	No
ENSP00000359522.3	KYAT3	-0.249425	0.545591	DOWN	Yes
ENSP00000373000.2	DDX39B	0.135632	0.545591	UP	No
ENSP00000417443.1	TMED4	-0.233484	0.545591	DOWN	No
ENSP00000481741.1	GSTT1	-0.672432	0.546739	DOWN	No
ENSP00000261448.5	CASQ2	0.2894	0.546739	UP	No
ENSP00000379933.4	TPI1	-0.138525	0.546739	DOWN	No
ENSP00000258341.3	LAMC1	0.0857028	0.546739	UP	No
ENSP00000302476.3	HSPB2	0.136443	0.546739	UP	No
ENSP00000222214.4	GCDH	0.259038	0.555144	UP	Yes
ENSP00000370372.5	NLN	0.151001	0.555144	UP	Yes
ENSP00000447824.1	DCTN2	-0.096816	0.555144	DOWN	No
ENSP00000259253.6	UGGT1	0.122338	0.555144	UP	No
ENSP00000360671.4	SLC25A5	-0.416214	0.555144	DOWN	Yes
ENSP00000393762.2	SESN1	0.162902	0.555144	UP	No
ENSP00000219400.3	CMC2	-0.290625	0.555144	DOWN	Yes
ENSP00000400365.2	LAMA2	0.111219	0.555144	UP	No
ENSP00000240139.5	PPP3CC	-0.189059	0.555144	DOWN	No
ENSP00000259038.2	MRPL47	-0.182718	0.555144	DOWN	Yes
ENSP00000326534.5	VPS39	0.194332	0.555144	UP	No
ENSP00000324105.6	ENO3	-0.180281	0.555144	DOWN	No
ENSP00000355206.2	MT-ND3	0.348054	0.555144	UP	Yes
ENSP00000304408.4	COL3A1	0.584485	0.555144	UP	No
ENSP00000373883.5	USP5	-0.0876	0.555144	DOWN	No
ENSP00000225726.5	CCDC47	-0.144638	0.558521	DOWN	No
ENSP00000326579.4	HCCS	-0.147552	0.563115	DOWN	Yes
ENSP00000280886.6	DIP2C	0.11071	0.568609	UP	No
ENSP00000303992.5	TMEM43	-0.20853	0.568609	DOWN	No
ENSP00000422903.1	SPARCL1	0.262431	0.568609	UP	No
ENSP00000357804.3	THEM4	-0.462798	0.575173	DOWN	Yes
ENSP00000387275.1	TXNDC9	0.152975	0.575173	UP	No
ENSP00000415251.2	WBP2	0.206692	0.575173	UP	No
ENSP00000256196.4	RRAS2	0.177875	0.575173	UP	No
ENSP00000439543.1	CD36	0.180163	0.575173	UP	No
ENSP00000291572.8	AGPAT3	-0.14848	0.575173	DOWN	No
ENSP00000273986.4	CISD2	-0.193937	0.575667	DOWN	Yes
ENSP00000363999.4	MRPL50	0.194313	0.575667	UP	Yes
ENSP00000272167.5	EPHX1	-0.21508	0.575667	DOWN	No
ENSP00000254301.9	LGALS3	-0.231844	0.575667	DOWN	No
ENSP00000466664.1	SLC44A2	0.235889	0.575667	UP	No
ENSP00000386442.3	CLASP1	-0.124709	0.575667	DOWN	No
ENSP00000370734.4	ASMTL	-0.259954	0.577016	DOWN	No
ENSP00000299736.4	CENPV	0.217789	0.577016	UP	No
ENSP00000354849.2	MYBPC1	0.202324	0.577016	UP	Yes
ENSP00000312675.3	TRIM72	0.0803906	0.581846	UP	No
ENSP00000402836.1	PPIH	0.131623	0.581846	UP	No
ENSP00000254722.4	SERPINF1	-0.230733	0.581846	DOWN	No
ENSP00000377943.2	TCERG1	0.334421	0.581846	UP	No
ENSP00000455122.1	COQ7	-0.162586	0.581846	DOWN	Yes
ENSP00000377374.3	ERGIC1	-0.167887	0.581846	DOWN	No
ENSP00000362243.4	MAP7D1	-0.172157	0.581846	DOWN	No
ENSP00000255120.5	NASP	0.29749	0.581846	UP	No
ENSP00000390225.1	HLA-A	0.712099	0.581846	UP	No
ENSP00000333547.5	RAB11B	-0.132182	0.581846	DOWN	No
ENSP00000333298.4	LAMP1	-0.227966	0.581846	DOWN	No
ENSP00000410848.1	RPSA	0.155186	0.58202	UP	No
ENSP00000355821.3	CNIH4	-0.218633	0.58202	DOWN	No
ENSP00000472953.1	SYNM	0.155328	0.583152	UP	Yes
ENSP00000265562.4	PTPN23	-0.094088	0.586487	DOWN	No
ENSP00000238688.5	SLIRP	-0.170034	0.589645	DOWN	Yes
ENSP00000275072.4	PM20D2	0.241354	0.589645	UP	No
ENSP00000477837.1	GTF2I	0.165449	0.589645	UP	No
ENSP00000040663.5	MRI1	-0.241166	0.589645	DOWN	No
ENSP00000215659.8	MAPK12	-0.130286	0.589645	DOWN	No
ENSP00000417290.1	SSR1	-0.146148	0.589645	DOWN	No
ENSP00000437073.1	MYO18A	-0.119719	0.589645	DOWN	Yes
ENSP00000380826.2	SEPTIN10	-0.152531	0.589645	DOWN	No
ENSP00000360564.4	SCP2	-0.16769	0.589667	DOWN	Yes
ENSP00000378161.3	ACYP2	-0.169343	0.594391	DOWN	No
ENSP00000219313.4	PSMD7	0.123216	0.609164	UP	No
ENSP00000278483.3	HIKESHI	-0.0807075	0.609164	DOWN	No
ENSP00000261893.4	LACTB	-0.157549	0.609164	DOWN	Yes
ENSP00000354632.2	MT-ATP6	-0.443109	0.609164	DOWN	Yes
ENSP00000292782.4	DCUN1D1	-0.190084	0.609164	DOWN	No
ENSP00000310670.4	CCAR2	0.15953	0.609164	UP	No
ENSP00000496146.1	CSNK2A1	0.151076	0.609164	UP	No
ENSP00000387263.1	TSN	-0.126995	0.609164	DOWN	No
ENSP00000431482.1	NEDD8-MDP1	-0.143171	0.609164	DOWN	No
ENSP00000366819.3	UCHL3	-0.137779	0.609164	DOWN	No
ENSP00000453508.1	TLN2	0.0851398	0.611369	UP	No
ENSP00000037869.3	FAM136A	-0.16249	0.615025	DOWN	Yes
ENSP00000359025.3	STXBP3	-0.099553	0.615025	DOWN	No
ENSP00000339286.5	MIA2	-0.115797	0.616756	DOWN	No
ENSP00000260665.7	LRPPRC	-0.131502	0.624754	DOWN	Yes
ENSP00000253108.3	EIF3G	-0.0834535	0.624754	DOWN	No
ENSP00000340878.4	SLC12A2	-0.349667	0.624754	DOWN	No
ENSP00000432442.2	ALG9	0.235424	0.624754	UP	No
ENSP00000299299.3	PCBD1	0.122537	0.624754	UP	No
ENSP00000338788.6	ZC3H15	0.148647	0.624754	UP	No
ENSP00000285381.2	CA3	0.226255	0.629106	UP	No
ENSP00000256383.4	EIF2S1	0.0942165	0.629106	UP	No
ENSP00000263212.5	PPM1F	-0.134448	0.629106	DOWN	No
ENSP00000377406.1	COASY	-0.127332	0.629106	DOWN	Yes
ENSP00000217407.2	LBP	-0.365483	0.629106	DOWN	No
ENSP00000363259.3	C10orf71	0.118729	0.629106	UP	No
ENSP00000432651.1	SMTNL1	-0.223275	0.629106	DOWN	No
ENSP00000357450.1	PBXIP1	0.101306	0.629106	UP	No
ENSP00000312599.5	TMEM70	-0.327596	0.629106	DOWN	Yes
ENSP00000220325.4	EHD4	0.144323	0.629106	UP	No
ENSP00000320709.2	ADIPOQ	0.189624	0.629106	UP	No
ENSP00000302037.4	MFF	0.236284	0.629106	UP	Yes
ENSP00000315397.6	MRPS31	-0.148277	0.629106	DOWN	Yes
ENSP00000431538.1	MPZ	-1.14246	0.629106	DOWN	No
ENSP00000465177.1	NFIC	-0.165338	0.632817	DOWN	No
ENSP00000362456.3	PBDC1	0.108769	0.634618	UP	No
ENSP00000352678.4	SUPV3L1	-0.141375	0.63478	DOWN	Yes
ENSP00000358867.4	GNAI3	-0.207066	0.641658	DOWN	No
ENSP00000481724.1	YME1L1	-0.135303	0.641658	DOWN	Yes
ENSP00000349636.4	SPAG9	-0.0983428	0.641658	DOWN	No
ENSP00000238875.4	LGALSL	0.166111	0.641658	UP	No
ENSP00000348849.5	RPS26	0.207793	0.641658	UP	No
ENSP00000316905.5	SFXN1	-0.15344	0.641658	DOWN	Yes
ENSP00000371138.3	FKBP1A	0.147063	0.641658	UP	No
ENSP00000356814.3	DCAF6	0.104505	0.646629	UP	No
ENSP00000290349.6	CBR1	0.169135	0.646892	UP	No
ENSP00000335651.8	FSD2	-0.103202	0.64786	DOWN	No
ENSP00000376758.2	PTRH2	-0.195993	0.64786	DOWN	Yes
ENSP00000256398.8	ELP3	0.109974	0.64786	UP	No
ENSP00000311684.7	SPEG	-0.0905475	0.652073	DOWN	No
ENSP00000347717.4	DHCR7	-0.370092	0.652073	DOWN	No
ENSP00000349541.4	CAVIN1	0.0976991	0.652073	UP	No
ENSP00000265304.6	SSBP1	-0.153968	0.652073	DOWN	Yes
ENSP00000416778.1	COMT	0.176072	0.652073	UP	Yes
ENSP00000245539.6	MRPS7	-0.191383	0.652073	DOWN	Yes
ENSP00000037243.2	GABARAPL2	0.143505	0.658392	UP	No
ENSP00000306817.3	RBKS	-0.174648	0.658392	DOWN	No
ENSP00000386068.1	RBBP7	0.210108	0.658392	UP	No
ENSP00000327436.5	SETD3	-0.111061	0.658392	DOWN	No
ENSP00000217381.2	SNTA1	-0.0771834	0.658392	DOWN	No
ENSP00000497326.1	CPOX	-0.172817	0.658392	DOWN	Yes
ENSP00000259339.2	TOR1B	0.18751	0.658392	UP	No
ENSP00000053468.3	MRPS10	-0.164439	0.658392	DOWN	Yes
ENSP00000369127.3	DNAJA1	0.123163	0.658392	UP	No
ENSP00000464687.1	VEZF1	-0.330337	0.658392	DOWN	No
ENSP00000308268.3	CARNS1	-0.19965	0.668535	DOWN	No
ENSP00000270538.2	TIMM44	0.143179	0.670195	UP	Yes
ENSP00000348904.2	PPIE	0.199728	0.673997	UP	No
ENSP00000218340.3	RP2	-0.320889	0.674563	DOWN	No
ENSP00000460885.1	CORO7-PAM16	-0.149217	0.674563	DOWN	No
ENSP00000427407.2	SMIM20	-0.229594	0.675361	DOWN	Yes
ENSP00000262812.3	COPE	-0.127422	0.675361	DOWN	No
ENSP00000354580.2	MRPL21	-0.154134	0.675708	DOWN	Yes
ENSP00000296543.4	NAA15	0.099078	0.675708	UP	No
ENSP00000258737.7	RAC1	-0.16602	0.675808	DOWN	No
ENSP00000381301.4	GSK3A	0.145407	0.675874	UP	No
ENSP00000369949.4	ELN	0.39497	0.675874	UP	No
ENSP00000411640.1	GNPAT	-0.126084	0.675874	DOWN	No
ENSP00000364119.2	EIF2S2	0.0921389	0.675874	UP	No
ENSP00000236980.6	FASTKD2	-0.151294	0.675874	DOWN	Yes
ENSP00000309477.5	ACO1	-0.130214	0.675874	DOWN	No
ENSP00000402626.2	CROCC	-0.294059	0.675874	DOWN	No
ENSP00000255416.4	MYBPH	-0.505849	0.675874	DOWN	No
ENSP00000226021.3	CACNG1	0.204638	0.675874	UP	No
ENSP00000340900.5	MIA3	-0.173978	0.681348	DOWN	No
ENSP00000501243.1	DUS4L-BCAP29	-0.111655	0.681806	DOWN	No
ENSP00000484161.1	SYNJ2BP-COX16	-0.166774	0.681806	DOWN	No
ENSP00000258962.4	SRSF1	0.117865	0.681967	UP	No
ENSP00000261700.3	RTRAF	-0.0703217	0.683674	DOWN	No
ENSP00000387095.2	PREPL	0.185416	0.683674	UP	Yes
ENSP00000355632.4	GALNT2	-0.224124	0.683674	DOWN	No
ENSP00000349233.4	TNNT1	0.355122	0.683674	UP	Yes
ENSP00000476755.1	PPP1R12B	-0.121097	0.683674	DOWN	No
ENSP00000468585.1	DHRS7B	-0.202692	0.683674	DOWN	Yes
ENSP00000225614.1	GALK1	0.115153	0.683674	UP	No
ENSP00000391452.2	POLR2B	0.104746	0.683674	UP	No
ENSP00000360021.3	GNG12	-0.182811	0.683674	DOWN	No
ENSP00000239940.7	PFN2	-0.113217	0.683674	DOWN	Yes
ENSP00000328641.7	BRCC3	-0.173255	0.683674	DOWN	No
ENSP00000280357.7	IL18	0.289815	0.683674	UP	No
ENSP00000345445.4	SAMM50	-0.122658	0.683674	DOWN	Yes
ENSP00000320171.6	PKM	-0.175018	0.683674	DOWN	Yes
ENSP00000312671.4	EHBP1L1	-0.0775579	0.683674	DOWN	No
ENSP00000404291.2	ITGAV	-0.165587	0.683674	DOWN	No
ENSP00000429621.1	ERLIN2	-0.148106	0.683674	DOWN	No
ENSP00000305861.7	PALM2AKAP2	0.13519	0.683674	UP	No
ENSP00000278100.6	BCCIP	0.227479	0.683674	UP	No
ENSP00000281537.7	TJP1	0.0764734	0.683674	UP	No
ENSP00000342991.4	CLYBL	0.394162	0.683843	UP	Yes
ENSP00000264932.6	SDHA	-0.132632	0.69024	DOWN	Yes
ENSP00000424940.3	HSD17B4	-0.168915	0.691656	DOWN	Yes
ENSP00000360294.3	VPS37B	0.209494	0.691656	UP	No
ENSP00000342333.3	MPST	0.14914	0.693019	UP	Yes
ENSP00000338516.8	BTF3	0.156991	0.693972	UP	No
ENSP00000254663.7	SCLY	-0.16432	0.693972	DOWN	No
ENSP00000367330.4	C12orf73	-0.163935	0.693972	DOWN	No
ENSP00000348696.4	PAK1	0.217235	0.693972	UP	No
ENSP00000265754.8	EIF4H	0.119986	0.693972	UP	No
ENSP00000296424.4	BDH2	-0.156856	0.693972	DOWN	No
ENSP00000263112.7	GGT5	-0.282018	0.693972	DOWN	No
ENSP00000263702.6	MECR	-0.187982	0.693972	DOWN	Yes
ENSP00000344772.5	TMEM201	-0.149836	0.693972	DOWN	No
ENSP00000477590.1	CPNE3	-0.122277	0.693972	DOWN	No
ENSP00000353408.5	MSN	-0.119061	0.693972	DOWN	No
ENSP00000400717.2	GNA13	-0.115752	0.693972	DOWN	No
ENSP00000494373.1	MTAP	0.203595	0.693972	UP	No
ENSP00000348578.3	G3BP1	0.133172	0.693972	UP	No
ENSP00000225174.3	PPIF	0.160646	0.693972	UP	Yes
ENSP00000389103.2	RPL23A	-0.0956786	0.693972	DOWN	No
ENSP00000347776.2	PDLIM7	-0.218733	0.693972	DOWN	Yes
ENSP00000358921.4	ACTR1A	-0.108099	0.693972	DOWN	No
ENSP00000418916.1	TNIK	-0.167539	0.693972	DOWN	No
ENSP00000443965.2	ADK	-0.106457	0.693972	DOWN	No
ENSP00000356652.2	CACYBP	0.132467	0.693972	UP	No
ENSP00000464153.1	ALDH3A2	0.0901752	0.693972	UP	Yes
ENSP00000344470.3	LRRC39	0.147626	0.693972	UP	No
ENSP00000324173.6	HSPA5	-0.0675097	0.693972	DOWN	Yes
ENSP00000441968.1	IFIT1	-0.250197	0.693972	DOWN	No
ENSP00000262803.5	UPF1	0.112043	0.693972	UP	No
ENSP00000306220.2	MMGT1	-0.190164	0.693972	DOWN	No
ENSP00000353152.5	PDE4D	0.125894	0.693972	UP	No
ENSP00000330389.4	PTRHD1	-0.129368	0.693972	DOWN	No
ENSP00000368612.3	VWA8	0.130968	0.693972	UP	Yes
ENSP00000233084.3	DDX1	-0.0570542	0.693972	DOWN	No
ENSP00000297348.8	TRIM55	0.194994	0.693972	UP	No
ENSP00000472469.1	RPS28	0.101326	0.693972	UP	No
ENSP00000370930.1	MRPL23	-0.226136	0.693972	DOWN	Yes
ENSP00000349415.7	RAB18	-0.0757634	0.693972	DOWN	No
ENSP00000253686.2	MRPS25	-0.178403	0.693972	DOWN	Yes
ENSP00000352794.5	AKAP12	-0.15036	0.693972	DOWN	No
ENSP00000363162.3	ATP6V1G1	-0.153848	0.693972	DOWN	No
ENSP00000414022.3	PERM1	-0.146424	0.693972	DOWN	No
ENSP00000340944.3	PTPN11	0.110102	0.693972	UP	No
ENSP00000363041.4	CISD1	-0.109462	0.693972	DOWN	Yes
ENSP00000340391.3	FERMT2	-0.158018	0.693972	DOWN	No
ENSP00000304467.5	THOP1	0.1039	0.693972	UP	No
ENSP00000325527.5	FBN1	0.329723	0.693972	UP	No
ENSP00000289371.5	EIF5B	0.0626712	0.693972	UP	No
ENSP00000361841.3	VCL	-0.0929811	0.693972	DOWN	No
ENSP00000292823.2	PCYT1A	-0.127307	0.693972	DOWN	No
ENSP00000306548.3	MRPL13	-0.1278	0.693972	DOWN	Yes
ENSP00000347359.3	ATP6V1H	-0.078052	0.693972	DOWN	No
ENSP00000356914.4	STX7	-0.170478	0.693972	DOWN	No
ENSP00000253004.6	ASS1	0.310519	0.693972	UP	No
ENSP00000488964.1	FASN	0.470658	0.693972	UP	Yes
ENSP00000297130.4	MYOZ3	-0.103844	0.693972	DOWN	No
ENSP00000364410.4	SLC25A19	-0.163361	0.693972	DOWN	Yes
ENSP00000354961.2	MT-ND4	0.214158	0.693972	UP	Yes
ENSP00000410064.2	ERC1	-0.200128	0.693972	DOWN	No
ENSP00000463510.1	SNRPN	0.114597	0.693972	UP	No
ENSP00000157812.1	PSMC4	-0.0609929	0.693972	DOWN	No
ENSP00000456821.1	TPSAB1	-0.412851	0.693972	DOWN	No
ENSP00000290158.3	KPNB1	-0.0771143	0.693972	DOWN	No
ENSP00000261758.4	MESD	0.104631	0.693972	UP	No
ENSP00000263150.4	WDR37	0.100445	0.693972	UP	No
ENSP00000312999.6	GNAI2	-0.133397	0.693972	DOWN	No
ENSP00000343314.3	FXYD1	-0.232366	0.693972	DOWN	No
ENSP00000307513.5	MRC2	-0.213981	0.693972	DOWN	No
ENSP00000272065.5	ACP1	-0.150699	0.693972	DOWN	No
ENSP00000296805.3	GFM2	0.169359	0.693972	UP	Yes
ENSP00000370648.3	RDH14	-0.128104	0.693972	DOWN	Yes
ENSP00000246747.4	ARL2	-0.171637	0.693972	DOWN	Yes
ENSP00000392106.1	TMEM182	0.293126	0.693972	UP	No
ENSP00000405842.1	GOLGA4	-0.12918	0.693972	DOWN	No
ENSP00000350332.4	MYBPC2	-0.333742	0.697397	DOWN	No
ENSP00000281182.5	ACAD8	-0.117463	0.697397	DOWN	Yes
ENSP00000489728.1	ADSL	-0.116758	0.697397	DOWN	No
ENSP00000443334.1	ATP1B4	0.208959	0.698029	UP	No
ENSP00000354558.4	MTOR	-0.101572	0.698583	DOWN	No
ENSP00000473267.1	SH3GLB1	0.0893702	0.698583	UP	No
ENSP00000342958.6	NPTN	-0.137249	0.698583	DOWN	No
ENSP00000384880.2	CYRIB	0.120177	0.699209	UP	No
ENSP00000436036.1	SRSF3	0.262744	0.700564	UP	No
ENSP00000362249.1	AK1	-0.160256	0.700764	DOWN	No
ENSP00000436110.1	FAU	-0.165807	0.700764	DOWN	No
ENSP00000261479.4	PSMA6	0.0705506	0.703608	UP	No
ENSP00000264312.7	OCIAD1	-0.116653	0.703608	DOWN	Yes
ENSP00000322524.4	DCTPP1	0.163493	0.704277	UP	No
ENSP00000315351.4	D2HGDH	0.238215	0.704887	UP	Yes
ENSP00000362744.4	RPS4X	0.105289	0.704887	UP	No
ENSP00000301776.5	ASRGL1	0.334594	0.704887	UP	No
ENSP00000295550.4	COL6A3	-0.209904	0.704887	DOWN	No
ENSP00000227525.3	TMEM109	-0.124642	0.704887	DOWN	No
ENSP00000234454.5	SPR	0.125915	0.704887	UP	Yes
ENSP00000281111.7	MAP4K4	0.154799	0.704887	UP	No
ENSP00000378725.3	KTN1	-0.117468	0.704887	DOWN	No
ENSP00000223864.2	PLGRKT	-0.20221	0.704887	DOWN	Yes
ENSP00000296755.7	MAP1B	-0.198736	0.704887	DOWN	No
ENSP00000302227.3	KYAT1	-0.12904	0.704887	DOWN	No
ENSP00000389787.2	PLEKHF1	0.163574	0.709977	UP	No
ENSP00000331849.3	MRPL54	-0.138141	0.709977	DOWN	Yes
ENSP00000370201.4	AK6	0.166433	0.709977	UP	No
ENSP00000479395.1	CDH13	0.0858636	0.711996	UP	No
ENSP00000255305.6	XPO4	0.212581	0.722045	UP	No
ENSP00000299980.4	AP1G1	0.0929455	0.722045	UP	No
ENSP00000346037.5	RPLP1	-0.163431	0.722145	DOWN	No
ENSP00000272748.4	LNPK	0.0973471	0.722145	UP	No
ENSP00000431099.1	PCM1	-0.076479	0.722145	DOWN	No
ENSP00000392303.3	PET100	-0.198749	0.722145	DOWN	Yes
ENSP00000295770.2	STT3B	0.146164	0.722145	UP	No
ENSP00000348068.4	SERPINA1	-0.3302	0.722145	DOWN	Yes
ENSP00000262455.6	ERP44	-0.0790743	0.722145	DOWN	No
ENSP00000284322.6	ABI3BP	-0.459026	0.722145	DOWN	No
ENSP00000434369.1	STX16	-0.172227	0.722145	DOWN	No
ENSP00000264775.5	PLPP1	-0.209269	0.722145	DOWN	No
ENSP00000494073.1	CERT1	0.128835	0.722145	UP	No
ENSP00000387059.3	JPT1	0.202676	0.724846	UP	No
ENSP00000463862.1	ICAM2	-0.189384	0.727519	DOWN	No
ENSP00000257905.8	PPP1R1A	0.138239	0.727519	UP	No
ENSP00000311186.6	ATP2A2	0.174192	0.727519	UP	No
ENSP00000319782.9	PODXL	-0.113871	0.727519	DOWN	No
ENSP00000360782.3	PMPCA	0.0927091	0.727519	UP	Yes
ENSP00000225964.6	COL1A1	0.437165	0.727519	UP	No
ENSP00000262570.5	CHCHD3	-0.100041	0.727519	DOWN	Yes
ENSP00000382342.3	ABCC1	-0.128054	0.727519	DOWN	No
ENSP00000342564.4	ALDH6A1	0.204969	0.727519	UP	Yes
ENSP00000281081.7	NUBPL	0.239393	0.727519	UP	Yes
ENSP00000432008.1	RIC8A	0.140518	0.727519	UP	No
ENSP00000262890.2	PAFAH1B3	0.198313	0.727519	UP	No
ENSP00000413203.1	TNNT3	0.55086	0.727519	UP	Yes
ENSP00000364543.2	SKIV2L	-0.096573	0.727519	DOWN	No
ENSP00000457421.1	PECAM1	0.132306	0.727519	UP	No
ENSP00000376665.3	MYBPC1	0.442728	0.727519	UP	Yes
ENSP00000380317.2	PRKAA1	0.0904887	0.727519	UP	No
ENSP00000362300.4	AGO1	-0.165964	0.727519	DOWN	No
ENSP00000349496.3	ADPRH	-0.114751	0.727519	DOWN	No
ENSP00000493977.1	SUCLA2	-0.138889	0.727519	DOWN	Yes
ENSP00000264187.6	NID1	0.0792098	0.727519	UP	No
ENSP00000352051.3	PPP6R2	0.155298	0.727519	UP	No
ENSP00000368646.4	PRDX4	-0.135472	0.727519	DOWN	Yes
ENSP00000267884.6	SRP14	0.117786	0.727519	UP	No
ENSP00000404903.2	MSRB3	-0.128355	0.727556	DOWN	Yes
ENSP00000283290.5	ATG3	-0.115666	0.729035	DOWN	No
ENSP00000383941.2	BUB3	0.114122	0.729035	UP	No
ENSP00000317123.5	SNRNP200	0.081856	0.731836	UP	No
ENSP00000467803.1	PLIN3	-0.139089	0.732755	DOWN	No
ENSP00000261509.6	PALLD	0.185297	0.738432	UP	No
ENSP00000383919.1	SMTN	-0.181132	0.738432	DOWN	Yes
ENSP00000354429.3	OPA1	-0.106134	0.738432	DOWN	Yes
ENSP00000254636.5	IMMT	-0.299446	0.738432	DOWN	Yes
ENSP00000368808.3	SMPX	0.135073	0.738432	UP	No
ENSP00000302886.6	PA2G4	0.158963	0.738432	UP	No
ENSP00000338293.4	ROMO1	-0.163427	0.738432	DOWN	Yes
ENSP00000355046.4	MT-ND2	0.165796	0.738432	UP	Yes
ENSP00000288986.2	NCK1	-0.101985	0.738432	DOWN	No
ENSP00000296255.3	RPN1	-0.126639	0.738432	DOWN	No
ENSP00000297373.2	PHKG1	-0.182866	0.738432	DOWN	No
ENSP00000355217.5	SNX6	-0.0963407	0.738432	DOWN	No
ENSP00000349577.6	PRODH	0.300228	0.738432	UP	Yes
ENSP00000332706.3	PURA	-0.0971017	0.738432	DOWN	No
ENSP00000398159.1	SRSF7	0.174129	0.738432	UP	No
ENSP00000343966.4	PSPC1	0.252884	0.738432	UP	No
ENSP00000444074.1	PFKFB1	-0.158517	0.738432	DOWN	No
ENSP00000340609.5	DUPD1	-0.138873	0.738432	DOWN	No
ENSP00000363390.3	TRIM63	0.158097	0.738432	UP	No
ENSP00000354947.2	CAPZA2	0.0859019	0.738432	UP	No
ENSP00000263847.1	OSBP	0.0766708	0.742097	UP	No
ENSP00000401751.3	ECHDC1	0.158636	0.742097	UP	Yes
ENSP00000261606.7	MYOM1	0.0646671	0.743608	UP	No
ENSP00000336923.3	ARHGAP10	0.0967496	0.743608	UP	No
ENSP00000222005.1	CDC37	0.0961609	0.743608	UP	No
ENSP00000344504.2	H1-0	0.121233	0.743608	UP	No
ENSP00000368517.4	ECHDC3	-0.218092	0.743608	DOWN	Yes
ENSP00000373876.3	PDPK1	-0.134196	0.747897	DOWN	No
ENSP00000256108.5	IMPA1	-0.0938039	0.750882	DOWN	No
ENSP00000463317.1	SRSF2	0.119498	0.750882	UP	No
ENSP00000340211.5	CORO1B	0.272846	0.751485	UP	No
ENSP00000334448.4	GNG2	-0.19383	0.751485	DOWN	No
ENSP00000360316.3	DHCR24	0.263728	0.751485	UP	No
ENSP00000368027.3	OPTN	0.114818	0.751485	UP	No
ENSP00000357057.3	CASQ1	-0.111283	0.751485	DOWN	No
ENSP00000349259.4	SPTBN1	-0.0970829	0.752287	DOWN	No
ENSP00000362576.4	YARS1	-0.0953301	0.752287	DOWN	No
ENSP00000379886.3	NGLY1	-0.11633	0.752835	DOWN	No
ENSP00000433914.1	C11orf68	0.122344	0.75432	UP	No
ENSP00000378588.2	TIMM9	-0.153801	0.75432	DOWN	Yes
ENSP00000262646.7	RAB2A	-0.0864541	0.75432	DOWN	No
ENSP00000317714.3	STX4	-0.0805287	0.75432	DOWN	No
ENSP00000295006.5	CAPN2	0.0887713	0.754415	UP	No
ENSP00000305556.5	PCBP1	0.0702418	0.755158	UP	No
ENSP00000481646.1	RPS10	0.173538	0.75722	UP	No
ENSP00000337773.2	NQO2	0.329092	0.761118	UP	No
ENSP00000263672.6	SPCS2	-0.17871	0.761118	DOWN	No
ENSP00000244051.1	MOCS3	-0.0848873	0.761118	DOWN	No
ENSP00000419395.1	CDNF	0.120481	0.761118	UP	No
ENSP00000324135.5	CCDC93	-0.0933478	0.761118	DOWN	No
ENSP00000412178.1	DGKZ	0.146322	0.761118	UP	No
ENSP00000379801.2	AMPD3	-0.263718	0.761118	DOWN	No
ENSP00000251636.5	DHX29	0.142908	0.761118	UP	No
ENSP00000261735.3	ERP29	0.113715	0.761118	UP	No
ENSP00000355771.3	AFDN	0.0960084	0.761118	UP	No
ENSP00000348877.3	GPI	-0.0837906	0.761118	DOWN	No
ENSP00000349878.5	HDGF	-0.0744745	0.761118	DOWN	No
ENSP00000380067.1	GAPDH	-0.30198	0.761118	DOWN	Yes
ENSP00000388201.2	MOGS	-0.163231	0.761118	DOWN	No
ENSP00000464901.1	SMAD4	0.0991729	0.761118	UP	No
ENSP00000233714.4	LANCL1	0.104113	0.761118	UP	No
ENSP00000477310.1	DYNLL2	0.127084	0.761118	UP	No
ENSP00000482704.1	DHRS11	0.189143	0.761118	UP	No
ENSP00000359991.4	PGAM1	-0.0774617	0.761118	DOWN	No
ENSP00000364613.2	CARD19	0.109538	0.762017	UP	No
ENSP00000381844.3	ATL3	-0.270513	0.762017	DOWN	No
ENSP00000297283.3	PGAM2	-0.102134	0.762017	DOWN	No
ENSP00000322991.5	BCAT2	0.12623	0.762017	UP	Yes
ENSP00000356070.4	MAPKAPK2	0.105253	0.762017	UP	No
ENSP00000445552.1	ACOT13	0.142449	0.762017	UP	Yes
ENSP00000441328.1	OTUB1	0.0768744	0.762017	UP	No
ENSP00000404559.2	HNRNPC	0.1725	0.762017	UP	No
ENSP00000490367.1	MYO18A	-0.171787	0.762017	DOWN	Yes
ENSP00000321320.5	HGH1	0.181288	0.762017	UP	No
ENSP00000219439.4	HSDL1	0.140668	0.762017	UP	Yes
ENSP00000309582.9	GAPVD1	0.15847	0.762017	UP	No
ENSP00000274137.6	NDUFS6	0.129623	0.762017	UP	Yes
ENSP00000411932.2	LMOD2	0.100681	0.762017	UP	No
ENSP00000445920.1	MMAB	-0.278075	0.762017	DOWN	Yes
ENSP00000311572.5	PTGR1	-0.305931	0.762017	DOWN	No
ENSP00000078429.3	GNA11	-0.133271	0.763289	DOWN	No
ENSP00000408730.1	CCDC124	0.104654	0.763289	UP	No
ENSP00000351181.5	GSTK1	-0.158255	0.763393	DOWN	Yes
ENSP00000301286.3	PLIN4	0.0964377	0.763393	UP	No
ENSP00000368678.2	AGRN	-0.122373	0.764035	DOWN	No
ENSP00000258383.3	MRPL44	-0.105925	0.764035	DOWN	Yes
ENSP00000256104.4	FABP4	0.175361	0.764035	UP	No
ENSP00000229319.1	LDHB	0.285451	0.764035	UP	Yes
ENSP00000248451.3	PNKD	-0.196112	0.767043	DOWN	Yes
ENSP00000426083.1	ADH1C	-0.404223	0.767987	DOWN	No
ENSP00000296511.5	ANXA5	0.13668	0.767987	UP	No
ENSP00000334424.6	AMACR	-0.323913	0.772081	DOWN	Yes
ENSP00000227667.2	APOC3	0.420498	0.773911	UP	No
ENSP00000339027.3	RPLP0	-0.0923902	0.773911	DOWN	No
ENSP00000452007.1	ISCA2	-0.121292	0.773911	DOWN	Yes
ENSP00000473172.1	RUVBL2	0.0762937	0.774103	UP	No
ENSP00000231238.4	TTC1	0.128761	0.774103	UP	No
ENSP00000363018.3	RPL10A	-0.0787744	0.774574	DOWN	No
ENSP00000346050.3	RPS3A	0.0559401	0.774628	UP	No
ENSP00000340281.5	EIF4G2	0.0507379	0.775242	UP	No
ENSP00000300935.2	RAB8A	-0.245839	0.777678	DOWN	No
ENSP00000233557.3	NRBP1	0.105191	0.782753	UP	No
ENSP00000348708.2	UPF2	0.0852354	0.787036	UP	No
ENSP00000437325.1	NDUFAF5	0.131944	0.787655	UP	Yes
ENSP00000345689.5	RAB5C	-0.173691	0.788961	DOWN	No
ENSP00000377040.1	AASS	0.208971	0.790216	UP	Yes
ENSP00000354841.5	ABHD14B	-0.107852	0.790218	DOWN	No
ENSP00000263579.4	DCPS	0.0996441	0.790218	UP	No
ENSP00000430269.1	EPHX2	0.315508	0.790218	UP	Yes
ENSP00000255390.5	SCO1	0.102798	0.790218	UP	Yes
ENSP00000234677.2	SARS1	-0.0713848	0.790321	DOWN	No
ENSP00000334153.4	RFTN1	0.135	0.791584	UP	No
ENSP00000380122.3	CHCHD4	-0.110914	0.791584	DOWN	Yes
ENSP00000263697.4	DNAJC8	0.0902081	0.792024	UP	No
ENSP00000401349.1	MRPS17	-0.160979	0.792024	DOWN	Yes
ENSP00000461930.1	MRPS21	-0.142914	0.792024	DOWN	Yes
ENSP00000359675.3	GNG5	-0.158473	0.792024	DOWN	No
ENSP00000233057.4	EIF2AK2	-0.136129	0.792024	DOWN	No
ENSP00000362208.5	MRPS15	-0.124941	0.792024	DOWN	Yes
ENSP00000365534.4	THNSL1	0.144463	0.792024	UP	Yes
ENSP00000265986.6	IDE	-0.0548417	0.792024	DOWN	Yes
ENSP00000429274.2	NUDT16	0.109857	0.792024	UP	No
ENSP00000346694.4	HNRNPA2B1	0.0629776	0.792024	UP	No
ENSP00000380037.3	FITM2	-0.157467	0.792024	DOWN	No
ENSP00000402346.2	COPG2	-0.0860887	0.792024	DOWN	No
ENSP00000324100.4	MRPL10	-0.137305	0.792024	DOWN	Yes
ENSP00000252622.8	LSM7	0.102007	0.792024	UP	No
ENSP00000329867.8	PPME1	0.129961	0.792024	UP	No
ENSP00000260956.4	SSB	-0.0555937	0.792024	DOWN	No
ENSP00000285930.3	AKR1B1	0.0810349	0.792024	UP	No
ENSP00000354086.5	MRPL37	-0.0908015	0.792024	DOWN	Yes
ENSP00000434329.1	PPP5C	0.0803451	0.792024	UP	No
ENSP00000251047.4	LMAN1	-0.0922744	0.792024	DOWN	No
ENSP00000349887.3	GET3	-0.0711672	0.792024	DOWN	No
ENSP00000216479.3	AHSA1	0.113244	0.792024	UP	No
ENSP00000388631.2	PLCD4	0.0806362	0.792024	UP	No
ENSP00000256720.2	LPIN1	0.131229	0.792024	UP	No
ENSP00000309438.7	PFKM	-0.118671	0.792024	DOWN	No
ENSP00000272418.2	MRPS5	-0.129324	0.792024	DOWN	Yes
ENSP00000339399.5	CRYZ	-0.11371	0.792024	DOWN	Yes
ENSP00000200135.3	ZW10	0.0790401	0.792024	UP	No
ENSP00000338235.3	MTDH	-0.0883596	0.792024	DOWN	No
ENSP00000362946.4	RAB14	-0.0897066	0.792024	DOWN	No
ENSP00000420709.1	MRPS33	-0.143619	0.792024	DOWN	Yes
ENSP00000364015.2	PSMB8	0.142554	0.792024	UP	No
ENSP00000400617.1	COPS6	-0.0605615	0.792024	DOWN	No
ENSP00000310491.4	ARHGAP1	-0.104617	0.792024	DOWN	No
ENSP00000363614.3	HMGCL	0.13695	0.792024	UP	Yes
ENSP00000378755.2	PIGS	-0.128584	0.792024	DOWN	No
ENSP00000054950.4	RCN1	-0.123978	0.792024	DOWN	No
ENSP00000264954.4	GRPEL1	-0.127884	0.792024	DOWN	Yes
ENSP00000251810.3	RRM2B	-0.0922795	0.792024	DOWN	No
ENSP00000254878.3	RIDA	-0.0957721	0.792024	DOWN	Yes
ENSP00000469473.1	PLA2G4C	-0.156305	0.792024	DOWN	No
ENSP00000430858.2	AC036214.3	-0.183498	0.792024	DOWN	No
ENSP00000385746.2	SMS	0.106198	0.799804	UP	No
ENSP00000216336.2	CTSG	-0.301555	0.800611	DOWN	No
ENSP00000261427.5	UBE2K	0.0828292	0.800611	UP	No
ENSP00000216190.8	EIF3D	0.0513044	0.800867	UP	No
ENSP00000334714.4	IGFN1	-0.496385	0.802356	DOWN	No
ENSP00000363557.3	MYOM3	0.074702	0.802356	UP	No
ENSP00000356481.3	NIBAN1	-0.18855	0.803159	DOWN	No
ENSP00000372157.4	JPT2	0.138568	0.803653	UP	No
ENSP00000225972.7	LRRC59	-0.169479	0.805017	DOWN	Yes
ENSP00000344822.3	S100A13	-0.218582	0.807275	DOWN	No
ENSP00000330945.6	TMED9	-0.0995994	0.807998	DOWN	No
ENSP00000464510.1	UBB	0.0537703	0.81177	UP	No
ENSP00000232975.3	TNNC1	0.204185	0.81177	UP	No
ENSP00000284031.8	DDAH1	0.201355	0.814263	UP	No
ENSP00000230236.4	HSD17B8	0.188861	0.817475	UP	Yes
ENSP00000369927.3	AKR1C3	0.225633	0.817475	UP	No
ENSP00000341940.2	CAV3	0.109313	0.817475	UP	No
ENSP00000501322.1	DNAJC7	-0.0777831	0.817475	DOWN	No
ENSP00000384296.2	ACY1	-0.116384	0.818159	DOWN	No
ENSP00000371362.4	NADK2	0.0901254	0.818159	UP	Yes
ENSP00000427317.1	MYL5	0.140573	0.818159	UP	No
ENSP00000419851.1	GMPS	0.105809	0.818159	UP	No
ENSP00000349595.3	ATP2A1	-0.173159	0.824076	DOWN	No
ENSP00000466214.1	PDCD5	0.0855026	0.830442	UP	No
ENSP00000306887.2	TMEM126A	-0.129665	0.833669	DOWN	Yes
ENSP00000261443.5	CSDE1	-0.0684269	0.833987	DOWN	No
ENSP00000339889.5	ECPAS	-0.0654077	0.834605	DOWN	No
ENSP00000246043.4	RRBP1	-0.189039	0.835545	DOWN	No
ENSP00000311984.2	NAXD	0.215599	0.835545	UP	Yes
ENSP00000410833.2	GBE1	-0.0996762	0.835545	DOWN	No
ENSP00000369097.4	C20orf27	0.169295	0.835545	UP	No
ENSP00000411047.1	CRBN	0.0971319	0.835962	UP	No
ENSP00000363620.3	CUTA	-0.0838209	0.83703	DOWN	No
ENSP00000334373.4	KPNA4	-0.0654538	0.83703	DOWN	No
ENSP00000301764.7	DDB1	0.057341	0.83703	UP	No
ENSP00000316042.4	HNRNPA0	0.135134	0.83703	UP	No
ENSP00000483655.1	GPX4	-0.0873922	0.83703	DOWN	Yes
ENSP00000398053.2	FAHD1	-0.118031	0.83703	DOWN	Yes
ENSP00000472697.2	TECR	-0.100834	0.83703	DOWN	Yes
ENSP00000258770.3	TBRG4	-0.0888088	0.83703	DOWN	Yes
ENSP00000423495.1	HNRNPAB	0.232706	0.83703	UP	No
ENSP00000399610.3	RYR3	0.229963	0.83703	UP	No
ENSP00000229794.4	MAPK14	0.062623	0.83703	UP	No
ENSP00000292147.1	ETHE1	-0.132496	0.83703	DOWN	Yes
ENSP00000238081.3	YWHAQ	0.105246	0.83703	UP	No
ENSP00000271628.8	SF3B4	0.163929	0.83703	UP	No
ENSP00000354762.5	COA3	-0.151687	0.837535	DOWN	Yes
ENSP00000493302.2	PNPO	-0.11032	0.837535	DOWN	Yes
ENSP00000363392.3	SNX12	-0.093497	0.837535	DOWN	No
ENSP00000252329.3	PSMG3	0.150212	0.837535	UP	No
ENSP00000317362.3	PRCP	-0.195899	0.837535	DOWN	No
ENSP00000346827.4	ALDH9A1	0.0890277	0.837535	UP	Yes
ENSP00000437864.1	ASPH	-0.0941133	0.837535	DOWN	Yes
ENSP00000432704.2	CD44	-0.159694	0.837535	DOWN	No
ENSP00000388658.2	SLC25A12	-0.0903408	0.837535	DOWN	Yes
ENSP00000356989.3	PFDN2	0.0744771	0.837535	UP	No
ENSP00000362751.4	RABGAP1	-0.0809552	0.837535	DOWN	No
ENSP00000362548.2	AK2	-0.103656	0.837535	DOWN	Yes
ENSP00000241337.4	GSTM2	0.144201	0.837535	UP	No
ENSP00000164139.3	PYGM	-0.101144	0.837535	DOWN	No
ENSP00000247461.4	CANX	-0.0620025	0.837535	DOWN	Yes
ENSP00000317376.4	MRPS11	-0.102397	0.837535	DOWN	Yes
ENSP00000401619.1	PDS5B	0.179434	0.837535	UP	No
ENSP00000438465.1	PGAM5	-0.139894	0.837535	DOWN	Yes
ENSP00000358719.3	ME1	-0.116393	0.837535	DOWN	No
ENSP00000318066.3	ENPP4	-0.105132	0.837535	DOWN	No
ENSP00000317842.5	CES2	-0.155084	0.837535	DOWN	No
ENSP00000341698.5	AKT1S1	-0.0927291	0.837535	DOWN	No
ENSP00000375730.4	RPL13A	-0.0966711	0.837535	DOWN	No
ENSP00000303057.4	PPIC	-0.167545	0.837535	DOWN	No
ENSP00000376793.3	SERPINA3	-0.321089	0.837535	DOWN	No
ENSP00000444850.2	USO1	-0.0673596	0.837535	DOWN	No
ENSP00000411744.1	PPP6C	0.0929825	0.837535	UP	No
ENSP00000481555.1	GSTT2	0.354181	0.837535	UP	No
ENSP00000478059.1	STIM1	-0.0619551	0.837535	DOWN	No
ENSP00000337736.3	AKAP1	-0.0886304	0.837535	DOWN	Yes
ENSP00000361965.4	ADA	-0.111018	0.837535	DOWN	No
ENSP00000263080.2	ASPA	-0.118655	0.837535	DOWN	No
ENSP00000475924.2	POLDIP2	0.0823466	0.837535	UP	Yes
ENSP00000359942.3	KLHL31	-0.102656	0.837535	DOWN	No
ENSP00000354508.3	DST	-0.0624847	0.837535	DOWN	No
ENSP00000360125.3	PGM1	-0.0889074	0.837535	DOWN	Yes
ENSP00000357861.5	SELENBP1	0.137808	0.837535	UP	No
ENSP00000365637.3	KIAA1217	-0.0906091	0.837535	DOWN	No
ENSP00000481196.1	OTUD6B	-0.126906	0.837535	DOWN	No
ENSP00000360525.3	MAGOH	0.107258	0.837535	UP	No
ENSP00000365569.3	FLOT1	0.0983703	0.837535	UP	No
ENSP00000250617.6	ARHGEF6	0.110183	0.837535	UP	No
ENSP00000256854.4	NARS1	-0.0516844	0.837535	DOWN	No
ENSP00000300141.6	DPP8	-0.1099	0.837535	DOWN	No
ENSP00000356859.1	MGST3	0.133834	0.837535	UP	Yes
ENSP00000380378.4	PAFAH1B1	-0.0589994	0.837535	DOWN	No
ENSP00000351813.2	MARCHF5	0.20112	0.837535	UP	Yes
ENSP00000466935.1	U2AF2	0.181677	0.837535	UP	No
ENSP00000321539.7	MRPL48	-0.128365	0.837535	DOWN	Yes
ENSP00000400238.1	PPP1R2	0.0853057	0.837535	UP	No
ENSP00000458423.2	ATP5MC1	-0.141645	0.837535	DOWN	Yes
ENSP00000261883.4	CILP	-0.237843	0.837535	DOWN	No
ENSP00000434826.1	BCLAF1	0.140461	0.837535	UP	No
ENSP00000387070.3	GIGYF2	0.118284	0.837535	UP	No
ENSP00000216034.4	TOMM22	-0.0848265	0.837535	DOWN	Yes
ENSP00000359146.4	RTCA	0.0579901	0.837535	UP	No
ENSP00000249647.3	SNAP23	0.083458	0.837535	UP	No
ENSP00000335261.3	TMLHE	-0.128615	0.837535	DOWN	Yes
ENSP00000378071.2	UNC45B	-0.0955151	0.837535	DOWN	No
ENSP00000229922.2	CAP2	-0.0582702	0.837535	DOWN	No
ENSP00000493928.1	SAMHD1	-0.126598	0.837535	DOWN	No
ENSP00000377087.2	RUFY1	-0.141386	0.837535	DOWN	No
ENSP00000417175.1	VAPB	-0.0563317	0.837535	DOWN	No
ENSP00000342374.2	SNRPD2	0.0935919	0.837535	UP	No
ENSP00000261667.3	KPNA3	-0.073498	0.837535	DOWN	No
ENSP00000341082.7	MRPL20	-0.145004	0.837535	DOWN	Yes
ENSP00000222511.7	GTPBP10	-0.174401	0.837535	DOWN	Yes
ENSP00000368722.5	LDHA	-0.207832	0.837535	DOWN	No
ENSP00000258123.4	USP15	-0.0764372	0.837535	DOWN	No
ENSP00000253024.4	TRIM28	0.0729414	0.837535	UP	No
ENSP00000291577.6	GATD3A	0.131027	0.837535	UP	Yes
ENSP00000310275.2	BANF1	-0.0995662	0.837535	DOWN	No
ENSP00000264313.5	SLAIN2	-0.118628	0.837535	DOWN	No
ENSP00000374985.2	IGHG4	-0.486184	0.837535	DOWN	No
ENSP00000292327.4	MYL3	0.156005	0.837535	UP	No
ENSP00000259396.8	ORM1	-0.317049	0.839659	DOWN	No
ENSP00000325002.6	COPG1	-0.0847315	0.839659	DOWN	No
ENSP00000461324.1	AC139530.2	-0.107546	0.839659	DOWN	No
ENSP00000356263.3	ARMT1	0.0641595	0.839659	UP	No
ENSP00000448972.1	PRKAG1	0.0652871	0.839659	UP	No
ENSP00000343458.6	BCAP31	-0.111628	0.839659	DOWN	No
ENSP00000496880.1	COX7B	-0.132926	0.843023	DOWN	Yes
ENSP00000235329.5	MFN2	-0.0685904	0.843132	DOWN	Yes
ENSP00000348589.5	CACNA2D1	0.0741907	0.843856	UP	No
ENSP00000252288.1	GAMT	0.0969444	0.845528	UP	No
ENSP00000395986.2	TBC1D4	0.0673082	0.845528	UP	No
ENSP00000436615.1	BCO2	-0.320744	0.845528	DOWN	Yes
ENSP00000258418.5	CAB39	-0.0857422	0.845528	DOWN	No
ENSP00000348116.3	DBI	-0.122922	0.846131	DOWN	Yes
ENSP00000354347.4	GFPT1	0.237568	0.846131	UP	No
ENSP00000392874.1	MPC2	0.112235	0.846585	UP	Yes
ENSP00000366410.1	NMNAT1	-0.113183	0.849133	DOWN	No
ENSP00000343924.2	PRELP	-0.352303	0.850498	DOWN	No
ENSP00000284440.4	UCHL1	0.279327	0.850498	UP	No
ENSP00000266126.5	EIF2B2	-0.0560105	0.850498	DOWN	No
ENSP00000329002.7	HAX1	-0.12206	0.850498	DOWN	Yes
ENSP00000260643.2	PREB	-0.114804	0.850498	DOWN	No
ENSP00000292808.4	ABCF3	-0.0563471	0.850498	DOWN	No
ENSP00000313829.7	KHDRBS1	0.123844	0.850498	UP	No
ENSP00000264059.3	EFHD1	-0.185873	0.850498	DOWN	Yes
ENSP00000254730.5	EEFSEC	0.0699726	0.850498	UP	No
ENSP00000437998.1	RBM7	-0.127575	0.850498	DOWN	No
ENSP00000259365.3	TMOD1	0.0876679	0.850498	UP	No
ENSP00000394936.2	ORM2	-0.24487	0.850498	DOWN	No
ENSP00000345008.4	FBLN5	-0.161838	0.850498	DOWN	No
ENSP00000300413.4	SNRPD1	0.0889917	0.850498	UP	No
ENSP00000497641.1	EIF4A3	0.100153	0.850498	UP	No
ENSP00000259632.7	DCTN3	-0.0893871	0.850498	DOWN	No
ENSP00000347626.6	NUDCD3	0.109585	0.850498	UP	No
ENSP00000413001.3	AGBL1	-0.157853	0.850498	DOWN	No
ENSP00000384457.1	CYB5R3	-0.0699428	0.850498	DOWN	Yes
ENSP00000420776.1	AGK	-0.0873702	0.850498	DOWN	Yes
ENSP00000354720.5	SMC3	-0.0769492	0.850498	DOWN	No
ENSP00000306397.3	UQCRFS1	-0.0961717	0.850498	DOWN	Yes
ENSP00000355265.1	MT-ATP8	0.10777	0.851209	UP	Yes
ENSP00000471185.1	RPS5	0.0851127	0.851812	UP	No
ENSP00000425721.1	CAST	-0.0908619	0.851812	DOWN	No
ENSP00000469136.1	MYDGF	-0.0963946	0.851812	DOWN	No
ENSP00000249269.4	PMPCB	0.0964187	0.852347	UP	Yes
ENSP00000355777.5	ACBD3	-0.0805573	0.852347	DOWN	No
ENSP00000453191.1	B2M	-0.146862	0.853128	DOWN	No
ENSP00000261206.3	ACSS3	-0.118048	0.853324	DOWN	Yes
ENSP00000320184.8	MRPS23	-0.0982829	0.853324	DOWN	Yes
ENSP00000287675.5	EXOG	-0.0855609	0.854535	DOWN	Yes
ENSP00000438170.2	AP4S1	-0.110691	0.854535	DOWN	No
ENSP00000361845.3	ZMPSTE24	-0.141807	0.854535	DOWN	No
ENSP00000264158.8	RAB3GAP1	-0.0693844	0.859055	DOWN	No
ENSP00000234301.2	COX7A2L	-0.132335	0.859055	DOWN	Yes
ENSP00000473982.1	FABP3	0.113111	0.859693	UP	No
ENSP00000369734.3	BPHL	0.108711	0.861519	UP	Yes
ENSP00000356584.3	TOR1AIP2	-0.0888357	0.861592	DOWN	No
ENSP00000412173.2	BSDC1	-0.127311	0.861592	DOWN	No
ENSP00000368031.3	ATAD3A	-0.0811607	0.863167	DOWN	Yes
ENSP00000261386.3	GDE1	-0.0980367	0.864712	DOWN	No
ENSP00000420550.1	PPP2R5D	0.055093	0.865412	UP	No
ENSP00000342070.3	CTSB	-0.142982	0.865412	DOWN	No
ENSP00000324804.6	PPP2R1A	0.037726	0.866584	UP	No
ENSP00000238379.5	HDHD3	0.154035	0.866584	UP	Yes
ENSP00000315017.8	MRPL1	-0.0905171	0.866584	DOWN	Yes
ENSP00000361658.2	NUP188	0.166052	0.867341	UP	No
ENSP00000215727.5	SERPIND1	-0.296992	0.870317	DOWN	No
ENSP00000292199.2	NLRX1	0.0987034	0.871291	UP	Yes
ENSP00000355759.5	PARP1	0.0712088	0.871291	UP	Yes
ENSP00000371051.2	ZZEF1	-0.126291	0.871765	DOWN	No
ENSP00000282541.6	GPD1L	0.0835413	0.871863	UP	No
ENSP00000416578.2	NEB	0.64351	0.871863	UP	Yes
ENSP00000365576.4	UBQLN1	0.0812165	0.872734	UP	No
ENSP00000218867.3	SGCG	0.0712455	0.872734	UP	No
ENSP00000351184.2	TEAD4	-0.152524	0.872734	DOWN	No
ENSP00000276390.2	ATP6V1B2	-0.069563	0.872734	DOWN	No
ENSP00000334724.6	RHOT1	-0.0906991	0.872734	DOWN	Yes
ENSP00000014930.4	HEBP1	-0.162008	0.872734	DOWN	Yes
ENSP00000320658.8	YARS2	-0.103564	0.872734	DOWN	Yes
ENSP00000434355.1	DSTN	-0.204529	0.872734	DOWN	No
ENSP00000469160.1	TXN2	0.106183	0.872734	UP	Yes
ENSP00000346340.2	COPS8	-0.0665019	0.872734	DOWN	No
ENSP00000380514.3	HAGH	0.0625305	0.872734	UP	Yes
ENSP00000434586.1	TTN	0.10173	0.872734	UP	Yes
ENSP00000440502.1	DPP3	-0.0957415	0.872734	DOWN	No
ENSP00000414624.2	PRPSAP1	-0.152828	0.872734	DOWN	No
ENSP00000229633.5	HINT3	-0.0789779	0.872734	DOWN	Yes
ENSP00000411902.1	NEXN	-0.105478	0.872734	DOWN	Yes
ENSP00000489686.1	ALDH7A1	0.163521	0.872734	UP	Yes
ENSP00000157600.3	LMCD1	0.0820467	0.872734	UP	No
ENSP00000392896.2	HSBP1	-0.0859955	0.872734	DOWN	No
ENSP00000475750.1	HEBP2	-0.0544957	0.872734	DOWN	No
ENSP00000340278.5	PARK7	-0.0675605	0.872734	DOWN	Yes
ENSP00000414670.3	LMOD3	0.109371	0.872918	UP	No
ENSP00000499001.1	NUP214	-0.10195	0.874719	DOWN	No
ENSP00000356515.3	UTRN	-0.10843	0.875995	DOWN	No
ENSP00000470288.1	HRC	0.0564674	0.875995	UP	No
ENSP00000418397.3	IVD	-0.126198	0.875995	DOWN	Yes
ENSP00000447260.1	HNRNPA1	0.0661066	0.875995	UP	No
ENSP00000309561.3	MICOS13	-0.088896	0.875995	DOWN	Yes
ENSP00000364813.5	LSM2	0.086353	0.875995	UP	No
ENSP00000262648.3	ANOS1	0.165552	0.875995	UP	No
ENSP00000254718.4	MYBBP1A	-0.0738806	0.875995	DOWN	No
ENSP00000411941.1	RAB5A	-0.085189	0.875995	DOWN	No
ENSP00000433821.1	RPS3	0.0562045	0.876568	UP	Yes
ENSP00000376472.3	STT3A	-0.1863	0.876568	DOWN	No
ENSP00000303043.3	KARS1	0.045535	0.878654	UP	Yes
ENSP00000252487.4	TOMM40	-0.0644862	0.879084	DOWN	Yes
ENSP00000341692.3	DAP3	-0.0976914	0.879084	DOWN	Yes
ENSP00000320935.8	SLC2A4	0.109154	0.879084	UP	No
ENSP00000461179.1	SRL	0.254088	0.879084	UP	Yes
ENSP00000499129.1	PDIA4	0.0966754	0.880928	UP	No
ENSP00000380332.2	ITIH5	-0.088057	0.881462	DOWN	No
ENSP00000307156.4	LAMB2	-0.0762361	0.881462	DOWN	No
ENSP00000217515.5	TXNL1	0.0528339	0.881462	UP	No
ENSP00000453982.1	RAB8B	-0.0884771	0.881462	DOWN	No
ENSP00000269159.3	IMPA2	-0.105846	0.881462	DOWN	No
ENSP00000196371.5	OXCT1	0.229179	0.881462	UP	Yes
ENSP00000361626.3	YBX1	0.155573	0.881462	UP	No
ENSP00000371955.2	CD9	-0.240684	0.881463	DOWN	No
ENSP00000346402.2	RNH1	0.0593054	0.883276	UP	No
ENSP00000355599.3	TSNAX	-0.0980939	0.884666	DOWN	No
ENSP00000418512.1	SRI	-0.135696	0.884666	DOWN	No
ENSP00000249837.3	VPS13C	-0.057012	0.884666	DOWN	No
ENSP00000348769.4	ARIH2	-0.134052	0.884666	DOWN	No
ENSP00000310219.4	HSPA6	0.0598377	0.884666	UP	No
ENSP00000398888.2	RPL11	-0.0602913	0.884666	DOWN	No
ENSP00000259469.4	RPL35	-0.115539	0.884907	DOWN	No
ENSP00000369768.4	HSPH1	0.13354	0.886137	UP	No
ENSP00000364694.3	ASPN	0.386946	0.886543	UP	No
ENSP00000225665.7	SLC25A11	-0.0988407	0.886543	DOWN	Yes
ENSP00000261776.5	VAC14	-0.0934396	0.886543	DOWN	No
ENSP00000376146.2	CSNK1D	0.0998633	0.886543	UP	No
ENSP00000333551.3	PLPBP	0.0539513	0.886543	UP	Yes
ENSP00000262948.4	MAP2K2	-0.0681044	0.886543	DOWN	No
ENSP00000396013.1	CLEC3B	-0.13079	0.886543	DOWN	No
ENSP00000338034.5	SPRYD4	-0.0852641	0.886543	DOWN	Yes
ENSP00000298198.4	PGM2L1	0.0721078	0.886543	UP	No
ENSP00000458221.1	NSF	-0.106377	0.886543	DOWN	No
ENSP00000333984.5	TRDN	-0.0761386	0.886543	DOWN	No
ENSP00000436823.1	SPATA5L1	0.111336	0.886543	UP	No
ENSP00000401879.2	IDI1	0.127049	0.886543	UP	Yes
ENSP00000426648.1	STX18	0.0739218	0.886543	UP	No
ENSP00000254950.11	VPS4A	0.0476367	0.886543	UP	No
ENSP00000334280.2	TACC2	-0.0500602	0.886543	DOWN	No
ENSP00000261407.4	LPCAT3	-0.145479	0.886543	DOWN	No
ENSP00000336741.4	DHX15	0.093154	0.886543	UP	No
ENSP00000307078.4	KIF5B	-0.041376	0.886543	DOWN	No
ENSP00000223129.4	RPA3	0.0933671	0.886543	UP	No
ENSP00000305790.5	SF3B3	0.0990053	0.886543	UP	No
ENSP00000309198.8	UBE3C	-0.0490097	0.886543	DOWN	No
ENSP00000323353.6	UEVLD	-0.0873432	0.886543	DOWN	No
ENSP00000367265.4	CKAP4	-0.100928	0.886543	DOWN	No
ENSP00000349016.4	PEX14	-0.0956241	0.886543	DOWN	No
ENSP00000382608.1	HSPA12B	0.0906086	0.886543	UP	No
ENSP00000478108.1	PABPC1	0.165922	0.886543	UP	No
ENSP00000246662.4	KRT9	-0.354766	0.886543	DOWN	No
ENSP00000262776.2	LGALS3BP	-0.147639	0.886543	DOWN	No
ENSP00000460926.1	HMOX2	-0.099375	0.886543	DOWN	No
ENSP00000357708.3	S100A6	-0.231036	0.886543	DOWN	No
ENSP00000305193.3	HS1BP3	0.0926771	0.887019	UP	No
ENSP00000376800.3	MTPN	-0.067707	0.887019	DOWN	No
ENSP00000347507.3	MYH7	0.123446	0.887019	UP	No
ENSP00000479451.1	HUWE1	0.0378564	0.887019	UP	No
ENSP00000431800.1	EIF3F	0.0455616	0.887019	UP	No
ENSP00000436186.1	PSMD13	-0.0443155	0.887282	DOWN	No
ENSP00000215773.4	DDT	-0.199696	0.887566	DOWN	No
ENSP00000316924.4	ACSS1	0.146876	0.888453	UP	Yes
ENSP00000264335.8	YWHAE	0.0333665	0.888453	UP	No
ENSP00000343002.4	B3GLCT	-0.199592	0.889346	DOWN	No
ENSP00000397843.2	TMA7	-0.166835	0.889346	DOWN	No
ENSP00000362308.5	SH3BGRL	-0.19525	0.889346	DOWN	No
ENSP00000394399.1	STEAP4	-0.115844	0.889346	DOWN	No
ENSP00000385432.2	SAR1B	-0.0698678	0.889346	DOWN	No
ENSP00000375931.2	SIRT2	-0.19565	0.889346	DOWN	No
ENSP00000297625.8	MYORG	0.235013	0.889346	UP	No
ENSP00000349977.5	MVP	-0.106178	0.889346	DOWN	No
ENSP00000312435.2	DAG1	0.0525149	0.889346	UP	No
ENSP00000400452.2	ALDOA	-0.0720847	0.889346	DOWN	No
ENSP00000369026.2	BAG1	-0.0715544	0.889346	DOWN	No
ENSP00000379865.3	ADHFE1	0.185024	0.889346	UP	Yes
ENSP00000403360.1	MYL7	-0.216152	0.889346	DOWN	No
ENSP00000502068.1	AIFM1	-0.0772896	0.889346	DOWN	Yes
ENSP00000296503.5	HMGB2	0.1029	0.889346	UP	No
ENSP00000387601.1	OXA1L	-0.124805	0.889346	DOWN	Yes
ENSP00000262679.8	NRDC	0.0889146	0.889346	UP	Yes
ENSP00000025399.6	STRAP	-0.0533884	0.889346	DOWN	No
ENSP00000368831.2	SNX2	-0.0512184	0.889346	DOWN	No
ENSP00000221855.3	TBCB	0.127586	0.889403	UP	No
ENSP00000388723.2	KBTBD13	-0.117733	0.889403	DOWN	No
ENSP00000393316.2	TMX1	-0.137281	0.889403	DOWN	No
ENSP00000426638.1	ETFDH	-0.116657	0.889403	DOWN	Yes
ENSP00000363638.3	LYPLA2	0.0618036	0.889403	UP	No
ENSP00000322419.4	RPLP2	-0.041768	0.889403	DOWN	No
ENSP00000343140.3	XIRP1	0.110958	0.889403	UP	No
ENSP00000485357.1	HMCN2	-0.0839172	0.889403	DOWN	No
ENSP00000378107.2	RTN4	0.0785215	0.889403	UP	Yes
ENSP00000341781.4	SYNE2	-0.0747728	0.889403	DOWN	No
ENSP00000493507.1	PIK3CA	0.100383	0.889403	UP	No
ENSP00000221566.1	SGTA	0.082533	0.889403	UP	No
ENSP00000378404.3	BCKDK	0.118736	0.889403	UP	Yes
ENSP00000248564.4	GNG11	-0.123936	0.889403	DOWN	No
ENSP00000216044.5	GTPBP1	0.109707	0.889403	UP	No
ENSP00000264689.6	UFSP2	0.0847513	0.889403	UP	No
ENSP00000418571.4	NCEH1	-0.126744	0.889403	DOWN	No
ENSP00000363953.2	PIGU	0.11499	0.889403	UP	No
ENSP00000432155.1	CFL1	-0.0517321	0.889403	DOWN	No
ENSP00000402814.3	ABCA8	0.116858	0.889403	UP	No
ENSP00000354687.2	MT-ND1	-0.349271	0.889403	DOWN	Yes
ENSP00000316029.9	TLN1	-0.137292	0.889403	DOWN	No
ENSP00000379457.2	FAF1	0.0606047	0.889403	UP	No
ENSP00000275428.4	GGCT	0.0535463	0.889403	UP	No
ENSP00000463393.1	SEC22B	-0.0531135	0.889403	DOWN	No
ENSP00000337022.4	TNNI1	0.132197	0.889403	UP	No
ENSP00000352964.2	PDLIM7	-0.185258	0.889403	DOWN	Yes
ENSP00000234160.4	GORASP2	-0.106652	0.889403	DOWN	No
ENSP00000340427.5	ERMP1	-0.102707	0.889403	DOWN	No
ENSP00000269373.6	FN3KRP	0.169202	0.889403	UP	No
ENSP00000377466.1	CNP	0.0815336	0.889403	UP	No
ENSP00000360577.4	ECHDC2	0.102169	0.889403	UP	Yes
ENSP00000456242.1	ADAL	-0.0912706	0.889403	DOWN	No
ENSP00000448981.1	PPP1CC	0.101548	0.889403	UP	No
ENSP00000479032.1	IGKV1-33	-0.250635	0.889403	DOWN	No
ENSP00000428845.1	VDAC3	0.317203	0.889403	UP	Yes
ENSP00000329200.2	STAC3	0.059616	0.889403	UP	No
ENSP00000465403.1	H3-3B	0.260177	0.889403	UP	No
ENSP00000359910.4	PSMA7	-0.0495031	0.889403	DOWN	No
ENSP00000401980.2	MAVS	-0.0856429	0.889403	DOWN	Yes
ENSP00000294724.4	AGL	-0.0682203	0.889403	DOWN	No
ENSP00000296456.5	APEH	-0.0564432	0.889403	DOWN	No
ENSP00000364970.4	PSMC5	-0.0353499	0.889403	DOWN	No
ENSP00000257347.4	CARS2	0.114036	0.889403	UP	Yes
ENSP00000349762.4	CDK16	0.0740093	0.889403	UP	No
ENSP00000469283.1	NUP62	0.0660844	0.889403	UP	No
ENSP00000485552.1	SAA2-SAA4	-0.3427	0.889403	DOWN	No
ENSP00000331260.2	ADSS1	-0.0735933	0.889403	DOWN	No
ENSP00000223321.4	PSMA2	0.069245	0.889403	UP	No
ENSP00000245503.5	MYH2	-0.133451	0.889403	DOWN	No
ENSP00000497444.1	LRPAP1	0.0761215	0.889403	UP	No
ENSP00000310129.4	PSMD2	-0.038296	0.889403	DOWN	No
ENSP00000231368.5	LNPEP	-0.0636237	0.889403	DOWN	No
ENSP00000381607.3	GSTP1	0.0477021	0.889403	UP	No
ENSP00000261755.5	FAH	0.0822676	0.889403	UP	No
ENSP00000233813.4	IGFBP5	0.273342	0.889403	UP	No
ENSP00000284548.11	OBSCN	-0.0909624	0.889403	DOWN	Yes
ENSP00000386474.1	BZW1	0.0876836	0.889403	UP	No
ENSP00000317955.8	EEA1	0.0527462	0.889403	UP	No
ENSP00000354346.4	MATR3	0.067428	0.889403	UP	No
ENSP00000352738.4	G3BP2	0.0496762	0.889403	UP	No
ENSP00000287667.7	NOMO1	-0.120261	0.889403	DOWN	No
ENSP00000491954.1	ME2	-0.118869	0.890814	DOWN	Yes
ENSP00000312311.4	MRPL46	-0.0752964	0.890856	DOWN	Yes
ENSP00000321845.6	SEC24C	-0.046017	0.8912	DOWN	No
ENSP00000474530.2	TCEA3	0.0827635	0.8912	UP	No
ENSP00000435233.1	TEAD1	-0.149432	0.8912	DOWN	No
ENSP00000475241.2	SLC37A4	-0.122727	0.8912	DOWN	No
ENSP00000312042.4	HDLBP	0.0426492	0.8912	UP	No
ENSP00000355566.4	TOMM20	-0.0834794	0.8912	DOWN	Yes
ENSP00000310935.4	FKBP2	-0.0699983	0.8912	DOWN	No
ENSP00000387286.3	RAB1A	-0.091333	0.8912	DOWN	No
ENSP00000351596.3	TTC37	-0.0426042	0.8912	DOWN	No
ENSP00000355117.3	TGFB1I1	-0.179581	0.8912	DOWN	No
ENSP00000495274.2	AP3D1	0.0920983	0.8912	UP	No
ENSP00000364649.3	SDHB	-0.107055	0.8912	DOWN	Yes
ENSP00000360124.4	PGM1	-0.109568	0.8912	DOWN	Yes
ENSP00000263238.2	ACTR3	0.0613549	0.8912	UP	No
ENSP00000219302.3	NME3	0.0665353	0.8912	UP	Yes
ENSP00000277165.5	FAM120A	0.0549309	0.8912	UP	No
ENSP00000256441.4	MRPS36	-0.0784405	0.8912	DOWN	Yes
ENSP00000477710.1	EIF2B4	0.102024	0.8912	UP	No
ENSP00000375635.1	PRPF31	-0.0731003	0.8912	DOWN	No
ENSP00000357087.1	DUSP23	-0.142892	0.8912	DOWN	No
ENSP00000363899.4	NIPSNAP3A	-0.105132	0.8912	DOWN	Yes
ENSP00000370419.3	TTC38	0.186301	0.8912	UP	No
ENSP00000228945.4	ARHGDIB	-0.107101	0.8912	DOWN	No
ENSP00000187762.1	TMEM38A	-0.0912896	0.8912	DOWN	No
ENSP00000359000.3	GBF1	-0.0436651	0.8912	DOWN	No
ENSP00000338481.3	EPB41L2	-0.0656534	0.891208	DOWN	No
ENSP00000347719.4	TBCD	0.0875591	0.89136	UP	No
ENSP00000313603.8	ABCF1	0.0496934	0.891935	UP	No
ENSP00000483781.1	CISD3	-0.14534	0.892334	DOWN	Yes
ENSP00000265594.4	MCCC1	-0.0861349	0.892658	DOWN	Yes
ENSP00000366244.4	ARAF	-0.05944	0.892658	DOWN	No
ENSP00000279242.2	MRPL49	-0.109315	0.892658	DOWN	Yes
ENSP00000262982.2	CSE1L	0.0504988	0.892658	UP	No
ENSP00000413316.1	HMOX1	-0.144876	0.892658	DOWN	No
ENSP00000244669.2	APOBEC2	0.0774809	0.892658	UP	No
ENSP00000377446.2	SUCLG1	-0.0931446	0.892658	DOWN	Yes
ENSP00000361917.3	ARMCX1	-0.111305	0.892658	DOWN	Yes
ENSP00000339479.5	NT5C2	0.0827605	0.893215	UP	No
ENSP00000254193.6	SNRPA1	0.135438	0.893215	UP	No
ENSP00000387535.1	IRGQ	-0.105307	0.893215	DOWN	No
ENSP00000331201.4	HGS	0.098721	0.895129	UP	No
ENSP00000219473.7	USP10	0.0732604	0.895129	UP	No
ENSP00000216962.3	PYGB	-0.100036	0.896602	DOWN	No
ENSP00000429824.1	CLINT1	-0.0600113	0.896602	DOWN	No
ENSP00000300283.6	CKMT1B	-0.165458	0.896602	DOWN	Yes
ENSP00000402557.1	APOO	-0.0833729	0.896602	DOWN	Yes
ENSP00000277900.8	ADD3	-0.0891064	0.896602	DOWN	No
ENSP00000354739.5	RPL12	-0.0729112	0.896602	DOWN	No
ENSP00000280701.3	OXSM	0.101068	0.896602	UP	Yes
ENSP00000363198.1	NFS1	0.07608	0.896602	UP	Yes
ENSP00000296577.4	ABCE1	0.0527814	0.896602	UP	Yes
ENSP00000499757.1	CSNK1A1	0.0551792	0.896602	UP	No
ENSP00000408695.3	PRKCA	0.143367	0.896602	UP	No
ENSP00000217182.3	EEF1A2	-0.0442201	0.896602	DOWN	No
ENSP00000307272.3	RPTOR	-0.112687	0.896602	DOWN	No
ENSP00000264156.2	MCM6	0.0673454	0.896602	UP	No
ENSP00000348442.3	PSMD12	-0.0377757	0.896602	DOWN	No
ENSP00000296425.4	PGRMC2	-0.0716386	0.896602	DOWN	No
ENSP00000375001.2	IGHM	0.364661	0.896602	UP	No
ENSP00000321388.5	ASB4	-0.112507	0.896602	DOWN	No
ENSP00000358985.3	CLCC1	-0.0808932	0.896602	DOWN	No
ENSP00000363071.3	DES	-0.0545651	0.896602	DOWN	No
ENSP00000352835.1	MB	-0.0563009	0.896602	DOWN	No
ENSP00000310117.3	PPP1R14B	-0.08649	0.896602	DOWN	No
ENSP00000402338.2	RPF2	0.235777	0.896602	UP	No
ENSP00000262187.5	RHEB	-0.0740206	0.896602	DOWN	No
ENSP00000352257.4	XRCC6	0.0471702	0.896602	UP	No
ENSP00000358464.5	SHOC2	-0.0556418	0.896602	DOWN	No
ENSP00000428456.1	STAU2	-0.0616861	0.896602	DOWN	No
ENSP00000432988.1	MBP	-0.386508	0.896602	DOWN	No
ENSP00000386071.1	AP1B1	0.0672642	0.896602	UP	No
ENSP00000376728.1	FILIP1	0.0422413	0.896602	UP	No
ENSP00000341597.4	FAM114A2	-0.0525257	0.896602	DOWN	No
ENSP00000359990.3	LRRC40	-0.0838576	0.896602	DOWN	No
ENSP00000403003.2	SGCD	0.0588814	0.896602	UP	No
ENSP00000477694.1	C11orf54	-0.092605	0.896602	DOWN	No
ENSP00000358853.4	SH3BGRL2	0.228186	0.896602	UP	No
ENSP00000258424.2	COX5B	-0.0825278	0.896602	DOWN	Yes
ENSP00000325425.6	MAT2B	0.0523954	0.896602	UP	No
ENSP00000253457.3	EMC8	-0.0821966	0.896602	DOWN	Yes
ENSP00000303351.3	ITGB1	-0.146755	0.896602	DOWN	Yes
ENSP00000305230.7	SRP9	0.0581829	0.896602	UP	No
ENSP00000376150.1	SLC16A3	-0.230066	0.896602	DOWN	No
ENSP00000363734.5	PFDN6	-0.047313	0.896602	DOWN	No
ENSP00000376889.2	NME1-NME2	-0.104638	0.896602	DOWN	No
ENSP00000355467.3	SCCPDH	0.0793443	0.896602	UP	Yes
ENSP00000419970.1	POR	-0.113362	0.896602	DOWN	No
ENSP00000295598.5	ATP1A1	-0.10905	0.896602	DOWN	No
ENSP00000263202.9	UFD1	0.0636868	0.896602	UP	No
ENSP00000263100.2	A1BG	0.199156	0.896602	UP	No
ENSP00000353433.2	HK1	-0.0851696	0.896602	DOWN	Yes
ENSP00000496792.1	CTPS1	-0.0856483	0.896602	DOWN	No
ENSP00000467141.1	TTN	-0.151166	0.896602	DOWN	Yes
ENSP00000301336.6	RILP	0.0552481	0.896602	UP	No
ENSP00000364255.3	RALY	0.12705	0.896602	UP	No
ENSP00000348170.5	HP	-0.377874	0.896602	DOWN	No
ENSP00000252898.7	TNNI2	-0.128272	0.896602	DOWN	No
ENSP00000309830.6	RPL38	-0.0847901	0.896602	DOWN	No
ENSP00000427572.1	EEF1E1	0.0724374	0.896602	UP	No
ENSP00000338703.5	UGP2	0.0618218	0.896602	UP	No
ENSP00000357879.4	PSMD4	-0.0781198	0.896602	DOWN	Yes
ENSP00000360664.4	BTF3L4	-0.0616395	0.896602	DOWN	No
ENSP00000364345.3	EMC1	-0.0634509	0.896602	DOWN	No
ENSP00000296597.5	NDUFAF2	-0.104148	0.896602	DOWN	Yes
ENSP00000467466.3	RPS15	-0.0366182	0.896602	DOWN	No
ENSP00000343701.6	KPNA1	0.0849327	0.897647	UP	No
ENSP00000284767.8	PDLIM3	-0.0925935	0.897666	DOWN	Yes
ENSP00000297632.6	TMEM65	-0.132358	0.897666	DOWN	Yes
ENSP00000362261.3	TRAPPC3	-0.0873638	0.897666	DOWN	No
ENSP00000300574.2	CRK	0.0615209	0.897666	UP	No
ENSP00000354742.4	IPO9	0.089161	0.897666	UP	No
ENSP00000377865.1	RPL23	-0.0555279	0.897666	DOWN	No
ENSP00000437606.2	COPS3	0.0347122	0.897666	UP	No
ENSP00000200639.4	LAMP2	0.0659445	0.897666	UP	No
ENSP00000296824.2	CCDC127	0.0940173	0.897666	UP	Yes
ENSP00000368228.3	GK	-0.127028	0.89788	DOWN	No
ENSP00000237889.4	NDUFB3	0.0659516	0.898618	UP	Yes
ENSP00000356110.4	NUCKS1	0.14734	0.899436	UP	No
ENSP00000300161.4	YWHAB	-0.0298326	0.899436	DOWN	No
ENSP00000302239.4	USP8	0.108706	0.899436	UP	No
ENSP00000341903.4	MYO1B	0.0771909	0.899436	UP	No
ENSP00000266735.5	SNRPF	-0.107024	0.899436	DOWN	No
ENSP00000355668.6	OBSCN	0.0694658	0.899436	UP	Yes
ENSP00000311245.3	ATP5MD	-0.108224	0.899436	DOWN	Yes
ENSP00000360541.3	CPT2	0.0924126	0.899436	UP	Yes
ENSP00000361186.3	TP53RK	0.0865577	0.899436	UP	No
ENSP00000215793.7	SF3A1	0.0768352	0.899436	UP	No
ENSP00000344115.3	CDH5	0.0521566	0.899436	UP	No
ENSP00000367558.2	USP9X	0.038775	0.899436	UP	No
ENSP00000318227.2	DCAF8	-0.103316	0.899436	DOWN	No
ENSP00000264560.7	PALM	-0.0925417	0.899436	DOWN	No
ENSP00000378323.3	PPP3CA	-0.0742869	0.899436	DOWN	No
ENSP00000215832.7	MAPK1	0.0481952	0.899436	UP	No
ENSP00000339566.3	H1-2	-0.122751	0.899436	DOWN	No
ENSP00000483630.1	COL6A1	-0.12728	0.899436	DOWN	No
ENSP00000272252.5	GALM	-0.0695724	0.899436	DOWN	No
ENSP00000227378.3	HSPA8	0.0523927	0.899436	UP	No
ENSP00000419303.1	MRPS22	-0.0726238	0.899436	DOWN	Yes
ENSP00000284957.4	RABGEF1	-0.0576691	0.899436	DOWN	No
ENSP00000442360.2	DIABLO	-0.0695531	0.899436	DOWN	Yes
ENSP00000307318.2	P4HA1	0.102452	0.899436	UP	No
ENSP00000417763.1	NAA10	0.0606102	0.899436	UP	No
ENSP00000388336.2	SYPL1	-0.0974957	0.899436	DOWN	No
ENSP00000394169.1	ITGA6	-0.0793262	0.899436	DOWN	No
ENSP00000491215.1	HNRNPU	0.114141	0.899436	UP	No
ENSP00000260818.6	DNAJC13	0.0737667	0.899436	UP	No
ENSP00000432537.1	RELA	0.106695	0.899436	UP	No
ENSP00000228841.8	MYL2	0.121087	0.899436	UP	Yes
ENSP00000333664.8	ACAA1	-0.102491	0.899436	DOWN	Yes
ENSP00000501376.1	LARS1	-0.0540729	0.899436	DOWN	No
ENSP00000307889.5	RPL13	-0.0707744	0.899436	DOWN	No
ENSP00000422582.1	ELMOD2	-0.08755	0.899436	DOWN	No
ENSP00000393953.1	PNPT1	-0.0692936	0.899436	DOWN	Yes
ENSP00000355880.3	MTARC2	-0.0824588	0.899436	DOWN	Yes
ENSP00000271620.3	PRUNE1	0.0689015	0.899436	UP	No
ENSP00000246024.2	TMX4	-0.050596	0.899436	DOWN	No
ENSP00000320866.4	CALR	0.0522743	0.899436	UP	Yes
ENSP00000500496.1	CAMK2A	-0.0866349	0.899436	DOWN	No
ENSP00000371890.2	WDR1	-0.0496749	0.899436	DOWN	No
ENSP00000350191.3	ALDH5A1	0.087041	0.899436	UP	Yes
ENSP00000256682.4	ARF3	-0.0664619	0.899436	DOWN	No
ENSP00000267103.5	MYG1	-0.0620564	0.899436	DOWN	Yes
ENSP00000241704.7	COPA	-0.0445648	0.899436	DOWN	No
ENSP00000310109.9	LRRFIP1	-0.0663294	0.899436	DOWN	No
ENSP00000216774.6	SRP54	0.0420363	0.899436	UP	No
ENSP00000497977.1	GET1-SH3BGR	-0.0449706	0.899436	DOWN	No
ENSP00000368813.2	KLHL34	-0.237603	0.899436	DOWN	No
ENSP00000362933.2	ANK3	0.0429305	0.899436	UP	No
ENSP00000366418.1	LZIC	0.0507513	0.899436	UP	No
ENSP00000270776.8	PGD	0.0789821	0.899436	UP	No
ENSP00000420380.1	RPL24	0.0866319	0.899436	UP	No
ENSP00000254286.4	ACTR10	-0.0838969	0.899436	DOWN	No
ENSP00000466420.1	UQCR11	-0.131058	0.899436	DOWN	Yes
ENSP00000434963.1	CLNS1A	0.0762577	0.899436	UP	No
ENSP00000273258.3	ARL6IP5	-0.0391546	0.899436	DOWN	No
ENSP00000382051.2	SEC24B	0.0725119	0.899436	UP	No
ENSP00000382250.2	MRPS6	-0.0898871	0.899436	DOWN	Yes
ENSP00000326227.8	GANC	0.133882	0.899436	UP	No
ENSP00000297440.6	DNAAF5	-0.102243	0.899436	DOWN	No
ENSP00000292123.4	SAFB	-0.0532279	0.899436	DOWN	No
ENSP00000462500.1	MPDU1	-0.149189	0.899436	DOWN	No
ENSP00000188376.5	SLC25A3	-0.0944917	0.899436	DOWN	Yes
ENSP00000370589.3	NOP56	-0.0886436	0.899436	DOWN	No
ENSP00000502703.1	UBE3A	0.0392996	0.899436	UP	No
ENSP00000343190.3	PPCDC	-0.091587	0.899436	DOWN	No
ENSP00000411461.2	PANX1	-0.190881	0.899436	DOWN	No
ENSP00000262056.9	EIF4B	-0.0546533	0.899436	DOWN	No
ENSP00000352219.3	BCS1L	0.0998997	0.899436	UP	Yes
ENSP00000395196.2	EARS2	-0.124657	0.899436	DOWN	Yes
ENSP00000330836.5	GLRX3	-0.107951	0.899436	DOWN	No
ENSP00000391437.3	CPSF6	0.175533	0.899436	UP	No
ENSP00000262177.4	DNAJB6	-0.100395	0.899436	DOWN	No
ENSP00000215730.6	SNAP29	0.0825351	0.899436	UP	Yes
ENSP00000356307.3	CACNA1S	0.0561681	0.899436	UP	No
ENSP00000334188.4	PFDN5	-0.0487102	0.899436	DOWN	No
ENSP00000331544.6	FBLN1	-0.14381	0.899436	DOWN	No
ENSP00000343690.5	DPYSL3	0.100149	0.899436	UP	No
ENSP00000499089.1	PREP	-0.0669188	0.899436	DOWN	No
ENSP00000328287.6	RNF123	0.046796	0.899436	UP	No
ENSP00000262507.5	COQ9	-0.063472	0.899436	DOWN	Yes
ENSP00000350894.4	SERPINH1	0.101387	0.899436	UP	No
ENSP00000351885.4	PTPA	-0.0672264	0.899436	DOWN	No
ENSP00000403817.1	NACA	-0.0500059	0.899436	DOWN	No
ENSP00000263368.3	BLVRB	0.104362	0.899436	UP	No
ENSP00000336866.4	RBBP9	-0.0752732	0.899436	DOWN	No
ENSP00000346246.4	AP2A1	-0.0545124	0.899436	DOWN	No
ENSP00000382382.2	USP47	0.0361832	0.899436	UP	No
ENSP00000362718.5	MTCH1	-0.0923989	0.899436	DOWN	Yes
ENSP00000288532.6	COQ5	-0.084177	0.899436	DOWN	Yes
ENSP00000380126.3	PHYH	-0.0652061	0.899436	DOWN	Yes
ENSP00000339720.5	NDUFA4	-0.093373	0.899436	DOWN	Yes
ENSP00000305843.7	FEZ2	0.117303	0.899436	UP	No
ENSP00000358635.3	SYNCRIP	-0.0324995	0.899436	DOWN	No
ENSP00000346726.5	HNRNPH3	0.112229	0.899436	UP	No
ENSP00000281455.2	ACSL1	0.0863497	0.899436	UP	Yes
ENSP00000483313.1	WASF2	-0.247111	0.899436	DOWN	No
ENSP00000435732.1	ATPAF1	-0.0780313	0.900248	DOWN	Yes
ENSP00000358888.3	SYPL2	-0.10733	0.900248	DOWN	No
ENSP00000311430.6	RPL4	-0.0754149	0.900248	DOWN	No
ENSP00000308897.7	MRPL11	-0.0643411	0.901811	DOWN	Yes
ENSP00000377594.4	COQ6	0.0640636	0.901819	UP	Yes
ENSP00000344683.4	CDK5RAP3	0.0453905	0.90325	UP	No
ENSP00000473631.1	DNAJC3	-0.0616021	0.905525	DOWN	No
ENSP00000462256.1	MRPL58	-0.0808563	0.906107	DOWN	Yes
ENSP00000345968.4	PGLYRP2	-0.152329	0.906107	DOWN	No
ENSP00000408382.3	QKI	-0.0500371	0.906107	DOWN	No
ENSP00000446855.1	PPP1R12A	-0.067592	0.906107	DOWN	No
ENSP00000385347.2	TAPT1	-0.101205	0.906107	DOWN	No
ENSP00000229251.3	COPS7A	0.0387113	0.906107	UP	No
ENSP00000355537.4	ACTN2	0.0396534	0.906107	UP	Yes
ENSP00000356504.1	ARPC5	-0.096112	0.906107	DOWN	No
ENSP00000347924.2	SFXN4	-0.0812877	0.906107	DOWN	Yes
ENSP00000221448.5	SNRNP70	-0.0549144	0.906107	DOWN	No
ENSP00000303356.2	DCXR	0.108475	0.906107	UP	Yes
ENSP00000384474.2	HYPK	-0.0713658	0.906107	DOWN	No
ENSP00000253452.2	COX4I1	-0.0625897	0.906107	DOWN	Yes
ENSP00000335304.4	DLST	-0.0633067	0.906107	DOWN	Yes
ENSP00000348762.3	LSS	-0.0722345	0.906107	DOWN	No
ENSP00000369677.4	EMILIN1	0.0750229	0.906107	UP	No
ENSP00000436438.1	TUBGCP2	-0.0498204	0.906107	DOWN	No
ENSP00000300291.5	NUDT21	0.126246	0.906107	UP	No
ENSP00000456900.1	LRRC57	-0.100108	0.906107	DOWN	No
ENSP00000336687.4	CBX3	0.0544643	0.906107	UP	No
ENSP00000217901.5	IDH3G	0.0789484	0.906107	UP	Yes
ENSP00000269143.2	AFG3L2	-0.0564462	0.906107	DOWN	Yes
ENSP00000333401.3	MRPL40	-0.0497061	0.906107	DOWN	Yes
ENSP00000379098.2	CAMK2B	0.0483443	0.906398	UP	No
ENSP00000216254.4	ACO2	-0.0672353	0.906398	DOWN	Yes
ENSP00000259667.5	HINT2	-0.0895778	0.906398	DOWN	Yes
ENSP00000352572.5	PCNT	0.101857	0.906398	UP	No
ENSP00000468348.1	MAP2K6	-0.059041	0.906398	DOWN	No
ENSP00000358140.3	EIF3A	-0.0335865	0.908999	DOWN	No
ENSP00000341459.8	ATXN2L	0.102442	0.909012	UP	No
ENSP00000351832.2	RAB3GAP2	-0.049781	0.910076	DOWN	No
ENSP00000265637.4	PPP6R3	-0.040622	0.910076	DOWN	No
ENSP00000428501.1	HYI	0.116483	0.910076	UP	No
ENSP00000379133.3	APIP	0.114351	0.910076	UP	No
ENSP00000296122.6	PPP1CB	0.0525755	0.910076	UP	No
ENSP00000262873.8	MYH7B	0.0657314	0.910076	UP	No
ENSP00000433352.1	LMO7	0.0608928	0.910076	UP	No
ENSP00000370449.4	ATXN10	0.0680053	0.910076	UP	No
ENSP00000258960.2	NMT1	0.0755503	0.910076	UP	No
ENSP00000227524.4	PRPF19	0.0722761	0.910076	UP	No
ENSP00000312356.6	TRMT10C	-0.0626923	0.910076	DOWN	Yes
ENSP00000292907.3	COX7A1	-0.0790588	0.910076	DOWN	Yes
ENSP00000393511.2	ABLIM2	-0.0609537	0.910076	DOWN	No
ENSP00000307199.4	AHSP	-0.390722	0.910076	DOWN	No
ENSP00000465058.1	EFTUD2	0.0448096	0.910076	UP	No
ENSP00000362334.3	PSMB2	0.0517606	0.910076	UP	No
ENSP00000404121.1	ILF3	0.0545305	0.910076	UP	No
ENSP00000314733.5	TOLLIP	0.0475879	0.910076	UP	No
ENSP00000498355.1	BOLA2B	0.0617121	0.910076	UP	No
ENSP00000361512.4	PRPS1	-0.141745	0.910076	DOWN	No
ENSP00000457732.1	NOL3	-0.0480538	0.910076	DOWN	No
ENSP00000226253.4	ALDOC	-0.0656602	0.912128	DOWN	No
ENSP00000249042.3	TST	0.0756946	0.912128	UP	Yes
ENSP00000339001.7	TUBB	0.0442407	0.912128	UP	No
ENSP00000381785.3	HSDL2	-0.0839597	0.912128	DOWN	Yes
ENSP00000265838.4	ACAT1	-0.0942567	0.912299	DOWN	Yes
ENSP00000381216.2	KHSRP	0.101091	0.915295	UP	No
ENSP00000340631.6	CD55	0.0944947	0.915347	UP	No
ENSP00000345341.6	PTGES2	-0.0676369	0.915347	DOWN	Yes
ENSP00000342895.3	NDUFV3	0.110243	0.915476	UP	Yes
ENSP00000263593.3	SIAE	-0.118004	0.915476	DOWN	No
ENSP00000355894.3	LYPLAL1	-0.0890854	0.915476	DOWN	Yes
ENSP00000268220.7	SEC11A	-0.0762381	0.915476	DOWN	No
ENSP00000291568.6	CSTB	-0.0811463	0.915476	DOWN	No
ENSP00000370839.6	SGCB	0.0357463	0.915476	UP	No
ENSP00000373684.3	STK38L	-0.0483328	0.915476	DOWN	No
ENSP00000340523.5	NMNAT3	0.0849679	0.915476	UP	Yes
ENSP00000408838.2	CALU	-0.0708655	0.915476	DOWN	Yes
ENSP00000360821.3	UBAC1	0.0361343	0.915476	UP	No
ENSP00000315925.6	GMPPA	-0.229724	0.915476	DOWN	No
ENSP00000292169.2	S100A1	-0.119452	0.915476	DOWN	No
ENSP00000052754.5	DCN	-0.228962	0.915476	DOWN	No
ENSP00000468328.1	GLYR1	0.101958	0.915654	UP	No
ENSP00000376892.3	NME1	0.119997	0.916705	UP	No
ENSP00000297564.2	COX6C	-0.0815757	0.916705	DOWN	Yes
ENSP00000437122.1	AL049629.2	0.0753171	0.916836	UP	No
ENSP00000319977.8	NDRG1	-0.0919474	0.917596	DOWN	No
ENSP00000419038.1	GFM1	0.0832108	0.917596	UP	Yes
ENSP00000501745.1	TFG	-0.04871	0.917596	DOWN	No
ENSP00000272427.7	EXOC6B	0.0671067	0.917721	UP	No
ENSP00000263125.5	PRKCQ	0.0415409	0.919073	UP	No
ENSP00000326172.4	ELMO2	-0.04839	0.919645	DOWN	No
ENSP00000347404.3	NUP98	-0.0470994	0.919645	DOWN	No
ENSP00000394902.2	TIAL1	0.0715481	0.919645	UP	No
ENSP00000380702.2	MYCBP	-0.042006	0.919645	DOWN	No
ENSP00000363500.4	CLIC4	-0.100493	0.919645	DOWN	No
ENSP00000485627.1	WASHC1	-0.0809858	0.919645	DOWN	No
ENSP00000338379.4	PACSIN2	-0.0434194	0.919645	DOWN	No
ENSP00000361042.3	SURF1	-0.0841241	0.921013	DOWN	Yes
ENSP00000231572.3	RARS1	0.0471901	0.921013	UP	No
ENSP00000217426.2	AHCY	0.0522179	0.921075	UP	No
ENSP00000336552.5	PKIA	0.0744995	0.921075	UP	No
ENSP00000477615.1	SERPINA1	0.443233	0.921747	UP	Yes
ENSP00000376037.2	COX6B1	-0.0684203	0.921747	DOWN	Yes
ENSP00000240123.7	SORBS3	-0.0961905	0.921747	DOWN	No
ENSP00000242592.4	ACADS	-0.0948883	0.921747	DOWN	Yes
ENSP00000337459.4	NOS1	0.0672024	0.921747	UP	No
ENSP00000343645.6	SULT1A3	0.108826	0.92276	UP	No
ENSP00000331682.4	KLHL22	0.0463313	0.92303	UP	No
ENSP00000235090.5	WDR77	0.0606217	0.92303	UP	No
ENSP00000216840.6	RABGGTA	-0.0401943	0.92303	DOWN	No
ENSP00000377814.4	HDDC3	-0.0925577	0.92303	DOWN	No
ENSP00000376009.2	SDHC	-0.0986522	0.92303	DOWN	Yes
ENSP00000255381.2	MYH4	-0.0963205	0.92303	DOWN	No
ENSP00000489048.1	ADPRHL1	-0.0741526	0.92303	DOWN	No
ENSP00000357417.1	FLAD1	0.053573	0.92303	UP	Yes
ENSP00000414272.2	ACTN1	0.0452841	0.92303	UP	Yes
ENSP00000362012.4	ANXA7	-0.0281793	0.92303	DOWN	No
ENSP00000258198.2	DYNC1LI2	0.0413572	0.925242	UP	No
ENSP00000264663.5	NNT	0.0817067	0.925313	UP	Yes
ENSP00000347909.5	STRN3	0.0486342	0.925313	UP	No
ENSP00000262551.4	OGN	-0.248068	0.925313	DOWN	No
ENSP00000310812.4	CLTB	-0.0754058	0.925375	DOWN	No
ENSP00000378812.3	CHCHD2	0.223992	0.925375	UP	Yes
ENSP00000362583.3	SYNC	0.0450558	0.925375	UP	No
ENSP00000346236.4	DDX46	0.0766612	0.925375	UP	No
ENSP00000244137.5	PEPD	-0.0588051	0.925375	DOWN	No
ENSP00000368959.4	REEP5	-0.0717221	0.925375	DOWN	No
ENSP00000422019.1	NUP155	-0.0488126	0.925375	DOWN	No
ENSP00000350310.5	ATP2B4	-0.100251	0.925375	DOWN	No
ENSP00000319123.8	ANK1	-0.0848474	0.925375	DOWN	Yes
ENSP00000224073.1	EDF1	0.0666792	0.925375	UP	No
ENSP00000387189.1	ELOB	-0.0327622	0.925375	DOWN	No
ENSP00000361725.4	ENDOG	-0.0752876	0.925731	DOWN	Yes
ENSP00000318852.7	BPNT1	-0.0665701	0.925731	DOWN	No
ENSP00000292401.4	AZGP1	-0.121609	0.927084	DOWN	No
ENSP00000299192.7	HEATR3	0.0911146	0.927084	UP	No
ENSP00000262027.5	MARS1	0.0608346	0.927084	UP	No
ENSP00000434743.1	TPD52L1	0.0682195	0.927084	UP	No
ENSP00000298229.2	INPPL1	-0.0520775	0.927084	DOWN	No
ENSP00000462322.1	RPL26	0.0472558	0.927084	UP	No
ENSP00000438636.3	C1R	-0.211337	0.927556	DOWN	No
ENSP00000217971.7	PGRMC1	-0.0969868	0.928106	DOWN	No
ENSP00000358737.3	ATP5PB	-0.0736805	0.928106	DOWN	Yes
ENSP00000351790.5	MYPN	0.0488815	0.928106	UP	No
ENSP00000374252.3	ASB14	-0.0780615	0.928106	DOWN	No
ENSP00000265447.5	ANXA11	-0.0334624	0.928106	DOWN	No
ENSP00000419578.1	NDUFB4	0.0660035	0.928106	UP	Yes
ENSP00000011700.6	VPS13D	0.0653568	0.928264	UP	Yes
ENSP00000267436.4	L2HGDH	0.0787061	0.928264	UP	Yes
ENSP00000246533.2	CAPNS1	0.0354313	0.928469	UP	No
ENSP00000441518.1	CLPB	-0.0690487	0.928898	DOWN	Yes
ENSP00000424278.1	MGST2	0.0467316	0.934222	UP	No
ENSP00000342492.6	PARVB	0.0702586	0.934222	UP	No
ENSP00000381150.2	MBLAC1	0.132683	0.934222	UP	No
ENSP00000361636.3	TNNC2	-0.0990712	0.934222	DOWN	No
ENSP00000368776.2	NAE1	-0.0379963	0.934222	DOWN	No
ENSP00000347469.3	CHCHD7	-0.109793	0.934222	DOWN	Yes
ENSP00000358460.2	CLIC2	0.0776227	0.934222	UP	No
ENSP00000293831.8	EIF4A1	-0.035104	0.934222	DOWN	No
ENSP00000415018.1	FN1	-0.171635	0.934222	DOWN	No
ENSP00000290650.4	UBR1	-0.049327	0.934222	DOWN	No
ENSP00000438778.1	PDIA6	0.0355636	0.934222	UP	No
ENSP00000378160.1	RPL34	-0.0651326	0.934222	DOWN	No
ENSP00000339730.2	THBS4	-0.220281	0.934222	DOWN	No
ENSP00000355330.2	TGM2	-0.108093	0.934222	DOWN	No
ENSP00000468276.1	APOC1	0.19535	0.934222	UP	No
ENSP00000373506.4	TXNRD1	0.0379504	0.934222	UP	Yes
ENSP00000356146.3	SCAF8	-0.0827489	0.936425	DOWN	No
ENSP00000378740.3	ASL	0.112264	0.937098	UP	No
ENSP00000210313.2	PSMD5	-0.0569135	0.938375	DOWN	No
ENSP00000238618.3	ACYP1	-0.0786117	0.938375	DOWN	No
ENSP00000412864.2	COL12A1	-0.182387	0.938375	DOWN	No
ENSP00000343009.6	ITGA7	0.0669341	0.938375	UP	Yes
ENSP00000402312.2	DCAF7	-0.0508103	0.938988	DOWN	No
ENSP00000431254.1	IGLL5	-0.259317	0.938988	DOWN	No
ENSP00000473655.2	DDOST	-0.0517588	0.938988	DOWN	No
ENSP00000272793.5	UBR3	0.0448101	0.938988	UP	No
ENSP00000419928.1	LYRM4	0.0769763	0.938988	UP	Yes
ENSP00000265132.3	AMBP	-0.109007	0.938988	DOWN	No
ENSP00000436958.1	PICALM	0.0465696	0.939226	UP	No
ENSP00000392510.2	COMMD9	-0.0754179	0.939226	DOWN	No
ENSP00000371230.3	AK3	0.138411	0.939226	UP	Yes
ENSP00000264409.4	GPAT3	-0.0596842	0.939735	DOWN	No
ENSP00000425959.2	VCAN	-0.121277	0.939796	DOWN	No
ENSP00000419425.1	PPIA	0.0469722	0.939796	UP	No
ENSP00000318351.5	BCKDHB	0.111303	0.939796	UP	Yes
ENSP00000215570.2	TIMM13	-0.0517237	0.939796	DOWN	Yes
ENSP00000270233.5	BCAM	-0.0939156	0.939796	DOWN	No
ENSP00000295314.4	TMOD4	-0.031295	0.939796	DOWN	No
ENSP00000480150.1	HYOU1	0.0685236	0.939796	UP	No
ENSP00000321259.3	TALDO1	0.057051	0.939796	UP	No
ENSP00000421884.1	ACSF2	0.050712	0.939796	UP	Yes
ENSP00000286428.5	VBP1	-0.0379423	0.939796	DOWN	No
ENSP00000298492.5	ABRAXAS2	0.0571402	0.939796	UP	No
ENSP00000230085.8	SNX3	-0.0423271	0.939796	DOWN	No
ENSP00000346550.5	ANXA6	-0.0379988	0.939796	DOWN	Yes
ENSP00000359305.3	TMED5	0.0609726	0.939796	UP	No
ENSP00000221476.2	CKM	-0.0574972	0.939796	DOWN	No
ENSP00000369067.4	POSTN	-0.198078	0.939796	DOWN	No
ENSP00000420588.1	TFAM	-0.0627364	0.939796	DOWN	Yes
ENSP00000265462.4	PRDX5	-0.0535669	0.939796	DOWN	Yes
ENSP00000362704.5	CCDC28B	-0.0686833	0.939796	DOWN	No
ENSP00000355587.4	NTPCR	-0.12271	0.939796	DOWN	No
ENSP00000369042.3	IPO7	-0.0407642	0.939796	DOWN	No
ENSP00000362773.3	PIN4	0.0454068	0.939796	UP	No
ENSP00000314067.3	PAK2	0.0375195	0.939796	UP	No
ENSP00000387045.1	CHMP3	-0.0572881	0.939796	DOWN	No
ENSP00000298942.4	PTER	0.0758768	0.939796	UP	No
ENSP00000348886.5	STOML2	-0.0400318	0.939796	DOWN	Yes
ENSP00000382021.3	LCMT1	-0.0257961	0.939796	DOWN	No
ENSP00000417876.1	PDCD10	0.0594476	0.939796	UP	No
ENSP00000348965.4	DYNC1H1	-0.0371814	0.939796	DOWN	No
ENSP00000358727.5	GSTO1	0.0609069	0.939796	UP	No
ENSP00000216554.3	EIF5	0.0397114	0.939796	UP	No
ENSP00000329419.4	COPB2	-0.0471028	0.939796	DOWN	No
ENSP00000277865.4	GLUD1	0.0485327	0.939796	UP	Yes
ENSP00000367208.4	SUGT1	0.0417283	0.939796	UP	No
ENSP00000384211.1	PSME4	0.0443489	0.939796	UP	No
ENSP00000244217.5	MCEE	-0.119546	0.939796	DOWN	Yes
ENSP00000254770.2	LANCL2	-0.0472525	0.939796	DOWN	No
ENSP00000327054.3	LMNB2	-0.0319552	0.939796	DOWN	No
ENSP00000385269.1	ELAVL1	0.038941	0.939796	UP	No
ENSP00000326693.6	SLC25A42	0.0931879	0.939796	UP	Yes
ENSP00000263408.4	C9	-0.19098	0.939796	DOWN	No
ENSP00000446061.1	SURF4	-0.0685522	0.939796	DOWN	No
ENSP00000261669.7	CAB39L	-0.122228	0.939796	DOWN	No
ENSP00000306965.3	NFU1	0.0700663	0.939796	UP	Yes
ENSP00000341044.7	ACACB	-0.0590693	0.939796	DOWN	Yes
ENSP00000350699.3	AIMP1	-0.0275573	0.939796	DOWN	No
ENSP00000373964.4	SMTNL2	-0.0902113	0.939796	DOWN	No
ENSP00000262018.3	SGCA	0.0401173	0.939796	UP	No
ENSP00000373322.3	CRELD1	0.0602774	0.939796	UP	No
ENSP00000352711.4	NIF3L1	0.0391319	0.939796	UP	Yes
ENSP00000265563.8	PRKAR2A	0.0388398	0.939796	UP	No
ENSP00000260641.5	ACTR2	-0.0543294	0.939796	DOWN	No
ENSP00000320622.5	MYLK	-0.151012	0.939796	DOWN	No
ENSP00000388332.2	RPS21	-0.0387533	0.939796	DOWN	No
ENSP00000225275.3	MPO	-0.169504	0.939796	DOWN	No
ENSP00000221431.6	SARS2	-0.0622946	0.939796	DOWN	Yes
ENSP00000418529.1	NSFL1C	0.0340362	0.939796	UP	No
ENSP00000374987.2	IGHG2	-0.22182	0.939796	DOWN	No
ENSP00000426161.1	PCBD2	0.0722672	0.939796	UP	Yes
ENSP00000267814.9	SORD	-0.0751977	0.939796	DOWN	No
ENSP00000299198.2	CKB	0.151816	0.939796	UP	No
ENSP00000362724.5	RPN2	-0.0556008	0.939796	DOWN	No
ENSP00000265395.2	HIBADH	0.0711931	0.939796	UP	Yes
ENSP00000264710.4	RAB10	-0.0308929	0.940093	DOWN	Yes
ENSP00000279247.7	CAPN1	-0.0462134	0.940777	DOWN	No
ENSP00000466180.1	TMEM205	-0.0706214	0.940777	DOWN	Yes
ENSP00000405677.1	ACIN1	0.0472461	0.940777	UP	No
ENSP00000236850.3	APOA1	0.182989	0.940777	UP	No
ENSP00000253413.5	ATP6V1E1	-0.0329027	0.940777	DOWN	No
ENSP00000361558.1	NTMT1	0.0736102	0.940777	UP	No
ENSP00000179259.4	TIGAR	0.0958519	0.940777	UP	No
ENSP00000391665.2	RPL28	0.118246	0.940777	UP	No
ENSP00000297185.3	HSPA9	-0.0537286	0.940777	DOWN	Yes
ENSP00000339371.2	BABAM2	0.0490535	0.940777	UP	No
ENSP00000271308.4	PSMA5	-0.0384083	0.940777	DOWN	No
ENSP00000233154.4	NCK2	-0.0471663	0.940777	DOWN	No
ENSP00000253788.5	RPL27	0.0362832	0.940777	UP	No
ENSP00000361245.4	HECTD3	-0.0448841	0.941737	DOWN	No
ENSP00000368129.3	API5	-0.0413556	0.941737	DOWN	No
ENSP00000371729.3	SACS	0.0845219	0.942065	UP	No
ENSP00000359514.5	COX15	-0.0670883	0.942065	DOWN	Yes
ENSP00000223023.4	WASL	0.0741172	0.942065	UP	No
ENSP00000222800.3	ABHD11	-0.0950413	0.942065	DOWN	Yes
ENSP00000402861.1	PLCL1	-0.0534588	0.942065	DOWN	No
ENSP00000255681.6	MACROD1	-0.0436461	0.942065	DOWN	Yes
ENSP00000379282.3	ABHD16A	0.0706879	0.942065	UP	No
ENSP00000355890.3	EPRS1	0.0283272	0.942065	UP	No
ENSP00000300107.3	CLPX	-0.0463196	0.942065	DOWN	Yes
ENSP00000499568.1	MYL2	-0.114742	0.942065	DOWN	Yes
ENSP00000317468.5	CHMP6	-0.0420573	0.942065	DOWN	No
ENSP00000343890.4	CPTP	0.0526014	0.942065	UP	No
ENSP00000243167.8	FAAH	-0.0716838	0.942065	DOWN	No
ENSP00000362834.1	MRRF	-0.0426344	0.942065	DOWN	Yes
ENSP00000308610.5	GPD2	-0.0673036	0.942065	DOWN	Yes
ENSP00000431780.1	CD81	0.0888118	0.942065	UP	No
ENSP00000280756.4	TMEM263	-0.0998563	0.942065	DOWN	No
ENSP00000350012.3	ACSL3	-0.0731535	0.942065	DOWN	Yes
ENSP00000232003.4	HRG	-0.140402	0.942065	DOWN	No
ENSP00000468231.1	EIF3K	0.0259215	0.942065	UP	No
ENSP00000303908.4	TWF2	-0.0385496	0.942065	DOWN	No
ENSP00000340969.5	TEX264	0.0418342	0.942065	UP	No
ENSP00000366694.2	KCTD12	-0.0611138	0.942065	DOWN	No
ENSP00000364589.4	CUL4A	0.0317409	0.942065	UP	No
ENSP00000416706.1	ACTBL2	0.0979689	0.942065	UP	No
ENSP00000220931.6	NCALD	-0.0727973	0.942065	DOWN	No
ENSP00000340465.3	SLC20A2	-0.0751552	0.942065	DOWN	No
ENSP00000436461.2	CYB5A	-0.0467673	0.942065	DOWN	No
ENSP00000168216.6	HSD17B10	-0.0596772	0.942065	DOWN	Yes
ENSP00000287844.2	ABCF2	0.0331048	0.942065	UP	Yes
ENSP00000424813.2	RBP1	-0.0650773	0.942065	DOWN	No
ENSP00000370232.5	IDH3B	0.0470829	0.942065	UP	Yes
ENSP00000380251.2	NUDT19	-0.055688	0.942065	DOWN	Yes
ENSP00000278353.4	HSD17B12	0.0662286	0.942065	UP	No
ENSP00000340221.5	KLC4	-0.0527601	0.942065	DOWN	No
ENSP00000427438.1	CFI	-0.171456	0.942065	DOWN	No
ENSP00000315774.5	NDUFS8	0.0419034	0.942065	UP	Yes
ENSP00000300289.5	PDIA3	0.0321932	0.942065	UP	Yes
ENSP00000418803.1	TIMMDC1	-0.0851267	0.942065	DOWN	Yes
ENSP00000373220.4	PDHB	-0.0487013	0.942065	DOWN	Yes
ENSP00000370023.3	HADHA	0.0534723	0.942065	UP	Yes
ENSP00000419807.1	IAH1	-0.0540895	0.942065	DOWN	No
ENSP00000389404.2	PDHX	-0.0428041	0.942065	DOWN	Yes
ENSP00000485330.1	GPS1	0.0303843	0.942065	UP	No
ENSP00000312624.2	TCAP	-0.0337692	0.942065	DOWN	No
ENSP00000376998.2	ME3	-0.064417	0.942065	DOWN	Yes
ENSP00000346300.3	CRKL	0.0320131	0.942065	UP	No
ENSP00000085079.6	EPN1	0.0411441	0.942065	UP	No
ENSP00000484657.1	C1S	-0.119372	0.942065	DOWN	No
ENSP00000298510.2	PRDX3	0.0480599	0.942065	UP	Yes
ENSP00000379203.3	ATP6V1C1	-0.0434092	0.942065	DOWN	No
ENSP00000406881.3	SHMT2	0.0887253	0.942065	UP	Yes
ENSP00000265361.3	SEMA3C	0.0929662	0.942065	UP	No
ENSP00000413234.3	AP2A2	0.0467101	0.942065	UP	No
ENSP00000263026.5	EEF2K	0.0763438	0.942065	UP	No
ENSP00000221543.4	TBC1D17	0.0374673	0.942065	UP	No
ENSP00000478403.1	VPS45	0.111676	0.942065	UP	No
ENSP00000312618.7	ACAD9	-0.0575793	0.942065	DOWN	Yes
ENSP00000473312.1	PSMD8	-0.0378119	0.942065	DOWN	No
ENSP00000463154.1	ANP32E	-0.0347995	0.942065	DOWN	No
ENSP00000338607.3	THEM6	0.0578618	0.942065	UP	No
ENSP00000239926.4	MYOT	0.0310245	0.942065	UP	No
ENSP00000350132.5	PLN	0.0663393	0.942065	UP	No
ENSP00000367575.2	SERPING1	-0.150897	0.942065	DOWN	No
ENSP00000419782.1	CDK5	-0.063342	0.942065	DOWN	No
ENSP00000376162.2	HOMER3	0.103918	0.942065	UP	No
ENSP00000356348.2	PCMT1	-0.029931	0.942065	DOWN	No
ENSP00000410142.1	ALDH16A1	-0.0725169	0.942065	DOWN	No
ENSP00000346483.3	DDRGK1	0.0403818	0.942065	UP	No
ENSP00000238738.4	RHOQ	0.0452302	0.942065	UP	No
ENSP00000356037.3	C4BPA	-0.166809	0.942065	DOWN	No
ENSP00000215957.6	MICALL1	-0.0834812	0.942065	DOWN	No
ENSP00000448175.1	MYBPC1	0.0872764	0.942065	UP	Yes
ENSP00000445516.1	GSR	-0.0476753	0.942065	DOWN	Yes
ENSP00000497569.1	DARS2	-0.0605543	0.942065	DOWN	Yes
ENSP00000363095.1	TRIM32	0.0416099	0.942065	UP	No
ENSP00000320821.5	KIF1C	0.0298142	0.942065	UP	No
ENSP00000265388.5	TNPO3	0.0387073	0.942065	UP	No
ENSP00000359689.1	ANKRD2	0.0916904	0.942065	UP	No
ENSP00000391121.2	RDH13	-0.0697311	0.942065	DOWN	Yes
ENSP00000265073.4	SUB1	-0.0403846	0.942065	DOWN	No
ENSP00000328615.1	FRMD3	0.0486951	0.942065	UP	No
ENSP00000376682.4	ABLIM1	-0.100076	0.942065	DOWN	No
ENSP00000380531.3	MRPS34	-0.0564252	0.942065	DOWN	Yes
ENSP00000253693.2	CAPN7	-0.043757	0.942065	DOWN	No
ENSP00000345079.2	CSRP1	-0.187326	0.942065	DOWN	No
ENSP00000476632.1	MTX1	-0.0370554	0.942065	DOWN	Yes
ENSP00000355955.3	NENF	-0.0571575	0.942065	DOWN	No
ENSP00000372191.4	SIRT3	0.069845	0.942065	UP	Yes
ENSP00000396320.1	SCN4A	-0.0633217	0.942065	DOWN	No
ENSP00000382327.3	SDR39U1	0.0993417	0.942065	UP	Yes
ENSP00000327070.5	MDH2	-0.0500595	0.942065	DOWN	Yes
ENSP00000266718.4	LUM	-0.158215	0.942065	DOWN	No
ENSP00000419191.1	DNAJC19	-0.0681819	0.942065	DOWN	Yes
ENSP00000317985.6	ROCK2	-0.0249107	0.942065	DOWN	No
ENSP00000483702.1	HDGFL2	0.0514686	0.942065	UP	No
ENSP00000486293.1	IGFBP7	0.063369	0.942065	UP	No
ENSP00000282412.4	PPM1B	0.0425003	0.942065	UP	No
ENSP00000271690.7	ENSA	0.0552039	0.942065	UP	No
ENSP00000464817.1	CYGB	-0.0742143	0.942065	DOWN	No
ENSP00000439243.1	MAP1S	-0.0340688	0.942065	DOWN	No
ENSP00000360688.4	TXNDC12	0.0559772	0.942065	UP	No
ENSP00000401802.3	PSMC6	-0.0250323	0.942065	DOWN	No
ENSP00000454234.1	ARPP19	0.0489283	0.942065	UP	No
ENSP00000270586.3	PSMB6	0.054325	0.942065	UP	No
ENSP00000496942.1	JAGN1	0.0709289	0.942065	UP	No
ENSP00000005257.2	RALA	0.0401368	0.942065	UP	No
ENSP00000325240.6	LASP1	-0.0577237	0.942065	DOWN	No
ENSP00000398225.1	AFG1L	-0.074898	0.942065	DOWN	Yes
ENSP00000358071.3	SEC23IP	-0.0609244	0.942065	DOWN	No
ENSP00000250113.7	FXR2	-0.0413894	0.942065	DOWN	No
ENSP00000252543.3	RPL36	0.0584656	0.942065	UP	No
ENSP00000211372.5	RPS18	-0.0341711	0.942065	DOWN	No
ENSP00000371894.3	AP2M1	-0.0702198	0.942065	DOWN	No
ENSP00000394382.2	PDHA1	-0.0542841	0.942065	DOWN	Yes
ENSP00000420333.1	ARMC8	-0.0490292	0.942065	DOWN	No
ENSP00000365463.4	PCCA	0.0652692	0.942065	UP	Yes
ENSP00000390743.2	ATL2	0.0504599	0.942065	UP	No
ENSP00000320913.3	MLX	0.0530196	0.942065	UP	No
ENSP00000263102.6	CCDC6	-0.0474083	0.942065	DOWN	No
ENSP00000244776.7	DEK	0.0605893	0.942065	UP	No
ENSP00000216297.2	SUPT16H	-0.113425	0.942065	DOWN	No
ENSP00000424328.1	MRPS30	-0.0586121	0.942065	DOWN	Yes
ENSP00000286234.5	DEPTOR	-0.0548787	0.942065	DOWN	No
ENSP00000278422.4	TMX2	-0.0693741	0.942065	DOWN	Yes
ENSP00000367309.4	MAOB	0.0729699	0.942065	UP	Yes
ENSP00000308275.4	MRPL38	0.0653894	0.942065	UP	Yes
ENSP00000280800.3	PLBD2	-0.0506343	0.942065	DOWN	No
ENSP00000317788.4	HNRNPK	0.0425328	0.942065	UP	Yes
ENSP00000303987.7	TMEM223	0.0665863	0.942065	UP	Yes
ENSP00000307567.6	QARS1	-0.0320094	0.942065	DOWN	No
ENSP00000260102.4	MRPL15	-0.0683839	0.942065	DOWN	Yes
ENSP00000386883.3	CNRIP1	-0.110651	0.942065	DOWN	No
ENSP00000387641.2	CAND2	-0.0574718	0.942065	DOWN	No
ENSP00000408487.1	HNRNPA3	0.051539	0.942065	UP	No
ENSP00000462627.1	CORO6	-0.060787	0.942065	DOWN	Yes
ENSP00000252512.9	XPO7	0.0497485	0.942065	UP	No
ENSP00000364486.3	FBP2	-0.0990752	0.942065	DOWN	No
ENSP00000362071.3	JPH2	0.0381319	0.942065	UP	No
ENSP00000417190.2	ATPAF2	0.0661033	0.942065	UP	Yes
ENSP00000386041.3	MYH6	0.0399589	0.942065	UP	No
ENSP00000264161.4	DARS1	0.0471102	0.942065	UP	No
ENSP00000354826.2	CALD1	-0.145087	0.942065	DOWN	No
ENSP00000409654.2	NUBP1	-0.0476436	0.942065	DOWN	No
ENSP00000309070.7	SEC31A	-0.0400855	0.942065	DOWN	No
ENSP00000472224.1	DPP9	0.0379854	0.942065	UP	No
ENSP00000342015.3	COX19	-0.0595593	0.942065	DOWN	Yes
ENSP00000251527.6	ESYT2	-0.0487361	0.942065	DOWN	No
ENSP00000253063.3	SESN2	0.100002	0.942065	UP	No
ENSP00000367727.5	PANK4	0.0383331	0.942065	UP	No
ENSP00000390491.2	PSMA3	0.0455689	0.942065	UP	No
ENSP00000288014.6	THTPA	-0.0629545	0.942065	DOWN	No
ENSP00000360270.3	OMA1	0.0688329	0.942065	UP	Yes
ENSP00000376028.5	NIT1	-0.0493343	0.942065	DOWN	Yes
ENSP00000300456.3	SLC27A4	0.0520855	0.942065	UP	No
ENSP00000358059.3	RTN4IP1	-0.0625773	0.942065	DOWN	Yes
ENSP00000393524.2	PACS2	0.0739625	0.942065	UP	No
ENSP00000369915.4	NAP1L4	-0.0334758	0.942065	DOWN	No
ENSP00000363559.3	EIF6	-0.0666033	0.942065	DOWN	No
ENSP00000473626.1	COMTD1	-0.126601	0.942065	DOWN	Yes
ENSP00000449386.2	SART3	0.0511272	0.942065	UP	No
ENSP00000454589.1	MAN2C1	0.058203	0.942065	UP	No
ENSP00000496799.1	MYO1C	0.0630959	0.942065	UP	No
ENSP00000304229.5	HINT1	-0.0427014	0.942065	DOWN	Yes
ENSP00000232125.5	FAM162A	-0.063177	0.942065	DOWN	Yes
ENSP00000369500.3	SYAP1	0.0524028	0.942065	UP	No
ENSP00000001008.4	FKBP4	0.084442	0.942065	UP	No
ENSP00000229277.1	ENO2	-0.17429	0.942065	DOWN	No
ENSP00000334382.6	HOMER1	-0.0609299	0.942065	DOWN	No
ENSP00000346001.3	RPL3	-0.114026	0.942065	DOWN	No
ENSP00000309555.7	HCFC1	0.0800221	0.942065	UP	No
ENSP00000398596.1	TAMM41	-0.10023	0.942065	DOWN	Yes
ENSP00000446343.1	MAPRE2	-0.0529137	0.942065	DOWN	No
ENSP00000377882.3	GSN	-0.0702448	0.942065	DOWN	Yes
ENSP00000299163.4	HIF1AN	0.0640565	0.942065	UP	No
ENSP00000473652.1	PSMC3	-0.0268303	0.942065	DOWN	No
ENSP00000313490.6	PFAS	0.0800121	0.942065	UP	No
ENSP00000369217.4	ARIH1	-0.0421198	0.942065	DOWN	No
ENSP00000349811.3	FKBP5	-0.0534696	0.942065	DOWN	No
ENSP00000469468.2	LSM4	-0.0310056	0.942065	DOWN	No
ENSP00000359727.4	BAG2	-0.0376853	0.942065	DOWN	Yes
ENSP00000400168.1	ATP5MF-PTCD1	-0.0709009	0.942065	DOWN	Yes
ENSP00000500198.1	POLG2	-0.10184	0.942065	DOWN	Yes
ENSP00000276590.4	LACTB2	0.0536235	0.942065	UP	Yes
ENSP00000384900.3	ERLIN1	-0.0519475	0.942065	DOWN	No
ENSP00000345524.6	MAPK9	0.0353192	0.942065	UP	No
ENSP00000467029.1	KANK2	-0.12109	0.942065	DOWN	No
ENSP00000439297.1	MYLK3	0.068523	0.942065	UP	No
ENSP00000265028.3	DNAJB11	-0.0432845	0.942065	DOWN	No
ENSP00000360798.3	EPS15	0.0359322	0.942065	UP	No
ENSP00000252999.3	LAMA5	-0.0622319	0.942065	DOWN	No
ENSP00000498399.1	TNS1	-0.0413348	0.942065	DOWN	No
ENSP00000436766.1	NDUFV1	0.0542131	0.942065	UP	Yes
ENSP00000408005.2	SLC9A3R2	-0.0326169	0.942065	DOWN	No
ENSP00000215375.1	ATP5F1D	-0.0627749	0.942065	DOWN	Yes
ENSP00000359497.3	GBP2	0.058273	0.942065	UP	No
ENSP00000331699.6	EWSR1	-0.0406434	0.942065	DOWN	No
ENSP00000317780.6	COX5A	-0.0618812	0.942065	DOWN	Yes
ENSP00000302961.2	HSPA4	-0.0300171	0.942065	DOWN	No
ENSP00000251654.4	PCCB	0.0656588	0.942065	UP	Yes
ENSP00000380431.2	ARPC4	-0.0410504	0.942065	DOWN	No
ENSP00000478627.1	NUP153	-0.0664175	0.942065	DOWN	No
ENSP00000452188.1	CFL2	0.0334077	0.942065	UP	No
ENSP00000298838.6	PACSIN3	0.0469961	0.942065	UP	No
ENSP00000343547.4	TPD52L2	-0.030359	0.942065	DOWN	No
ENSP00000419097.2	UBE2H	-0.0585786	0.942065	DOWN	No
ENSP00000288937.6	MRPL17	-0.0566802	0.942065	DOWN	Yes
ENSP00000319169.8	PRMT5	0.0342438	0.942065	UP	No
ENSP00000362463.3	GLO1	0.0358004	0.942065	UP	No
ENSP00000452762.1	ETFA	0.0758731	0.942065	UP	Yes
ENSP00000354848.4	KIFBP	-0.0597231	0.942065	DOWN	No
ENSP00000495163.1	IQSEC1	0.0871337	0.942065	UP	No
ENSP00000474609.1	TAF15	0.0734033	0.942065	UP	No
ENSP00000203407.5	UQCRC1	-0.0486648	0.942065	DOWN	Yes
ENSP00000325239.7	MYLPF	-0.0904626	0.942065	DOWN	No
ENSP00000224949.4	PITRM1	0.103688	0.942065	UP	Yes
ENSP00000277517.1	IDI2	-0.124852	0.942065	DOWN	No
ENSP00000361435.4	RPS24	0.0428486	0.942065	UP	No
ENSP00000343321.4	MYL1	-0.0831331	0.944044	DOWN	Yes
ENSP00000468406.1	SEPTIN9	-0.0380221	0.944092	DOWN	No
ENSP00000260746.4	ARL3	0.0374612	0.944092	UP	No
ENSP00000237642.6	STBD1	-0.0347052	0.944092	DOWN	No
ENSP00000378408.2	GPT	0.059621	0.944092	UP	No
ENSP00000335632.5	CHP1	0.0441397	0.944092	UP	No
ENSP00000502594.1	HARS1	-0.0299091	0.944092	DOWN	No
ENSP00000371626.4	TRA2B	0.0554248	0.944348	UP	No
ENSP00000312517.5	DNAJB5	-0.043001	0.944983	DOWN	No
ENSP00000301948.6	MECP2	0.0388522	0.944983	UP	No
ENSP00000353944.5	SQSTM1	0.043829	0.944983	UP	No
ENSP00000229239.5	GAPDH	-0.0402268	0.944983	DOWN	Yes
ENSP00000328631.2	ARMCX2	-0.0923081	0.944983	DOWN	Yes
ENSP00000262746.1	PRDX1	0.042857	0.944983	UP	No
ENSP00000294401.7	DNAJC11	0.040034	0.945265	UP	Yes
ENSP00000461828.1	TMEM159	0.108772	0.945869	UP	No
ENSP00000434583.1	PLEC	0.0538253	0.945869	UP	No
ENSP00000411740.2	KRR1	0.0679931	0.945869	UP	No
ENSP00000338477.3	HNRNPF	0.0377741	0.945869	UP	No
ENSP00000383992.1	SUN2	-0.0367657	0.945869	DOWN	No
ENSP00000293328.3	STAT5B	-0.039622	0.945869	DOWN	No
ENSP00000364883.5	AUH	-0.0664409	0.946411	DOWN	Yes
ENSP00000358674.4	UBL4A	-0.0392629	0.946411	DOWN	No
ENSP00000363894.3	NIPSNAP3B	0.131758	0.946411	UP	Yes
ENSP00000377078.2	AAMDC	-0.0736091	0.946411	DOWN	No
ENSP00000248553.6	HSPB1	0.0555411	0.946411	UP	No
ENSP00000352272.4	MYOZ1	-0.0297829	0.946411	DOWN	No
ENSP00000354737.2	ECI2	0.0674076	0.946411	UP	Yes
ENSP00000361900.3	TOMM34	-0.0350267	0.946411	DOWN	Yes
ENSP00000393525.1	IMPDH2	0.0536067	0.946411	UP	No
ENSP00000480640.1	SELENOW	0.0848666	0.946411	UP	No
ENSP00000265968.3	CSRP3	0.074018	0.946411	UP	No
ENSP00000254719.4	RPA1	-0.0387144	0.946411	DOWN	No
ENSP00000081029.3	MRPS35	-0.0606499	0.946411	DOWN	Yes
ENSP00000292644.3	PSMC2	-0.0279623	0.946411	DOWN	No
ENSP00000300784.7	FN3K	0.053311	0.946411	UP	No
ENSP00000358414.3	HMGCS2	0.206092	0.946411	UP	Yes
ENSP00000395487.2	OTUD4	0.0427403	0.946411	UP	No
ENSP00000353785.5	TPPP	0.0440517	0.946411	UP	No
ENSP00000380336.3	SMU1	0.0518593	0.946411	UP	No
ENSP00000431146.1	PPP1CA	-0.047771	0.946411	DOWN	No
ENSP00000378965.3	SNTB1	-0.0442041	0.946411	DOWN	No
ENSP00000377833.4	ANXA4	0.0591182	0.946411	UP	No
ENSP00000453902.1	WDR61	-0.0418227	0.946411	DOWN	No
ENSP00000424874.1	PGM3	0.0313023	0.946411	UP	No
ENSP00000502441.1	LRSAM1	0.0350015	0.946411	UP	No
ENSP00000422012.1	COX7C	-0.074819	0.946411	DOWN	Yes
ENSP00000467000.1	STAT3	0.0429064	0.948124	UP	No
ENSP00000349437.1	IGF2R	0.0665172	0.948124	UP	No
ENSP00000441828.2	HPR	-0.218595	0.948569	DOWN	No
ENSP00000253952.9	THOC6	0.0697452	0.948569	UP	No
ENSP00000232607.2	UMPS	0.103257	0.948569	UP	No
ENSP00000436669.1	SDHD	-0.0644807	0.94897	DOWN	Yes
ENSP00000261601.6	USP14	0.037719	0.94897	UP	No
ENSP00000407634.2	HOMER2	0.0479655	0.94897	UP	No
ENSP00000435777.1	RPS13	-0.023739	0.94897	DOWN	No
ENSP00000364547.3	SVIL	0.0411051	0.94897	UP	No
ENSP00000465489.1	PRKCSH	0.0658388	0.94897	UP	No
ENSP00000309591.3	PRKACA	-0.034365	0.94897	DOWN	Yes
ENSP00000357835.5	LHPP	-0.0658681	0.949205	DOWN	No
ENSP00000377192.3	G6PD	0.147236	0.949205	UP	No
ENSP00000271385.5	DUSP27	0.0523278	0.949205	UP	No
ENSP00000281828.6	FARSB	0.0438667	0.949847	UP	No
ENSP00000296102.3	MRPL33	-0.0931795	0.950227	DOWN	Yes
ENSP00000325136.5	HADHB	0.0460388	0.950637	UP	Yes
ENSP00000278505.4	ENDOD1	0.0326525	0.950637	UP	No
ENSP00000410910.2	MUSTN1	-0.107699	0.950637	DOWN	No
ENSP00000291900.2	ZER1	0.0459281	0.950637	UP	No
ENSP00000356051.1	YOD1	0.0929936	0.950637	UP	No
ENSP00000356969.3	APOA2	0.179933	0.950637	UP	No
ENSP00000263035.4	DHTKD1	0.102267	0.950637	UP	Yes
ENSP00000365946.1	RBM3	-0.108126	0.950637	DOWN	No
ENSP00000420708.1	PDXK	0.0331856	0.952243	UP	No
ENSP00000403925.2	TBCEL	-0.0559403	0.95356	DOWN	No
ENSP00000286953.4	ATP5MPL	-0.0897287	0.954194	DOWN	Yes
ENSP00000264028.4	ARCN1	-0.0360714	0.954194	DOWN	No
ENSP00000417480.1	FHIT	-0.0583775	0.954194	DOWN	Yes
ENSP00000318297.5	RUVBL1	0.0403614	0.954194	UP	No
ENSP00000244043.3	PTGIS	0.0980545	0.954194	UP	No
ENSP00000465585.1	LONP1	0.0309393	0.954194	UP	Yes
ENSP00000357998.4	SEC63	-0.0439404	0.954194	DOWN	No
ENSP00000319464.3	CPN2	-0.185915	0.954194	DOWN	No
ENSP00000276079.8	NONO	0.0249365	0.954194	UP	No
ENSP00000262430.4	MLYCD	0.063306	0.954194	UP	Yes
ENSP00000496649.1	CTNNB1	-0.0644087	0.954194	DOWN	No
ENSP00000340708.3	H2AZ2	-0.0760502	0.954194	DOWN	No
ENSP00000264414.4	CUL3	-0.025971	0.954194	DOWN	No
ENSP00000329532.7	SMTN	-0.189411	0.954194	DOWN	Yes
ENSP00000309474.6	PSMD1	-0.0197376	0.954194	DOWN	No
ENSP00000483688.1	PSMB3	0.047205	0.954194	UP	No
ENSP00000501005.1	CTNND1	-0.0385185	0.954194	DOWN	No
ENSP00000440913.1	MCU	0.0375705	0.954194	UP	Yes
ENSP00000433704.1	DDX6	0.0276791	0.954194	UP	No
ENSP00000301329.6	GLOD4	-0.0331132	0.954194	DOWN	Yes
ENSP00000155674.5	HDHD5	-0.034771	0.954194	DOWN	Yes
ENSP00000376443.2	ABCA5	-0.060158	0.954194	DOWN	No
ENSP00000205948.6	APOH	-0.110515	0.954194	DOWN	No
ENSP00000284669.1	KLHL41	-0.0327273	0.954194	DOWN	No
ENSP00000263277.2	EHD2	0.0413229	0.954194	UP	No
ENSP00000434797.1	RNF170	-0.059227	0.954194	DOWN	No
ENSP00000389906.1	PDIA3	-0.038241	0.954194	DOWN	Yes
ENSP00000340466.4	GANAB	0.0320685	0.954194	UP	No
ENSP00000378246.2	UBXN6	-0.0291221	0.954194	DOWN	No
ENSP00000254821.6	ZRANB2	0.0512693	0.954194	UP	No
ENSP00000314556.6	UACA	-0.0286381	0.954194	DOWN	No
ENSP00000304669.7	CTNNA1	-0.0620746	0.954194	DOWN	No
ENSP00000419175.1	OARD1	0.0396732	0.954194	UP	No
ENSP00000310668.5	NUP93	0.0264645	0.954194	UP	No
ENSP00000473211.1	PNPLA6	0.0525092	0.954194	UP	No
ENSP00000329374.4	SERPINA7	-0.115377	0.954194	DOWN	No
ENSP00000318646.4	RPS15A	-0.0265176	0.954194	DOWN	No
ENSP00000356901.1	UAP1	-0.0560909	0.954194	DOWN	No
ENSP00000290541.6	PSMB4	-0.0286004	0.954194	DOWN	No
ENSP00000360532.3	CDC5L	0.041768	0.954194	UP	No
ENSP00000319096.2	RAP2B	-0.091742	0.954194	DOWN	No
ENSP00000447058.1	VPS29	-0.0363729	0.954194	DOWN	No
ENSP00000327268.6	NDUFV2	0.0467848	0.954194	UP	Yes
ENSP00000205402.3	DLD	-0.0348495	0.954194	DOWN	Yes
ENSP00000290037.7	SEC16A	0.0345829	0.954194	UP	No
ENSP00000249923.3	COPB1	-0.02216	0.954194	DOWN	No
ENSP00000328062.6	WASHC4	0.0445833	0.954194	UP	No
ENSP00000304854.3	NUDCD2	0.0347408	0.954194	UP	No
ENSP00000239878.4	UFM1	0.0455201	0.954194	UP	No
ENSP00000468569.1	MRPL4	-0.0449061	0.954194	DOWN	Yes
ENSP00000257497.6	ANXA1	-0.0762487	0.954194	DOWN	No
ENSP00000366169.3	MYH14	0.0217356	0.954194	UP	No
ENSP00000354039.1	UBAP2	-0.0554424	0.954194	DOWN	No
ENSP00000270225.6	SAE1	0.0585512	0.954194	UP	No
ENSP00000440543.2	CS	0.0430359	0.954194	UP	Yes
ENSP00000356022.4	SOD2	-0.0528416	0.954194	DOWN	Yes
ENSP00000427319.1	COMMD10	-0.0410459	0.954194	DOWN	No
ENSP00000362805.3	OGT	0.0292618	0.954194	UP	No
ENSP00000366035.3	ACTN1	-0.127818	0.954194	DOWN	Yes
ENSP00000264963.4	LMAN2L	-0.0419805	0.954194	DOWN	No
ENSP00000303222.3	MTCH2	-0.0777919	0.954194	DOWN	Yes
ENSP00000360817.1	ZNFX1	-0.0745055	0.954194	DOWN	No
ENSP00000313084.5	EGFLAM	0.0542208	0.954194	UP	No
ENSP00000495530.1	ENO1	0.105012	0.954194	UP	Yes
ENSP00000399717.2	SLC25A46	-0.0390398	0.954194	DOWN	Yes
ENSP00000318805.3	SHMT1	0.0913562	0.954194	UP	No
ENSP00000380349.3	CAPN3	0.0394672	0.954194	UP	No
ENSP00000417229.1	EIF2A	-0.0300297	0.954517	DOWN	No
ENSP00000334563.8	MYO18B	-0.044675	0.954517	DOWN	No
ENSP00000365522.3	C9orf64	-0.0428751	0.955092	DOWN	No
ENSP00000461190.1	PCYT2	0.0462923	0.955217	UP	No
ENSP00000355325.6	PSMB5	-0.0394247	0.955243	DOWN	No
ENSP00000305675.4	CAVIN2	-0.0277447	0.955279	DOWN	No
ENSP00000257245.4	TIMM10	-0.0451598	0.955279	DOWN	Yes
ENSP00000309503.3	YWHAZ	-0.0349092	0.955279	DOWN	No
ENSP00000331897.4	IDH2	0.0480037	0.955279	UP	Yes
ENSP00000375977.2	XRCC5	0.0204726	0.955279	UP	No
ENSP00000311930.3	ETFB	0.0600299	0.955279	UP	Yes
ENSP00000385834.3	TF	0.108863	0.955279	UP	No
ENSP00000304350.6	PRPF8	0.0504507	0.955786	UP	No
ENSP00000263966.3	USP13	-0.0342407	0.955786	DOWN	No
ENSP00000295802.4	RETSAT	-0.0881996	0.955786	DOWN	No
ENSP00000353444.5	RAB5B	-0.0342579	0.955786	DOWN	No
ENSP00000290429.5	MCAT	0.0775369	0.955888	UP	Yes
ENSP00000324315.6	RRP12	-0.0730675	0.955888	DOWN	No
ENSP00000247665.10	PHPT1	-0.0363073	0.955917	DOWN	No
ENSP00000355308.3	HACD1	-0.037618	0.95595	DOWN	No
ENSP00000369176.3	NDUFB6	0.0382649	0.955979	UP	Yes
ENSP00000472227.1	CLPP	-0.0380655	0.956127	DOWN	Yes
ENSP00000376707.2	XRN1	0.0315865	0.956127	UP	No
ENSP00000263174.4	PALMD	-0.0244382	0.956127	DOWN	No
ENSP00000299608.2	TMX3	-0.0440021	0.956127	DOWN	No
ENSP00000219204.3	ARL2BP	-0.0668597	0.956127	DOWN	No
ENSP00000446643.1	MYL6B	-0.110954	0.956127	DOWN	No
ENSP00000311847.4	CARHSP1	0.146268	0.956127	UP	No
ENSP00000238823.8	FAM98A	0.0371134	0.956127	UP	No
ENSP00000272519.4	RALB	-0.0492131	0.956127	DOWN	No
ENSP00000374777.2	IGKC	-0.165989	0.956127	DOWN	No
ENSP00000216129.6	TTLL12	-0.0421794	0.956127	DOWN	No
ENSP00000264211.7	EIF4G3	0.0417533	0.956127	UP	No
ENSP00000264449.10	ATP8A1	0.0363219	0.956127	UP	No
ENSP00000355470.4	CNST	0.0710618	0.956127	UP	No
ENSP00000407602.2	MAP4	-0.0252041	0.956127	DOWN	No
ENSP00000355536.5	MTR	0.0403023	0.956127	UP	No
ENSP00000264993.3	CDV3	0.0526343	0.95675	UP	No
ENSP00000340274.2	RAP2C	0.0382772	0.956969	UP	No
ENSP00000355292.6	LMNA	-0.0377291	0.956969	DOWN	Yes
ENSP00000367948.2	DMD	0.0207066	0.956969	UP	No
ENSP00000426797.1	ACTN3	-0.207293	0.956969	DOWN	No
ENSP00000411701.1	DBNL	0.0411056	0.957926	UP	No
ENSP00000343764.6	TTN	-0.135147	0.957926	DOWN	Yes
ENSP00000262644.4	BPNT2	-0.0428027	0.957926	DOWN	No
ENSP00000328521.5	CRIP2	-0.0820737	0.957926	DOWN	No
ENSP00000281543.5	GUF1	-0.0450199	0.958468	DOWN	Yes
ENSP00000370109.4	PSIP1	0.0478259	0.959482	UP	No
ENSP00000353739.5	PCMTD1	0.0390055	0.959482	UP	No
ENSP00000258455.3	MRPS9	-0.0473614	0.961403	DOWN	Yes
ENSP00000354525.2	MRPL24	-0.0510654	0.961403	DOWN	Yes
ENSP00000346437.3	ATG7	0.0335349	0.961795	UP	No
ENSP00000297598.4	PDP1	0.0437938	0.961795	UP	Yes
ENSP00000256324.9	DGLUCY	0.164925	0.961795	UP	Yes
ENSP00000381220.1	HDDC2	0.0333278	0.962503	UP	No
ENSP00000333326.3	TUBA8	-0.037459	0.962503	DOWN	No
ENSP00000220853.3	EMC2	0.0296362	0.962503	UP	No
ENSP00000311469.5	GSTM1	0.240995	0.962503	UP	No
ENSP00000439208.1	SNX17	0.0631582	0.962503	UP	No
ENSP00000489183.1	EFEMP1	-0.0660982	0.962643	DOWN	No
ENSP00000300527.4	COL6A2	-0.0657393	0.962643	DOWN	No
ENSP00000300231.5	MAP1A	-0.0730033	0.962643	DOWN	No
ENSP00000368884.3	RPS6KA3	0.0261551	0.962643	UP	No
ENSP00000261405.5	VWF	0.0646555	0.962643	UP	No
ENSP00000358307.3	NHLRC2	-0.0245723	0.962643	DOWN	No
ENSP00000308430.8	CYB5B	0.0253513	0.962643	UP	Yes
ENSP00000348565.4	UBA5	0.0365996	0.962643	UP	No
ENSP00000357535.3	ECHS1	0.0384421	0.962643	UP	Yes
ENSP00000272217.2	ARL8A	-0.0357007	0.962643	DOWN	No
ENSP00000321365.3	RAD23A	0.034645	0.962643	UP	No
ENSP00000297534.6	FMC1	-0.0540963	0.962643	DOWN	Yes
ENSP00000296137.2	FYCO1	-0.0355892	0.962643	DOWN	No
ENSP00000398178.1	RTN2	-0.0328652	0.962643	DOWN	No
ENSP00000443272.1	ISCU	-0.0501101	0.962643	DOWN	Yes
ENSP00000233242.1	APOB	-0.148378	0.962643	DOWN	No
ENSP00000476960.1	H3-2	-0.0316555	0.962643	DOWN	No
ENSP00000379317.1	NRP1	-0.0447523	0.962643	DOWN	No
ENSP00000477599.2	TTR	-0.105838	0.962643	DOWN	No
ENSP00000397482.1	SORBS2	-0.263879	0.962643	DOWN	No
ENSP00000315130.10	CLU	-0.0963439	0.962643	DOWN	No
ENSP00000495696.1	RPL15	-0.0496557	0.962643	DOWN	No
ENSP00000169551.6	TIMM21	-0.0342567	0.962643	DOWN	Yes
ENSP00000342850.3	SERPINA6	-0.101188	0.962643	DOWN	No
ENSP00000273951.8	GC	-0.0928482	0.963071	DOWN	No
ENSP00000300648.6	GCN1	0.0205221	0.963071	UP	No
ENSP00000499171.2	TSFM	-0.0527992	0.963216	DOWN	Yes
ENSP00000320309.3	FARSA	-0.0305746	0.963216	DOWN	No
ENSP00000303525.3	CBR4	-0.0468596	0.963216	DOWN	Yes
ENSP00000387148.1	PPP3R1	-0.0322806	0.963216	DOWN	No
ENSP00000310861.3	KRT2	0.113477	0.963216	UP	No
ENSP00000286713.2	STOM	-0.101263	0.963216	DOWN	Yes
ENSP00000295008.4	MRPL55	-0.0433751	0.963216	DOWN	Yes
ENSP00000317159.4	CYC1	-0.0352374	0.963216	DOWN	Yes
ENSP00000369538.4	GDI2	-0.0194386	0.963216	DOWN	No
ENSP00000380298.3	SEC13	-0.0353073	0.963216	DOWN	No
ENSP00000224237.5	VIM	-0.0816656	0.963216	DOWN	Yes
ENSP00000396322.2	TXNIP	0.0678176	0.963216	UP	No
ENSP00000391390.1	GUSB	-0.0547486	0.963216	DOWN	No
ENSP00000340684.3	MAOA	-0.152855	0.963216	DOWN	Yes
ENSP00000226218.4	VTN	-0.0836925	0.963216	DOWN	No
ENSP00000420127.1	RAB9A	0.0416382	0.963216	UP	No
ENSP00000496856.1	FMOD	0.185133	0.963216	UP	No
ENSP00000356791.3	DPT	-0.1339	0.963216	DOWN	No
ENSP00000296048.6	GYG1	-0.0250107	0.963216	DOWN	No
ENSP00000342032.3	BPGM	-0.110055	0.963216	DOWN	No
ENSP00000346634.5	THRAP3	-0.031388	0.963216	DOWN	No
ENSP00000379042.3	ERO1A	0.0445764	0.963216	UP	No
ENSP00000303423.3	FNTA	-0.0260421	0.963216	DOWN	No
ENSP00000374296.3	CAPRIN1	0.0400487	0.963216	UP	No
ENSP00000378289.2	SYNPO2L	0.0466658	0.963216	UP	Yes
ENSP00000259873.4	MRPS18B	-0.0592394	0.963216	DOWN	Yes
ENSP00000353467.4	FLNA	-0.129381	0.963216	DOWN	No
ENSP00000340257.3	MAP3K20	0.0258609	0.963216	UP	No
ENSP00000312326.1	AOC3	0.0771722	0.963216	UP	No
ENSP00000301785.5	HNRNPUL2	0.0467872	0.963743	UP	No
ENSP00000352222.4	CTPS2	0.0480827	0.963743	UP	No
ENSP00000375724.4	PRMT1	0.0276257	0.963743	UP	No
ENSP00000332634.9	HEXD	0.0401016	0.963743	UP	No
ENSP00000261303.8	PSMC1	-0.018085	0.963743	DOWN	No
ENSP00000348573.3	AKAP9	0.0449288	0.963743	UP	No
ENSP00000362492.3	ABCB7	-0.0445476	0.963743	DOWN	Yes
ENSP00000341289.4	TUBB4B	-0.0419809	0.963743	DOWN	No
ENSP00000290299.2	ATP5PO	-0.043997	0.963743	DOWN	Yes
ENSP00000253794.1	VPS25	0.0504434	0.963743	UP	No
ENSP00000285093.8	ACAA2	0.0510612	0.963743	UP	Yes
ENSP00000428209.1	UBE2V2	0.0257559	0.963743	UP	No
ENSP00000215567.4	TECR	0.0590026	0.963743	UP	Yes
ENSP00000382269.1	HECTD1	0.0217021	0.963743	UP	No
ENSP00000294360.4	CZIB	-0.0212976	0.963743	DOWN	No
ENSP00000437824.1	CCT7	0.0251883	0.963743	UP	No
ENSP00000362803.5	PPIL1	-0.037393	0.963743	DOWN	No
ENSP00000339795.2	RPL7	-0.0308949	0.963743	DOWN	No
ENSP00000210060.6	DHPS	0.0616161	0.963743	UP	No
ENSP00000274031.3	SETD7	-0.0281436	0.963743	DOWN	No
ENSP00000368564.4	SIRT5	0.0440982	0.963743	UP	Yes
ENSP00000356807.2	TIPRL	0.0282912	0.963743	UP	No
ENSP00000302621.4	LRG1	-0.120381	0.963743	DOWN	No
ENSP00000350170.3	FXR1	-0.0230678	0.963743	DOWN	Yes
ENSP00000433590.2	NUP160	0.071122	0.963743	UP	No
ENSP00000385266.1	SNRPD3	0.0338337	0.963743	UP	No
ENSP00000498668.1	UROD	-0.0625346	0.963743	DOWN	No
ENSP00000359225.4	CNN3	-0.0950564	0.963743	DOWN	No
ENSP00000435035.1	DCUN1D5	0.0943632	0.963743	UP	No
ENSP00000355348.3	NCKAP1	0.0301439	0.963743	UP	No
ENSP00000295897.4	ALB	-0.0855747	0.963743	DOWN	No
ENSP00000264039.2	GPC1	0.0484177	0.963743	UP	No
ENSP00000218439.4	MAGED2	0.038019	0.963743	UP	No
ENSP00000356224.5	SYNE1	-0.025231	0.963743	DOWN	No
ENSP00000233627.9	NDUFS7	-0.0319371	0.963743	DOWN	Yes
ENSP00000352608.2	RYR1	-0.0274921	0.963743	DOWN	Yes
ENSP00000291700.4	S100B	-0.238182	0.963743	DOWN	No
ENSP00000363021.3	RPA2	0.0427531	0.963743	UP	No
ENSP00000378030.3	CAMK2D	0.0550026	0.963743	UP	Yes
ENSP00000387654.2	PCYOX1	0.0294091	0.964225	UP	No
ENSP00000363358.3	SH3BGRL3	-0.0719168	0.964225	DOWN	No
ENSP00000359878.5	ACADM	0.0582096	0.964672	UP	Yes
ENSP00000343657.6	MCCC2	-0.0581492	0.965692	DOWN	Yes
ENSP00000333666.3	ADI1	0.0395474	0.965692	UP	No
ENSP00000378368.3	FLOT2	0.0382817	0.966346	UP	No
ENSP00000263025.4	MAPK3	-0.0279846	0.966346	DOWN	No
ENSP00000414662.1	OGDH	0.0533681	0.966346	UP	Yes
ENSP00000301522.2	PRDX2	0.0433765	0.966346	UP	Yes
ENSP00000481525.1	VTA1	0.0333519	0.966346	UP	No
ENSP00000359346.1	NDUFB8	-0.0339092	0.966346	DOWN	Yes
ENSP00000400155.3	MPP1	-0.075	0.966346	DOWN	No
ENSP00000362532.4	RPRD1B	0.0280966	0.966346	UP	No
ENSP00000426909.1	RACK1	0.018262	0.966346	UP	No
ENSP00000256594.3	GSTM3	-0.0535234	0.966346	DOWN	No
ENSP00000312625.5	HP1BP3	-0.0244991	0.966346	DOWN	No
ENSP00000361263.2	RAPGEF1	-0.0411592	0.966346	DOWN	No
ENSP00000285968.6	NUP205	-0.0225356	0.966346	DOWN	No
ENSP00000423689.1	C1QB	-0.0794117	0.966346	DOWN	No
ENSP00000307280.4	MYL1	-0.0448551	0.966346	DOWN	Yes
ENSP00000351354.4	NFIX	-0.0373302	0.966346	DOWN	No
ENSP00000367934.1	UQCRQ	-0.0360605	0.966346	DOWN	Yes
ENSP00000376808.2	CUL5	-0.017881	0.966346	DOWN	No
ENSP00000288050.5	PDPR	0.0398092	0.966346	UP	Yes
ENSP00000423673.1	NDUFA13	-0.0342011	0.966346	DOWN	Yes
ENSP00000219169.4	NUTF2	0.0229345	0.966346	UP	No
ENSP00000353881.5	PPP3CB	0.0412325	0.966346	UP	No
ENSP00000254630.7	PTCD3	-0.0295601	0.966346	DOWN	Yes
ENSP00000355889.2	IARS2	-0.024254	0.966346	DOWN	Yes
ENSP00000273968.4	PYURF	0.0553517	0.966346	UP	Yes
ENSP00000341885.4	RPS2	-0.0294848	0.966346	DOWN	No
ENSP00000368597.1	ACOT9	-0.0358007	0.966346	DOWN	Yes
ENSP00000429680.1	VPS37A	0.0226342	0.966346	UP	No
ENSP00000360327.3	PARS2	0.030125	0.966346	UP	Yes
ENSP00000447074.1	TMBIM6	-0.0518256	0.966346	DOWN	No
ENSP00000456989.1	PML	-0.0406012	0.966346	DOWN	No
ENSP00000344165.6	CLIC5	0.0283546	0.966346	UP	No
ENSP00000284971.3	ATP5PF	-0.0447148	0.966346	DOWN	Yes
ENSP00000289316.2	H2BC5	-0.0907521	0.966346	DOWN	No
ENSP00000325548.4	CNDP2	-0.0225251	0.966346	DOWN	No
ENSP00000377958.3	CCT4	0.0227582	0.966346	UP	No
ENSP00000355601.3	EGLN1	0.0413129	0.966346	UP	No
ENSP00000353224.4	TFRC	0.0835091	0.966346	UP	No
ENSP00000263774.4	NDUFS3	0.0336843	0.966346	UP	Yes
ENSP00000220509.5	VPS18	0.0777225	0.966346	UP	No
[truncated: 2,270 more rows]

## Sheet: ControlFemaleVSControlMale
	Gene Name	LogFC	FDR (deqms)	Direction	Mito
ENSP00000297785.3	ALDH1A1	-0.5991	0.0346614	DOWN	No
ENSP00000360939.5	CMPK1	-0.317304	0.00450328	DOWN	No
ENSP00000246151.4	PITHD1	0.615496	0.00320363	UP	No
ENSP00000453508.1	TLN2	0.222211	0.00382299	UP	No
ENSP00000494518.1	DDX3X	0.287306	0.00445141	UP	No
ENSP00000258415.4	CYP27A1	-0.281293	0.0452048	DOWN	Yes
ENSP00000324105.6	ENO3	-0.34201	0.0292247	DOWN	No
ENSP00000258201.4	FHOD1	-0.233533	0.0294929	DOWN	No
ENSP00000261733.2	ALDH2	0.418126	0.0141353	UP	Yes
ENSP00000474609.1	TAF15	0.49197	0.0158595	UP	No
ENSP00000273550.7	FTH1	-0.583209	0.0477003	DOWN	Yes
ENSP00000365569.3	FLOT1	0.332791	0.0258364	UP	No
ENSP00000366525.2	FTL	-0.872922	0.0416232	DOWN	No
ENSP00000362933.2	ANK3	0.198918	0.0294929	UP	No
ENSP00000410833.2	GBE1	-0.317778	0.0294929	DOWN	No
ENSP00000301149.3	GPD1	-0.493349	0.00260926	DOWN	Yes
ENSP00000290573.2	HK2	0.515429	0.0305388	UP	Yes
ENSP00000312771.5	GPHN	-0.202165	0.0346614	DOWN	No
ENSP00000476028.1	LAP3	-0.247636	0.00515133	DOWN	Yes
ENSP00000411825.2	PDCD6IP	-0.572054	0.00450328	DOWN	Yes
ENSP00000246957.5	TRAP1	0.244781	0.0395531	UP	Yes
ENSP00000265062.3	RAB7A	0.170121	0.0395531	UP	No
ENSP00000362413.4	PGK1	-0.339911	0.0477003	DOWN	Yes
ENSP00000360125.3	PGM1	-0.32279	0.0158595	DOWN	Yes
ENSP00000222005.1	CDC37	0.245663	0.0426214	UP	No
ENSP00000037243.2	GABARAPL2	0.295867	0.0435933	UP	No
ENSP00000297373.2	PHKG1	-0.4787	0.0346614	DOWN	No
ENSP00000338191.4	SNTB2	0.26365	0.0452048	UP	No
ENSP00000445408.2	RABEP1	-0.168737	0.0395531	DOWN	No
ENSP00000379933.4	TPI1	-0.352211	0.00260926	DOWN	No
ENSP00000468585.1	DHRS7B	-0.426192	0.0504569	DOWN	Yes
ENSP00000384296.2	ACY1	-0.328475	0.0510938	DOWN	No
ENSP00000295448.3	GNPDA2	-0.435101	0.0510938	DOWN	No
ENSP00000465585.1	LONP1	0.213524	0.0510938	UP	Yes
ENSP00000353355.4	PTGES3L-AARSD1	-0.235324	0.0510938	DOWN	No
ENSP00000330918.7	PGP	-0.254399	0.0517677	DOWN	No
ENSP00000297130.4	MYOZ3	-0.218789	0.05522	DOWN	No
ENSP00000270776.8	PGD	0.311479	0.05522	UP	No
ENSP00000317714.3	STX4	-0.195471	0.05522	DOWN	No
ENSP00000261448.5	CASQ2	0.465268	0.05522	UP	No
ENSP00000301776.5	ASRGL1	-0.743762	0.05522	DOWN	No
ENSP00000265388.5	TNPO3	-0.232261	0.05522	DOWN	No
ENSP00000489728.1	ADSL	-0.253073	0.0560161	DOWN	No
ENSP00000371193.4	CPPED1	-0.389606	0.0607392	DOWN	No
ENSP00000439543.1	CD36	0.293746	0.0644797	UP	No
ENSP00000358307.3	NHLRC2	-0.177845	0.0644797	DOWN	No
ENSP00000378368.3	FLOT2	0.330116	0.0644797	UP	No
ENSP00000355759.5	PARP1	0.21728	0.0644797	UP	Yes
ENSP00000310129.4	PSMD2	-0.129779	0.0644797	DOWN	No
ENSP00000354849.2	MYBPC1	0.335999	0.0644797	UP	Yes
ENSP00000226004.2	DUSP3	-0.208949	0.0710394	DOWN	No
ENSP00000321388.5	ASB4	-0.411365	0.0710394	DOWN	No
ENSP00000477837.1	GTF2I	0.276781	0.0713857	UP	No
ENSP00000217381.2	SNTA1	-0.141598	0.0713857	DOWN	No
ENSP00000240139.5	PPP3CC	-0.293608	0.0713857	DOWN	No
ENSP00000259238.4	BIN1	-0.25029	0.0745079	DOWN	No
ENSP00000356789.3	ATP1B1	-0.211733	0.0745079	DOWN	No
ENSP00000261735.3	ERP29	0.259849	0.0774002	UP	No
ENSP00000347507.3	MYH7	0.387323	0.0774002	UP	No
ENSP00000368722.5	LDHA	-0.560017	0.0774002	DOWN	No
ENSP00000157812.1	PSMC4	-0.12053	0.0774002	DOWN	No
ENSP00000360305.3	PDLIM1	0.316016	0.0784771	UP	No
ENSP00000370467.6	PUDP	0.379529	0.0786263	UP	No
ENSP00000294724.4	AGL	-0.217783	0.0790115	DOWN	No
ENSP00000252595.6	SLC27A1	0.190574	0.081487	UP	No
ENSP00000248070.5	EPS15L1	0.183649	0.081487	UP	No
ENSP00000434586.1	TTN	0.295918	0.081487	UP	Yes
ENSP00000299977.3	SLFN5	-0.426841	0.0814887	DOWN	No
ENSP00000319123.8	ANK1	-0.354745	0.0814887	DOWN	Yes
ENSP00000368884.3	RPS6KA3	-0.177791	0.0814887	DOWN	No
ENSP00000323421.3	SMC1A	0.193559	0.0814887	UP	No
ENSP00000263354.2	NAPA	0.117576	0.0816554	UP	No
ENSP00000357861.5	SELENBP1	0.361615	0.0840974	UP	No
ENSP00000325425.6	MAT2B	0.174612	0.086635	UP	No
ENSP00000333666.3	ADI1	-0.286723	0.0878717	DOWN	No
ENSP00000366117.2	EMC10	-0.235013	0.0932504	DOWN	No
ENSP00000276914.2	PLIN2	0.670725	0.0942058	UP	No
ENSP00000337022.4	TNNI1	0.416342	0.0942058	UP	No
ENSP00000427317.1	MYL5	0.340961	0.0942058	UP	No
ENSP00000263080.2	ASPA	-0.308115	0.0942058	DOWN	No
ENSP00000272252.5	GALM	-0.247024	0.0948976	DOWN	No
ENSP00000350191.3	ALDH5A1	0.313189	0.0963437	UP	Yes
ENSP00000353224.4	TFRC	0.676455	0.0970667	UP	No
ENSP00000350894.4	SERPINH1	0.355009	0.0978852	UP	No
ENSP00000235628.1	NT5C1A	-0.345631	0.0978852	DOWN	No
ENSP00000364970.4	PSMC5	-0.106565	0.0983469	DOWN	No
ENSP00000387263.1	TSN	-0.197341	0.0983469	DOWN	No
ENSP00000296048.6	GYG1	-0.163663	0.102232	DOWN	No
ENSP00000373684.3	STK38L	-0.183253	0.102557	DOWN	No
ENSP00000333401.3	MRPL40	-0.178302	0.106714	DOWN	Yes
ENSP00000467141.1	TTN	-0.486709	0.106714	DOWN	Yes
ENSP00000244776.7	DEK	0.288851	0.106714	UP	No
ENSP00000489048.1	ADPRHL1	-0.287554	0.106714	DOWN	No
ENSP00000391390.1	GUSB	0.360181	0.106714	UP	No
ENSP00000337459.4	NOS1	0.259096	0.106714	UP	No
ENSP00000366418.1	LZIC	0.169692	0.108668	UP	No
ENSP00000356652.2	CACYBP	0.243976	0.109752	UP	No
ENSP00000216200.5	PVALB	-1.32122	0.112221	DOWN	No
ENSP00000417229.1	EIF2A	-0.174114	0.112221	DOWN	No
ENSP00000373964.4	SMTNL2	-0.372685	0.112221	DOWN	No
ENSP00000037869.3	FAM136A	-0.247178	0.112221	DOWN	Yes
ENSP00000430858.2	AC036214.3	-0.40411	0.113423	DOWN	No
ENSP00000261303.8	PSMC1	-0.120676	0.11395	DOWN	No
ENSP00000256720.2	LPIN1	-0.284509	0.117177	DOWN	No
ENSP00000475238.1	CA14	0.516806	0.118911	UP	No
ENSP00000369677.4	EMILIN1	-0.261144	0.120358	DOWN	No
ENSP00000300574.2	CRK	0.196884	0.120358	UP	No
ENSP00000216218.3	ST13	0.117818	0.123464	UP	No
ENSP00000320171.6	PKM	-0.291534	0.123464	DOWN	Yes
ENSP00000338934.7	EZR	-0.345318	0.12665	DOWN	No
ENSP00000400452.2	ALDOA	-0.201136	0.12665	DOWN	No
ENSP00000256196.4	RRAS2	0.245066	0.128989	UP	No
ENSP00000368808.3	SMPX	0.26017	0.132779	UP	No
ENSP00000305995.3	PGK2	-0.351058	0.136392	DOWN	No
ENSP00000338477.3	HNRNPF	0.187238	0.136392	UP	No
ENSP00000300161.4	YWHAB	-0.0981658	0.137805	DOWN	No
ENSP00000229319.1	LDHB	0.575609	0.142287	UP	Yes
ENSP00000292327.4	MYL3	0.360385	0.144	UP	No
ENSP00000341597.4	FAM114A2	0.158198	0.147401	UP	No
ENSP00000436461.2	CYB5A	0.207926	0.149531	UP	No
ENSP00000356419.1	UCHL5	-0.159366	0.152171	DOWN	No
ENSP00000233154.4	NCK2	-0.188879	0.152171	DOWN	No
ENSP00000256854.4	NARS1	-0.116103	0.152171	DOWN	No
ENSP00000489686.1	ALDH7A1	0.409275	0.152171	UP	Yes
ENSP00000349233.4	TNNT1	0.565161	0.154717	UP	Yes
ENSP00000341072.3	CDC42	0.138014	0.160564	UP	No
ENSP00000340281.5	EIF4G2	0.100197	0.170572	UP	No
ENSP00000364589.4	CUL4A	0.140231	0.176449	UP	No
ENSP00000362773.3	PIN4	0.175634	0.177625	UP	No
ENSP00000221476.2	CKM	-0.220369	0.177625	DOWN	No
ENSP00000253023.2	UBE2M	-0.180057	0.180193	DOWN	No
ENSP00000340466.4	GANAB	0.167186	0.182381	UP	No
ENSP00000357057.3	CASQ1	-0.204602	0.182381	DOWN	No
ENSP00000393525.1	IMPDH2	-0.255449	0.184517	DOWN	No
ENSP00000187762.1	TMEM38A	-0.249964	0.186653	DOWN	No
ENSP00000323889.4	TRIM25	0.254405	0.186653	UP	No
ENSP00000268261.4	PMM2	-0.348533	0.186653	DOWN	No
ENSP00000329002.7	HAX1	-0.280436	0.188473	DOWN	Yes
ENSP00000342492.6	PARVB	0.251379	0.188473	UP	No
ENSP00000283646.3	RPIA	0.236846	0.200667	UP	Yes
ENSP00000311186.6	ATP2A2	0.300505	0.200667	UP	No
ENSP00000491327.1	PRR33	-0.268143	0.204197	DOWN	No
ENSP00000229922.2	CAP2	-0.125528	0.204197	DOWN	No
ENSP00000345179.3	APOD	-0.46306	0.204813	DOWN	No
ENSP00000443965.2	ADK	-0.171367	0.204813	DOWN	No
ENSP00000366988.3	SNX5	0.0973623	0.204813	UP	No
ENSP00000470687.1	HNRNPUL1	0.217045	0.204813	UP	No
ENSP00000349415.7	RAB18	0.118784	0.204813	UP	No
ENSP00000331748.6	RAB12	-0.178751	0.205079	DOWN	No
ENSP00000280481.7	FREM2	-0.474945	0.205079	DOWN	No
ENSP00000431146.1	PPP1CA	0.2179	0.205079	UP	No
ENSP00000407832.1	SUMF2	0.519944	0.205079	UP	No
ENSP00000363820.1	TMEM38B	-0.247956	0.209309	DOWN	No
ENSP00000256108.5	IMPA1	-0.164155	0.213682	DOWN	No
ENSP00000232607.2	UMPS	-0.475336	0.213682	DOWN	No
ENSP00000348877.3	GPI	-0.149577	0.214714	DOWN	No
ENSP00000388723.2	KBTBD13	-0.30343	0.214714	DOWN	No
ENSP00000421566.1	XPNPEP1	-0.125787	0.215016	DOWN	No
ENSP00000371890.2	WDR1	-0.147651	0.215016	DOWN	No
ENSP00000272519.4	RALB	0.252374	0.215881	UP	No
ENSP00000354813.2	MT-ND5	0.274028	0.216062	UP	Yes
ENSP00000338185.6	PLCB1	0.198191	0.216062	UP	No
ENSP00000492831.1	SCARB2	-0.216935	0.216266	DOWN	No
ENSP00000483655.1	GPX4	-0.176877	0.216266	DOWN	Yes
ENSP00000353785.5	TPPP	0.196588	0.219814	UP	No
ENSP00000299736.4	CENPV	0.266426	0.221689	UP	No
ENSP00000349748.5	SFPQ	0.176079	0.221689	UP	No
ENSP00000475924.2	POLDIP2	0.173091	0.221689	UP	Yes
ENSP00000405677.1	ACIN1	0.17227	0.221949	UP	No
ENSP00000264775.5	PLPP1	-0.337631	0.221949	DOWN	No
ENSP00000228841.8	MYL2	0.353331	0.228934	UP	Yes
ENSP00000347359.3	ATP6V1H	-0.113978	0.228934	DOWN	No
ENSP00000459579.1	DHRS7C	-0.254129	0.228934	DOWN	No
ENSP00000360294.3	VPS37B	0.304027	0.228934	UP	No
ENSP00000385269.1	ELAVL1	0.13437	0.228934	UP	No
ENSP00000236850.3	APOA1	0.657875	0.232411	UP	No
ENSP00000265447.5	ANXA11	-0.109765	0.232411	DOWN	No
ENSP00000479395.1	CDH13	0.134861	0.238705	UP	No
ENSP00000196371.5	OXCT1	0.522957	0.238965	UP	Yes
ENSP00000252329.3	PSMG3	0.304781	0.240025	UP	No
ENSP00000472953.1	SYNM	0.187922	0.240025	UP	Yes
ENSP00000263966.3	USP13	0.166117	0.240025	UP	No
ENSP00000308897.7	MRPL11	-0.185483	0.240025	DOWN	Yes
ENSP00000343690.5	DPYSL3	0.279501	0.240025	UP	No
ENSP00000501005.1	CTNND1	0.182413	0.240025	UP	No
ENSP00000352572.5	PCNT	0.300986	0.240025	UP	No
ENSP00000432651.1	SMTNL1	-0.289023	0.240025	DOWN	No
ENSP00000269373.6	FN3KRP	0.416129	0.240025	UP	No
ENSP00000357721.1	S100A8	0.811446	0.240409	UP	No
ENSP00000473652.1	PSMC3	-0.102643	0.240409	DOWN	No
ENSP00000386541.3	PSMD14	-0.113171	0.243328	DOWN	No
ENSP00000334188.4	PFDN5	-0.135127	0.243328	DOWN	No
ENSP00000417837.1	NAA50	-0.214372	0.243328	DOWN	No
ENSP00000499129.1	PDIA4	0.216147	0.244243	UP	No
ENSP00000476960.1	H3-2	0.161421	0.244243	UP	No
ENSP00000331901.4	EEF1G	-0.171091	0.244243	DOWN	No
ENSP00000352713.3	OSBPL6	-0.167103	0.244243	DOWN	No
ENSP00000014930.4	HEBP1	0.355059	0.244243	UP	Yes
ENSP00000466935.1	U2AF2	0.354204	0.244434	UP	No
ENSP00000310978.5	PHYKPL	-0.240696	0.246769	DOWN	No
ENSP00000343140.3	XIRP1	0.26725	0.246769	UP	No
ENSP00000164139.3	PYGM	-0.204332	0.246769	DOWN	No
ENSP00000025399.6	STRAP	-0.123726	0.246769	DOWN	No
ENSP00000384211.1	PSME4	-0.146033	0.249808	DOWN	No
ENSP00000376800.3	MTPN	-0.154833	0.255455	DOWN	No
ENSP00000472697.2	TECR	-0.191791	0.256954	DOWN	Yes
ENSP00000005257.2	RALA	0.160048	0.259171	UP	No
ENSP00000316809.7	PITPNA	0.190057	0.260243	UP	No
ENSP00000339581.3	DNAJA4	0.228297	0.260243	UP	No
ENSP00000502296.1	GARS1	-0.11325	0.264037	DOWN	Yes
ENSP00000417290.1	SSR1	-0.172375	0.264747	DOWN	No
ENSP00000465489.1	PRKCSH	0.28069	0.264747	UP	No
ENSP00000360124.4	PGM1	-0.26149	0.273697	DOWN	Yes
ENSP00000356146.3	SCAF8	0.258285	0.273697	UP	No
ENSP00000497905.1	MGLL	0.264869	0.273697	UP	No
ENSP00000434583.1	PLEC	0.216585	0.273697	UP	No
ENSP00000353444.5	RAB5B	0.157124	0.273697	UP	No
ENSP00000225655.5	PFN1	-0.140787	0.273697	DOWN	No
ENSP00000350310.5	ATP2B4	0.301528	0.273697	UP	No
ENSP00000359025.3	STXBP3	-0.118378	0.273697	DOWN	No
ENSP00000499428.1	OBSCN	-0.219825	0.273697	DOWN	Yes
ENSP00000493750.1	CD47	0.323348	0.273697	UP	No
ENSP00000455643.1	ST20-MTHFS	-0.327286	0.273697	DOWN	No
ENSP00000300107.3	CLPX	0.174172	0.273697	UP	Yes
ENSP00000252999.3	LAMA5	-0.225271	0.273697	DOWN	No
ENSP00000357727.3	S100A9	0.726264	0.273697	UP	No
ENSP00000040663.5	MRI1	-0.281892	0.273697	DOWN	No
ENSP00000265304.6	SSBP1	-0.19484	0.273697	DOWN	Yes
ENSP00000328631.2	ARMCX2	-0.371796	0.273697	DOWN	Yes
ENSP00000320935.8	SLC2A4	0.234474	0.273697	UP	No
ENSP00000361845.3	ZMPSTE24	-0.289178	0.273697	DOWN	No
ENSP00000344259.5	UBE2L3	-0.125352	0.273697	DOWN	No
ENSP00000501243.1	DUS4L-BCAP29	-0.147438	0.273697	DOWN	No
ENSP00000254301.9	LGALS3	-0.256343	0.277185	DOWN	No
ENSP00000345008.4	FBLN5	-0.319243	0.277185	DOWN	No
ENSP00000261712.3	PSMD11	-0.0923322	0.277185	DOWN	No
ENSP00000362273.4	ADPRS	-0.127331	0.277185	DOWN	No
ENSP00000483702.1	HDGFL2	0.195985	0.277185	UP	No
ENSP00000381216.2	KHSRP	0.287163	0.277185	UP	No
ENSP00000300026.4	PPIB	0.303162	0.281235	UP	No
ENSP00000338082.4	HBG2	1.21301	0.281629	UP	No
ENSP00000276079.8	NONO	0.108321	0.28382	UP	No
ENSP00000085079.6	EPN1	0.1507	0.28382	UP	No
ENSP00000284957.4	RABGEF1	-0.150449	0.284561	DOWN	No
ENSP00000318318.6	MPI	-0.139463	0.284561	DOWN	No
ENSP00000428707.1	PFDN1	-0.185476	0.284561	DOWN	No
ENSP00000353078.3	NRAP	0.395631	0.284702	UP	No
ENSP00000377882.3	GSN	-0.248982	0.284702	DOWN	Yes
ENSP00000470848.1	RYR1	-0.202565	0.284702	DOWN	Yes
ENSP00000283195.6	RANBP2	0.126423	0.284702	UP	No
ENSP00000351596.3	TTC37	-0.0992751	0.285257	DOWN	No
ENSP00000418397.3	IVD	0.260351	0.286005	UP	Yes
ENSP00000278618.4	AASDHPPT	-0.139772	0.286005	DOWN	No
ENSP00000341289.4	TUBB4B	-0.214155	0.286005	DOWN	No
ENSP00000393511.2	ABLIM2	-0.167311	0.286005	DOWN	No
ENSP00000368959.4	REEP5	-0.209999	0.286005	DOWN	No
ENSP00000356022.4	SOD2	-0.225683	0.286005	DOWN	Yes
ENSP00000348578.3	G3BP1	0.182617	0.286005	UP	No
ENSP00000374372.3	SPTB	0.371307	0.286005	UP	No
ENSP00000319664.5	NUDC	0.12361	0.286005	UP	No
ENSP00000357417.1	FLAD1	-0.154169	0.286219	DOWN	Yes
ENSP00000272995.5	COPS7B	0.208067	0.286219	UP	No
ENSP00000253693.2	CAPN7	-0.161622	0.286219	DOWN	No
ENSP00000379317.1	NRP1	0.211272	0.286219	UP	No
ENSP00000235329.5	MFN2	0.129791	0.286219	UP	Yes
ENSP00000376066.3	ATP1A2	-0.124684	0.287279	DOWN	No
ENSP00000236959.9	ATIC	-0.170365	0.287303	DOWN	Yes
ENSP00000377778.3	MIEN1	-0.172344	0.288563	DOWN	No
ENSP00000348442.3	PSMD12	-0.09163	0.288563	DOWN	No
ENSP00000367309.4	MAOB	0.24437	0.289534	UP	Yes
ENSP00000199448.4	EPDR1	-0.236194	0.289538	DOWN	No
ENSP00000310189.3	MOB1B	-0.215022	0.290631	DOWN	No
ENSP00000348573.3	AKAP9	0.225246	0.290631	UP	No
ENSP00000273398.3	ATP6V1A	-0.122362	0.290923	DOWN	No
ENSP00000334382.6	HOMER1	-0.208907	0.291368	DOWN	No
ENSP00000379098.2	CAMK2B	-0.128673	0.294219	DOWN	No
ENSP00000439297.1	MYLK3	0.238603	0.296845	UP	No
ENSP00000261714.6	BLMH	-0.153692	0.296845	DOWN	No
ENSP00000313432.6	GRHPR	-0.133635	0.298097	DOWN	Yes
ENSP00000350332.4	MYBPC2	-0.454212	0.298097	DOWN	No
ENSP00000375931.2	SIRT2	0.417901	0.299108	UP	No
ENSP00000346236.4	DDX46	0.218761	0.300759	UP	No
ENSP00000244669.2	APOBEC2	-0.175902	0.301003	DOWN	No
ENSP00000344504.2	H1-0	0.179427	0.301003	UP	No
ENSP00000309438.7	PFKM	-0.191093	0.301308	DOWN	No
ENSP00000317904.3	GYS1	-0.120954	0.301308	DOWN	No
ENSP00000221855.3	TBCB	-0.280628	0.301308	DOWN	No
ENSP00000432279.1	CHMP1B	-0.24334	0.301308	DOWN	No
ENSP00000343321.4	MYL1	-0.310456	0.301369	DOWN	Yes
ENSP00000433287.1	NPEPPS	-0.130614	0.301701	DOWN	No
ENSP00000415251.2	WBP2	0.214578	0.305592	UP	No
ENSP00000447824.1	DCTN2	-0.0983298	0.306958	DOWN	No
ENSP00000461927.1	NT5C	-0.163232	0.306958	DOWN	No
ENSP00000299767.4	HSP90B1	0.246609	0.308064	UP	No
ENSP00000358921.4	ACTR1A	-0.142801	0.308064	DOWN	No
ENSP00000407634.2	HOMER2	0.186917	0.308064	UP	No
ENSP00000315017.8	MRPL1	-0.172857	0.313171	DOWN	Yes
ENSP00000297283.3	PGAM2	-0.155712	0.313599	DOWN	No
ENSP00000366410.1	NMNAT1	-0.207147	0.313989	DOWN	No
ENSP00000284719.3	OLA1	-0.113952	0.313989	DOWN	No
ENSP00000366819.3	UCHL3	-0.149806	0.318198	DOWN	No
ENSP00000222381.3	PON1	0.54791	0.319945	UP	No
ENSP00000477694.1	C11orf54	-0.211947	0.319945	DOWN	No
ENSP00000378030.3	CAMK2D	-0.260281	0.319945	DOWN	Yes
ENSP00000331260.2	ADSS1	-0.154108	0.326646	DOWN	No
ENSP00000424053.1	PAICS	0.161398	0.328409	UP	Yes
ENSP00000401751.3	ECHDC1	0.226821	0.328409	UP	Yes
ENSP00000357879.4	PSMD4	-0.175748	0.328614	DOWN	Yes
ENSP00000353654.5	COL4A2	-0.322134	0.333208	DOWN	No
ENSP00000379886.3	NGLY1	-0.167679	0.334028	DOWN	No
ENSP00000339191.2	CAV1	0.176532	0.334028	UP	No
ENSP00000394770.2	CMYA5	-0.111045	0.334028	DOWN	No
ENSP00000336552.5	PKIA	0.199667	0.334028	UP	No
ENSP00000362249.1	AK1	-0.210284	0.334028	DOWN	No
ENSP00000313454.4	UBA6	-0.110693	0.336088	DOWN	No
ENSP00000386406.1	DCTN1	-0.0746061	0.337295	DOWN	No
ENSP00000261606.7	MYOM1	0.0916906	0.337295	UP	No
ENSP00000350219.3	IPO5	-0.0927142	0.337295	DOWN	No
ENSP00000370109.4	PSIP1	0.204857	0.337295	UP	No
ENSP00000473982.1	FABP3	0.207412	0.337295	UP	No
ENSP00000368597.1	ACOT9	0.186051	0.337295	UP	Yes
ENSP00000263025.4	MAPK3	-0.149687	0.338897	DOWN	No
ENSP00000361917.3	ARMCX1	-0.240486	0.339447	DOWN	Yes
ENSP00000342564.4	ALDH6A1	0.280555	0.339569	UP	Yes
ENSP00000255120.5	NASP	0.302	0.340271	UP	No
ENSP00000411932.2	LMOD2	0.146623	0.342451	UP	No
ENSP00000365233.4	TPP2	-0.214227	0.342451	DOWN	No
ENSP00000376443.2	ABCA5	-0.242224	0.342451	DOWN	No
ENSP00000493903.1	GSS	0.15158	0.342451	UP	No
ENSP00000336923.3	ARHGAP10	-0.135642	0.342451	DOWN	No
ENSP00000408005.2	SLC9A3R2	0.102445	0.343688	UP	No
ENSP00000334153.4	RFTN1	0.204743	0.344781	UP	No
ENSP00000358719.3	ME1	-0.199537	0.344781	DOWN	No
ENSP00000500982.1	STAT1	-0.108464	0.347019	DOWN	No
ENSP00000304408.4	COL3A1	-0.554447	0.347019	DOWN	No
ENSP00000378161.3	ACYP2	-0.174822	0.347019	DOWN	No
ENSP00000379865.3	ADHFE1	0.367257	0.351558	UP	Yes
ENSP00000319169.8	PRMT5	-0.108177	0.351558	DOWN	No
ENSP00000399610.3	RYR3	0.373146	0.351558	UP	No
ENSP00000306997.6	MYOZ2	0.267724	0.352686	UP	No
ENSP00000354086.5	MRPL37	-0.140341	0.352686	DOWN	Yes
ENSP00000440502.1	DPP3	-0.176273	0.352686	DOWN	No
ENSP00000286234.5	DEPTOR	-0.168227	0.352686	DOWN	No
ENSP00000253004.6	ASS1	0.368739	0.353552	UP	No
ENSP00000419395.1	CDNF	0.171773	0.353552	UP	No
ENSP00000307199.4	AHSP	0.966822	0.354567	UP	No
ENSP00000414624.2	PRPSAP1	-0.27974	0.354871	DOWN	No
ENSP00000356791.3	DPT	-0.582193	0.355286	DOWN	No
ENSP00000263035.4	DHTKD1	-0.378171	0.355286	DOWN	Yes
ENSP00000380157.3	MOCS2	-0.137462	0.356096	DOWN	No
ENSP00000478059.1	STIM1	-0.104595	0.35672	DOWN	No
ENSP00000377696.3	NIT2	-0.142006	0.35672	DOWN	Yes
ENSP00000435964.1	UBXN1	-0.122131	0.35672	DOWN	No
ENSP00000475750.1	HEBP2	-0.0990054	0.362619	DOWN	No
ENSP00000256104.4	FABP4	0.250797	0.366398	UP	No
ENSP00000464687.1	VEZF1	0.36295	0.366398	UP	No
ENSP00000295065.4	MEMO1	-0.0974334	0.367399	DOWN	No
ENSP00000385981.3	FGA	0.849764	0.372296	UP	No
ENSP00000215567.4	TECR	0.267482	0.372296	UP	Yes
ENSP00000202773.9	RPL6	-0.185036	0.372296	DOWN	No
ENSP00000403425.1	FGGY	0.291042	0.372296	UP	No
ENSP00000345461.5	CACNB1	-0.119949	0.372296	DOWN	No
ENSP00000445920.1	MMAB	0.3886	0.372296	UP	Yes
ENSP00000281111.7	MAP4K4	0.193699	0.372296	UP	No
ENSP00000408382.3	QKI	0.119355	0.372296	UP	No
ENSP00000267568.4	PTGR2	-0.119329	0.376827	DOWN	No
ENSP00000292199.2	NLRX1	0.174016	0.37944	UP	Yes
ENSP00000406881.3	SHMT2	0.281051	0.381745	UP	Yes
ENSP00000384860.3	FGG	0.863767	0.385136	UP	Yes
ENSP00000365926.1	RFK	-0.191824	0.38558	DOWN	Yes
ENSP00000421592.2	ALYREF	0.116909	0.38558	UP	No
ENSP00000284669.1	KLHL41	-0.123885	0.386882	DOWN	No
ENSP00000380460.3	PLAA	-0.0856779	0.386882	DOWN	No
ENSP00000280886.6	DIP2C	0.102664	0.38773	UP	No
ENSP00000305230.7	SRP9	0.120074	0.38773	UP	No
ENSP00000300291.5	NUDT21	0.293795	0.38773	UP	No
ENSP00000376665.3	MYBPC1	0.56251	0.387804	UP	Yes
ENSP00000353944.5	SQSTM1	0.148242	0.387804	UP	No
ENSP00000219302.3	NME3	0.131946	0.389513	UP	Yes
ENSP00000301286.3	PLIN4	0.133696	0.389513	UP	No
ENSP00000226253.4	ALDOC	-0.157639	0.389513	DOWN	No
ENSP00000440219.1	AP003108.2	0.293227	0.389513	UP	No
ENSP00000357087.1	DUSP23	-0.283258	0.390355	DOWN	No
ENSP00000323353.6	UEVLD	-0.16013	0.390355	DOWN	No
ENSP00000340257.3	MAP3K20	0.108679	0.392261	UP	No
ENSP00000358727.5	GSTO1	0.167731	0.394552	UP	No
ENSP00000378323.3	PPP3CA	-0.164776	0.394552	DOWN	No
ENSP00000303423.3	FNTA	-0.108563	0.394552	DOWN	No
ENSP00000450841.1	ATP6V1D	-0.142624	0.396477	DOWN	No
ENSP00000392896.2	HSBP1	0.149122	0.398293	UP	No
ENSP00000359000.3	GBF1	-0.0859809	0.399033	DOWN	No
ENSP00000359522.3	KYAT3	-0.218108	0.399033	DOWN	Yes
ENSP00000253251.8	UBE4B	0.178228	0.399033	UP	No
ENSP00000356811.5	HBS1L	-0.104094	0.403107	DOWN	No
ENSP00000356807.2	TIPRL	-0.121602	0.403107	DOWN	No
ENSP00000263413.3	C6	0.537188	0.403107	UP	No
ENSP00000274311.2	PELO	-0.137892	0.405007	DOWN	No
ENSP00000360688.4	TXNDC12	0.176712	0.405007	UP	No
ENSP00000250101.5	TXNDC17	-0.138555	0.405007	DOWN	No
ENSP00000325548.4	CNDP2	-0.112079	0.405007	DOWN	No
ENSP00000237642.6	STBD1	-0.113077	0.405007	DOWN	No
ENSP00000489183.1	EFEMP1	-0.265006	0.405007	DOWN	No
ENSP00000358814.5	AHCYL1	-0.134284	0.405007	DOWN	Yes
ENSP00000261973.7	RBM25	0.178073	0.405007	UP	No
ENSP00000326227.8	GANC	-0.282123	0.405007	DOWN	No
ENSP00000357450.1	PBXIP1	0.100493	0.405007	UP	No
ENSP00000395973.3	VPS35L	-0.172854	0.405007	DOWN	No
ENSP00000455893.1	UBE2I	0.206252	0.405007	UP	No
ENSP00000219548.4	STUB1	-0.146986	0.405007	DOWN	No
ENSP00000245046.2	EMC3	-0.1456	0.405007	DOWN	No
ENSP00000332274.1	PTP4A3	0.262265	0.405007	UP	No
ENSP00000262430.4	MLYCD	0.2301	0.405007	UP	Yes
ENSP00000309474.6	PSMD1	-0.0725978	0.405007	DOWN	No
ENSP00000498269.1	ADD1	0.282072	0.405007	UP	No
ENSP00000418428.3	CHCHD10	-0.206941	0.405007	DOWN	Yes
ENSP00000485552.1	SAA2-SAA4	0.63764	0.405007	UP	No
ENSP00000427572.1	EEF1E1	-0.145907	0.406309	DOWN	No
ENSP00000362532.4	RPRD1B	0.135396	0.406309	UP	No
ENSP00000281938.3	HSPB8	-0.133846	0.406309	DOWN	No
ENSP00000352051.3	PPP6R2	-0.191226	0.406309	DOWN	No
ENSP00000502594.1	HARS1	-0.0967099	0.406999	DOWN	No
ENSP00000265462.4	PRDX5	-0.143844	0.407262	DOWN	Yes
ENSP00000362576.4	YARS1	-0.122665	0.410987	DOWN	No
ENSP00000367263.4	AHNAK	0.118745	0.412222	UP	No
ENSP00000369644.3	CIAO2A	0.216568	0.412222	UP	No
ENSP00000473312.1	PSMD8	-0.118447	0.413161	DOWN	No
ENSP00000217182.3	EEF1A2	-0.0889351	0.413161	DOWN	No
ENSP00000364557.3	ARHGEF10L	-0.147354	0.413161	DOWN	No
ENSP00000405033.2	TRAPPC4	-0.115897	0.413161	DOWN	No
ENSP00000302239.4	USP8	-0.234341	0.413161	DOWN	No
ENSP00000225964.6	COL1A1	-0.535359	0.413161	DOWN	No
ENSP00000435581.1	ACOT8	0.219079	0.413161	UP	No
ENSP00000338413.6	UBA1	0.0731435	0.413161	UP	Yes
ENSP00000301522.2	PRDX2	0.207669	0.413161	UP	Yes
ENSP00000220853.3	EMC2	-0.115226	0.413161	DOWN	No
ENSP00000300289.5	PDIA3	0.0962199	0.413161	UP	Yes
ENSP00000359878.5	ACADM	0.247442	0.414643	UP	Yes
ENSP00000303147.3	MAT2A	0.16504	0.414643	UP	No
ENSP00000380349.3	CAPN3	0.137346	0.41469	UP	No
ENSP00000376028.5	NIT1	-0.135571	0.41469	DOWN	Yes
ENSP00000264039.2	GPC1	0.199442	0.41469	UP	No
ENSP00000497477.1	COL4A1	-0.241047	0.415331	DOWN	No
ENSP00000294383.5	USP24	-0.0796633	0.415331	DOWN	No
ENSP00000417480.1	FHIT	-0.20678	0.415331	DOWN	Yes
ENSP00000360773.1	SLC29A1	0.214421	0.415331	UP	No
ENSP00000359539.5	GOT1	-0.130288	0.415331	DOWN	No
ENSP00000448133.1	NAP1L1	-0.190616	0.415331	DOWN	No
ENSP00000419425.1	PPIA	0.123154	0.415331	UP	No
ENSP00000364284.1	CAPZB	0.13808	0.415331	UP	Yes
ENSP00000305861.7	PALM2AKAP2	0.142379	0.415331	UP	No
ENSP00000343683.4	SNCA	0.719678	0.415331	UP	No
ENSP00000372157.4	JPT2	0.195125	0.416518	UP	No
ENSP00000392874.1	MPC2	0.175333	0.419602	UP	Yes
ENSP00000338703.5	UGP2	-0.120641	0.420694	DOWN	No
ENSP00000376892.3	NME1	0.275724	0.420908	UP	No
ENSP00000222553.3	NAMPT	-0.224078	0.421522	DOWN	No
ENSP00000263697.4	DNAJC8	0.123988	0.421522	UP	No
ENSP00000241052.4	CAT	0.450521	0.421522	UP	Yes
ENSP00000466664.1	SLC44A2	0.207539	0.421522	UP	No
ENSP00000216330.3	FKBP3	-0.102565	0.421522	DOWN	No
ENSP00000485357.1	HMCN2	-0.1536	0.421522	DOWN	No
ENSP00000259632.7	DCTN3	-0.139855	0.422977	DOWN	No
ENSP00000349595.3	ATP2A1	-0.2463	0.423071	DOWN	No
ENSP00000360327.3	PARS2	0.136458	0.423185	UP	Yes
ENSP00000296597.5	NDUFAF2	0.201064	0.423185	UP	Yes
ENSP00000345968.4	PGLYRP2	0.332516	0.423185	UP	No
ENSP00000258418.5	CAB39	-0.132104	0.423185	DOWN	No
ENSP00000349577.6	PRODH	0.364155	0.424338	UP	Yes
ENSP00000496361.1	VPS13A	0.163408	0.424536	UP	Yes
ENSP00000232975.3	TNNC1	0.285022	0.424536	UP	No
ENSP00000349541.4	CAVIN1	0.0959508	0.424536	UP	No
ENSP00000371272.2	PLIN5	0.273735	0.424536	UP	No
ENSP00000310621.5	HHATL	0.204845	0.424536	UP	No
ENSP00000363614.3	HMGCL	0.184904	0.427273	UP	Yes
ENSP00000244051.1	MOCS3	-0.107256	0.428112	DOWN	No
ENSP00000233813.4	IGFBP5	0.489731	0.428112	UP	No
ENSP00000296503.5	HMGB2	0.1775	0.428711	UP	No
ENSP00000264449.10	ATP8A1	0.129641	0.428711	UP	No
ENSP00000261883.4	CILP	-0.339472	0.428711	DOWN	No
ENSP00000261366.5	LMNB1	0.228851	0.428711	UP	No
ENSP00000274031.3	SETD7	-0.110465	0.428711	DOWN	No
ENSP00000478061.1	MARCKS	0.194482	0.428711	UP	No
ENSP00000238081.3	YWHAQ	0.1487	0.428711	UP	No
ENSP00000316924.4	ACSS1	0.251454	0.428711	UP	Yes
ENSP00000290597.5	ALDH4A1	0.205531	0.428711	UP	Yes
ENSP00000263125.5	PRKCQ	-0.0935901	0.428711	DOWN	No
ENSP00000484657.1	C1S	0.343763	0.428711	UP	No
ENSP00000290037.7	SEC16A	-0.115688	0.428711	DOWN	No
ENSP00000480150.1	HYOU1	0.173162	0.428711	UP	No
ENSP00000307940.5	EEF2	-0.0732539	0.428711	DOWN	No
ENSP00000291572.8	AGPAT3	0.127243	0.428711	UP	No
ENSP00000261509.6	PALLD	0.223479	0.428711	UP	No
ENSP00000501745.1	TFG	-0.109922	0.428711	DOWN	No
ENSP00000306099.4	FGB	0.730462	0.428711	UP	No
ENSP00000319464.3	CPN2	0.638957	0.428711	UP	No
ENSP00000430176.1	AGO2	0.116968	0.428711	UP	No
ENSP00000364543.2	SKIV2L	-0.112597	0.428711	DOWN	No
ENSP00000303057.4	PPIC	-0.250661	0.428711	DOWN	No
ENSP00000343657.6	MCCC2	0.237872	0.429097	UP	Yes
ENSP00000477310.1	DYNLL2	0.156921	0.433644	UP	No
ENSP00000265195.5	SIL1	0.20093	0.437759	UP	No
ENSP00000238823.8	FAM98A	0.132194	0.437759	UP	No
ENSP00000339622.4	PAIP1	-0.139866	0.437759	DOWN	No
ENSP00000349636.4	SPAG9	-0.0924852	0.439172	DOWN	No
ENSP00000223136.4	FIS1	0.121269	0.439172	UP	Yes
ENSP00000392338.1	CA1	0.671139	0.439172	UP	No
ENSP00000215539.3	IGFALS	0.516479	0.439172	UP	No
ENSP00000401619.1	PDS5B	0.262847	0.439172	UP	No
ENSP00000311747.5	RBM14	0.322694	0.439172	UP	No
ENSP00000413203.1	TNNT3	0.635435	0.439172	UP	Yes
ENSP00000238688.5	SLIRP	0.150135	0.439172	UP	Yes
ENSP00000360126.3	GNAS	0.106341	0.439172	UP	No
ENSP00000448981.1	PPP1CC	0.174311	0.439566	UP	No
ENSP00000355292.6	LMNA	0.134414	0.439801	UP	Yes
ENSP00000348068.4	SERPINA1	0.372221	0.439915	UP	Yes
ENSP00000367208.4	SUGT1	0.102719	0.442393	UP	No
ENSP00000326381.5	EIF4A2	-0.0687003	0.442393	DOWN	No
ENSP00000380336.3	SMU1	0.159292	0.443112	UP	No
ENSP00000391437.3	CPSF6	0.343853	0.443112	UP	No
ENSP00000422019.1	NUP155	0.110814	0.443112	UP	No
ENSP00000379133.3	APIP	-0.244881	0.443112	DOWN	No
ENSP00000264639.4	PSMD3	-0.0726825	0.444216	DOWN	No
ENSP00000473637.1	GIT2	0.122217	0.444392	UP	No
ENSP00000247829.3	TSPAN8	-0.285778	0.444474	DOWN	No
ENSP00000436036.1	SRSF3	0.283667	0.444474	UP	No
ENSP00000378404.3	BCKDK	0.206144	0.444474	UP	Yes
ENSP00000352738.4	G3BP2	0.085001	0.444474	UP	No
ENSP00000317473.3	RABGGTB	-0.178883	0.444474	DOWN	No
ENSP00000375007.2	IGHV3-7	0.560232	0.444474	UP	No
ENSP00000368678.2	AGRN	-0.151578	0.444474	DOWN	No
ENSP00000245932.5	VASP	0.295896	0.444474	UP	No
ENSP00000327384.9	EML1	-0.131423	0.444474	DOWN	No
ENSP00000252027.7	SBF1	0.217643	0.444474	UP	No
ENSP00000368906.3	ITIH2	0.505538	0.44485	UP	No
ENSP00000499568.1	MYL2	0.321729	0.445256	UP	Yes
ENSP00000377943.2	TCERG1	0.283401	0.447043	UP	No
ENSP00000386941.1	MCFD2	-0.121961	0.448308	DOWN	No
ENSP00000311656.6	CCPG1	-0.18145	0.449482	DOWN	No
ENSP00000267103.5	MYG1	-0.12415	0.449929	DOWN	Yes
ENSP00000357292.3	UBQLN4	0.125961	0.450337	UP	No
ENSP00000307280.4	MYL1	-0.192152	0.450337	DOWN	Yes
ENSP00000277900.8	ADD3	0.164949	0.450552	UP	No
ENSP00000252898.7	TNNI2	-0.233339	0.451408	DOWN	No
ENSP00000460871.1	RSL1D1	0.23819	0.452282	UP	No
ENSP00000423689.1	C1QB	0.343026	0.452669	UP	No
ENSP00000238616.5	NEK9	-0.103726	0.452669	DOWN	No
ENSP00000325875.3	HSP90AB1	0.102528	0.452669	UP	No
ENSP00000325239.7	MYLPF	-0.237927	0.452669	DOWN	No
ENSP00000299421.4	ILK	0.13831	0.453466	UP	No
ENSP00000373506.4	TXNRD1	-0.0870706	0.453665	DOWN	Yes
ENSP00000359423.3	MTM1	-0.113597	0.45374	DOWN	No
ENSP00000384425.1	ITIH4	0.578308	0.45374	UP	No
ENSP00000255681.6	MACROD1	-0.120354	0.456065	DOWN	Yes
ENSP00000436186.1	PSMD13	-0.0722741	0.456065	DOWN	No
ENSP00000495163.1	IQSEC1	-0.228332	0.456795	DOWN	No
ENSP00000281828.6	FARSB	-0.13514	0.456795	DOWN	No
ENSP00000475241.2	SLC37A4	-0.214102	0.456795	DOWN	No
ENSP00000362744.4	RPS4X	0.112786	0.456795	UP	No
ENSP00000261479.4	PSMA6	-0.0748165	0.457523	DOWN	No
ENSP00000356307.3	CACNA1S	-0.106936	0.458519	DOWN	No
ENSP00000241704.7	COPA	-0.0875748	0.458906	DOWN	No
ENSP00000352608.2	RYR1	-0.104057	0.460381	DOWN	Yes
ENSP00000199708.2	HBQ1	0.533031	0.46062	UP	No
ENSP00000348784.4	IGBP1	0.097076	0.46062	UP	No
ENSP00000269848.6	PFKL	0.212952	0.46062	UP	No
ENSP00000375892.2	AKT2	0.192493	0.461873	UP	No
ENSP00000364119.2	EIF2S2	0.0869882	0.463476	UP	No
ENSP00000264689.6	UFSP2	-0.143766	0.463476	DOWN	No
ENSP00000416968.2	DCTN4	-0.109865	0.463476	DOWN	No
ENSP00000344488.4	JPH1	-0.115177	0.464492	DOWN	No
ENSP00000366748.3	AUP1	-0.14257	0.464492	DOWN	No
ENSP00000354737.2	ECI2	0.199362	0.464492	UP	Yes
ENSP00000338034.5	SPRYD4	-0.134396	0.464492	DOWN	Yes
ENSP00000416250.2	EIF2B1	-0.0769942	0.464492	DOWN	No
ENSP00000333984.5	TRDN	-0.121352	0.464492	DOWN	No
ENSP00000261667.3	KPNA3	-0.100987	0.464492	DOWN	No
ENSP00000380899.1	HBA1	0.857192	0.464492	UP	No
ENSP00000318195.4	NCL	0.13385	0.464492	UP	No
ENSP00000497574.1	GCLC	0.31724	0.464492	UP	No
ENSP00000384900.3	ERLIN1	0.137174	0.464492	UP	No
ENSP00000370879.3	DMTN	0.464364	0.464492	UP	No
ENSP00000416778.1	COMT	0.159795	0.464492	UP	Yes
ENSP00000363390.3	TRIM63	-0.175097	0.464764	DOWN	No
ENSP00000430269.1	EPHX2	0.385554	0.464764	UP	Yes
ENSP00000339479.5	NT5C2	0.143331	0.465057	UP	No
ENSP00000473172.1	RUVBL2	0.0915021	0.465057	UP	No
ENSP00000244289.3	LIPE	0.237185	0.465057	UP	No
ENSP00000321539.7	MRPL48	-0.171702	0.465057	DOWN	Yes
ENSP00000374296.3	CAPRIN1	0.143813	0.465057	UP	No
ENSP00000318852.7	BPNT1	-0.144297	0.467829	DOWN	No
ENSP00000224073.1	EDF1	0.143803	0.467829	UP	No
ENSP00000417175.1	VAPB	-0.0767388	0.467829	DOWN	No
ENSP00000358060.3	TARS2	0.189648	0.470344	UP	Yes
ENSP00000429982.1	ATOX1	-0.116454	0.470641	DOWN	No
ENSP00000454589.1	MAN2C1	0.143268	0.470641	UP	No
ENSP00000352711.4	NIF3L1	-0.0898331	0.47328	DOWN	Yes
ENSP00000321853.3	SERPINF2	0.398745	0.475506	UP	No
ENSP00000359497.3	GBP2	-0.145821	0.475645	DOWN	No
ENSP00000337736.3	AKAP1	0.121261	0.477957	UP	Yes
ENSP00000362208.5	MRPS15	-0.15345	0.481586	DOWN	Yes
ENSP00000273920.3	ENOPH1	-0.0967403	0.481586	DOWN	No
ENSP00000354739.5	RPL12	-0.12812	0.4825	DOWN	No
ENSP00000467000.1	STAT3	0.125109	0.4825	UP	No
ENSP00000445429.1	HMBS	0.270097	0.4825	UP	No
ENSP00000309070.7	SEC31A	-0.0958486	0.4825	DOWN	No
ENSP00000257347.4	CARS2	0.182805	0.4825	UP	Yes
ENSP00000441968.1	IFIT1	-0.250417	0.4825	DOWN	No
ENSP00000419449.1	EIF1	-0.143413	0.4825	DOWN	No
ENSP00000306330.3	YWHAG	-0.07837	0.483001	DOWN	No
ENSP00000291568.6	CSTB	-0.164834	0.483001	DOWN	No
ENSP00000318176.4	PRKRA	-0.092193	0.483838	DOWN	No
ENSP00000265754.8	EIF4H	0.118563	0.484351	UP	No
ENSP00000370322.1	ERBIN	0.162794	0.484351	UP	No
ENSP00000259469.4	RPL35	-0.174958	0.484351	DOWN	No
ENSP00000354947.2	CAPZA2	0.0931923	0.484351	UP	No
ENSP00000299610.5	MFAP4	-0.470099	0.486123	DOWN	No
ENSP00000370734.4	ASMTL	-0.203627	0.486123	DOWN	No
ENSP00000429931.1	EIF3H	-0.0617048	0.486156	DOWN	No
ENSP00000357823.3	MRPL9	-0.159814	0.488614	DOWN	Yes
ENSP00000338727.4	LRRFIP2	-0.132829	0.489174	DOWN	No
ENSP00000342374.2	SNRPD2	0.123856	0.489208	UP	No
ENSP00000356046.2	PFKFB2	0.237816	0.489208	UP	No
ENSP00000234454.5	SPR	0.127416	0.492256	UP	Yes
ENSP00000388282.1	SH3GLB2	0.165501	0.493106	UP	No
ENSP00000365946.1	RBM3	-0.31693	0.493106	DOWN	No
ENSP00000346246.4	AP2A1	0.099045	0.493106	UP	No
ENSP00000317955.8	EEA1	0.0834406	0.493106	UP	No
ENSP00000223642.1	C5	0.452434	0.494125	UP	No
ENSP00000494708.1	HBD	0.544883	0.494796	UP	No
ENSP00000342026.5	PRDX6	0.0792705	0.495439	UP	Yes
ENSP00000418529.1	NSFL1C	0.0760138	0.495439	UP	No
ENSP00000308268.3	CARNS1	-0.175871	0.495439	DOWN	No
ENSP00000258198.2	DYNC1LI2	0.0853165	0.495439	UP	No
ENSP00000418512.1	SRI	0.201657	0.495439	UP	No
ENSP00000402626.2	CROCC	-0.263227	0.495448	DOWN	No
ENSP00000264202.7	CAPZB	-0.209475	0.495448	DOWN	Yes
ENSP00000221448.5	SNRNP70	0.104972	0.495448	UP	No
ENSP00000362751.4	RABGAP1	-0.106335	0.497339	DOWN	No
ENSP00000303356.2	DCXR	0.206022	0.497631	UP	Yes
ENSP00000419928.1	LYRM4	0.16669	0.497631	UP	Yes
ENSP00000330389.4	PTRHD1	-0.123695	0.49921	DOWN	No
ENSP00000347719.4	TBCD	0.14314	0.499379	UP	No
ENSP00000412393.1	RPL32	-0.226504	0.499379	DOWN	No
ENSP00000300231.5	MAP1A	-0.244618	0.499949	DOWN	No
ENSP00000430263.1	CNOT7	0.337625	0.499949	UP	No
ENSP00000463317.1	SRSF2	0.128733	0.499949	UP	No
ENSP00000496792.1	CTPS1	-0.14501	0.499949	DOWN	No
ENSP00000402346.2	COPG2	-0.102521	0.501511	DOWN	No
ENSP00000370761.4	ETFRF1	0.185655	0.50157	UP	Yes
ENSP00000496799.1	MYO1C	0.146766	0.50157	UP	No
ENSP00000350914.2	BDH1	0.234857	0.501752	UP	Yes
ENSP00000323782.7	CCDC43	0.109441	0.501752	UP	No
ENSP00000296137.2	FYCO1	-0.117831	0.501752	DOWN	No
ENSP00000333994.3	HBB	0.579502	0.501752	UP	No
ENSP00000380378.4	PAFAH1B1	-0.0747163	0.501752	DOWN	No
ENSP00000418916.1	TNIK	0.162483	0.501752	UP	No
ENSP00000362012.4	ANXA7	-0.0570528	0.501752	DOWN	No
ENSP00000382608.1	HSPA12B	0.134315	0.501752	UP	No
ENSP00000313084.5	EGFLAM	0.160952	0.501752	UP	No
ENSP00000371729.3	SACS	0.21493	0.50433	UP	No
ENSP00000310111.9	HSPB7	-0.103835	0.505831	DOWN	No
ENSP00000251595.6	HBA2	0.471091	0.507022	UP	No
ENSP00000386883.3	CNRIP1	0.26094	0.507022	UP	No
ENSP00000432537.1	RELA	0.194365	0.510078	UP	No
ENSP00000374993.2	IGHG3	0.416297	0.511292	UP	No
ENSP00000367498.1	LRRC47	-0.0728354	0.513938	DOWN	No
ENSP00000215730.6	SNAP29	0.143469	0.516882	UP	Yes
ENSP00000408487.1	HNRNPA3	0.118939	0.516882	UP	No
ENSP00000438636.3	C1R	0.430257	0.516882	UP	No
ENSP00000295598.5	ATP1A1	-0.178193	0.517698	DOWN	No
ENSP00000249923.3	COPB1	-0.0640732	0.51798	DOWN	No
ENSP00000457421.1	PECAM1	0.132405	0.51798	UP	No
ENSP00000463154.1	ANP32E	-0.0903523	0.51798	DOWN	No
ENSP00000457732.1	NOL3	-0.0897022	0.51798	DOWN	No
ENSP00000343314.3	FXYD1	-0.213735	0.51798	DOWN	No
ENSP00000220325.4	EHD4	0.116063	0.519697	UP	No
ENSP00000369897.4	CARS1	-0.0792091	0.522721	DOWN	No
ENSP00000261461.2	PPP2R5A	-0.0694219	0.527058	DOWN	No
ENSP00000343966.4	PSPC1	0.257261	0.527591	UP	No
ENSP00000387045.1	CHMP3	0.125068	0.527591	UP	No
ENSP00000368612.3	VWA8	0.122401	0.529543	UP	Yes
ENSP00000431482.1	NEDD8-MDP1	-0.110312	0.529543	DOWN	No
ENSP00000364547.3	SVIL	0.112973	0.529543	UP	No
ENSP00000229239.5	GAPDH	-0.105986	0.529543	DOWN	Yes
ENSP00000331682.4	KLHL22	-0.0908714	0.529543	DOWN	No
ENSP00000320309.3	FARSA	-0.101872	0.530392	DOWN	No
ENSP00000501376.1	LARS1	-0.0960243	0.530392	DOWN	No
ENSP00000464317.1	MYH3	0.134241	0.530421	UP	No
ENSP00000348565.4	UBA5	0.117307	0.530421	UP	No
ENSP00000332721.4	TANGO2	0.177367	0.530421	UP	Yes
ENSP00000400155.3	MPP1	0.290791	0.530421	UP	No
ENSP00000215727.5	SERPIND1	0.401087	0.530421	UP	No
ENSP00000261669.7	CAB39L	-0.257101	0.530421	DOWN	No
ENSP00000301948.6	MECP2	0.101695	0.53099	UP	No
ENSP00000349679.2	DYNLRB1	-0.122919	0.53099	DOWN	No
ENSP00000461828.1	TMEM159	0.286277	0.533962	UP	No
ENSP00000369538.4	GDI2	0.0640341	0.533962	UP	No
ENSP00000321259.3	TALDO1	0.121722	0.535144	UP	No
ENSP00000270517.6	ECSIT	0.253422	0.535305	UP	Yes
ENSP00000308495.3	KRAS	0.0933224	0.537111	UP	No
ENSP00000385211.1	NUCB1	-0.0800099	0.537504	DOWN	No
ENSP00000411640.1	GNPAT	0.106021	0.539019	UP	No
ENSP00000312288.4	HADH	0.184011	0.539019	UP	Yes
ENSP00000289734.8	ANK1	0.519767	0.539019	UP	Yes
ENSP00000263277.2	EHD2	0.120482	0.539019	UP	No
ENSP00000496146.1	CSNK2A1	0.114119	0.540735	UP	No
ENSP00000348116.3	DBI	-0.155357	0.540735	DOWN	Yes
ENSP00000348769.4	ARIH2	-0.186075	0.540735	DOWN	No
ENSP00000340708.3	H2AZ2	0.215797	0.540735	UP	No
ENSP00000260324.7	SQOR	-0.178378	0.540735	DOWN	Yes
ENSP00000355136.3	SORBS1	0.117919	0.540735	UP	No
ENSP00000262418.6	SLC4A1	0.46677	0.540735	UP	No
ENSP00000265523.4	BLVRA	0.0926733	0.540735	UP	No
ENSP00000387654.2	PCYOX1	0.100115	0.540735	UP	No
ENSP00000242592.4	ACADS	0.181164	0.540735	UP	Yes
ENSP00000286428.5	VBP1	-0.0799438	0.540735	DOWN	No
ENSP00000285930.3	AKR1B1	-0.0913699	0.540735	DOWN	No
ENSP00000478627.1	NUP153	0.14957	0.541652	UP	No
ENSP00000473267.1	SH3GLB1	0.0822969	0.542421	UP	No
ENSP00000437998.1	RBM7	0.1628	0.542421	UP	No
ENSP00000355627.4	AGT	0.377338	0.542421	UP	No
ENSP00000361626.3	YBX1	0.21333	0.542421	UP	No
ENSP00000421884.1	ACSF2	0.105772	0.543818	UP	Yes
ENSP00000456989.1	PML	-0.154329	0.546267	DOWN	No
ENSP00000496503.2	RDX	0.0670577	0.547089	UP	Yes
ENSP00000348886.5	STOML2	-0.0844595	0.547089	DOWN	Yes
ENSP00000379457.2	FAF1	0.0902648	0.547089	UP	No
ENSP00000319851.5	CHDH	0.186602	0.547089	UP	Yes
ENSP00000376107.4	PPIL3	-0.252274	0.547125	DOWN	No
ENSP00000273283.2	ITIH1	0.3274	0.547125	UP	No
ENSP00000378588.2	TIMM9	0.154679	0.547125	UP	Yes
ENSP00000262982.2	CSE1L	-0.0768306	0.547125	DOWN	No
ENSP00000383919.1	SMTN	-0.177892	0.547125	DOWN	Yes
ENSP00000365463.4	PCCA	0.142631	0.547125	UP	Yes
ENSP00000480035.1	IGHV3-72	0.544852	0.547125	UP	No
ENSP00000311469.5	GSTM1	0.732423	0.547125	UP	No
ENSP00000263202.9	UFD1	-0.0987876	0.547125	DOWN	No
ENSP00000493985.1	KNG1	0.397828	0.547125	UP	No
ENSP00000396616.2	EPB42	0.519511	0.547125	UP	No
ENSP00000403360.1	MYL7	-0.307471	0.547125	DOWN	No
ENSP00000210444.5	NANS	0.167946	0.547125	UP	No
ENSP00000343924.2	PRELP	-0.44701	0.547125	DOWN	No
ENSP00000401802.3	PSMC6	-0.0613798	0.547125	DOWN	No
ENSP00000303525.3	CBR4	-0.150551	0.547125	DOWN	Yes
ENSP00000353152.5	PDE4D	0.113408	0.547125	UP	No
ENSP00000369734.3	BPHL	0.140309	0.547125	UP	Yes
ENSP00000229277.1	ENO2	-0.395881	0.547125	DOWN	No
ENSP00000218340.3	RP2	0.259745	0.548102	UP	No
ENSP00000355308.3	HACD1	-0.108554	0.551027	DOWN	No
ENSP00000334280.2	TACC2	0.0689105	0.551027	UP	No
ENSP00000303145.4	TMED10	-0.0875539	0.551027	DOWN	No
ENSP00000334714.4	IGFN1	-0.550124	0.551027	DOWN	No
ENSP00000263368.3	BLVRB	0.172164	0.551027	UP	No
ENSP00000276692.6	TATDN1	-0.0865546	0.551027	DOWN	No
ENSP00000353025.3	FAM3C	0.136161	0.551554	UP	No
ENSP00000424328.1	MRPS30	-0.127449	0.551919	DOWN	Yes
ENSP00000356814.3	DCAF6	0.0811433	0.551919	UP	No
ENSP00000338379.4	PACSIN2	-0.0793797	0.551919	DOWN	No
ENSP00000252486.3	APOE	0.301166	0.551919	UP	No
ENSP00000288014.6	THTPA	-0.134464	0.551919	DOWN	No
ENSP00000318297.5	RUVBL1	0.111716	0.552997	UP	No
ENSP00000405455.2	TKT	0.193828	0.553349	UP	No
ENSP00000311430.6	RPL4	-0.12767	0.553706	DOWN	No
ENSP00000410848.1	RPSA	0.110205	0.553914	UP	No
ENSP00000300151.4	MRPL16	-0.13394	0.553914	DOWN	Yes
ENSP00000422035.1	MRPL3	-0.18981	0.553914	DOWN	Yes
ENSP00000264613.6	CP	0.329271	0.554536	UP	No
ENSP00000379678.1	PGM5	0.176118	0.554536	UP	No
ENSP00000261893.4	LACTB	-0.11546	0.554679	DOWN	Yes
ENSP00000343764.6	TTN	0.395317	0.555506	UP	Yes
ENSP00000346037.5	RPLP1	-0.151012	0.555506	DOWN	No
ENSP00000238738.4	RHOQ	0.110189	0.555506	UP	No
ENSP00000284548.11	OBSCN	-0.129	0.555506	DOWN	Yes
ENSP00000353741.5	ETF1	-0.119007	0.55589	DOWN	No
ENSP00000228136.4	C11orf58	-0.127778	0.556337	DOWN	No
ENSP00000464153.1	ALDH3A2	0.0792365	0.556337	UP	Yes
ENSP00000362261.3	TRAPPC3	0.136681	0.556337	UP	No
ENSP00000386442.3	CLASP1	-0.0853942	0.556337	DOWN	No
ENSP00000221418.3	ECH1	0.162021	0.556337	UP	Yes
ENSP00000369081.4	TXNDC5	0.136627	0.556337	UP	No
ENSP00000258962.4	SRSF1	0.0953322	0.556337	UP	No
ENSP00000247970.5	PIN1	-0.0842787	0.556337	DOWN	No
ENSP00000340019.2	HSPD1	0.124509	0.556425	UP	Yes
ENSP00000432704.2	CD44	0.187866	0.556425	UP	No
ENSP00000360577.4	ECHDC2	0.144731	0.556425	UP	Yes
ENSP00000297625.8	MYORG	0.325405	0.556425	UP	No
ENSP00000400238.1	PPP1R2	-0.0976209	0.556425	DOWN	No
ENSP00000239878.4	UFM1	0.121395	0.556425	UP	No
ENSP00000305958.5	STIP1	0.0759316	0.556896	UP	No
ENSP00000355890.3	EPRS1	-0.0649759	0.557837	DOWN	No
ENSP00000388477.1	APOL1	0.334828	0.558305	UP	No
ENSP00000381607.3	GSTP1	0.0669581	0.558305	UP	No
ENSP00000242729.2	SSPN	0.225156	0.558305	UP	No
ENSP00000210313.2	PSMD5	0.109396	0.558305	UP	No
ENSP00000248975.5	YWHAH	0.0594834	0.558305	UP	No
ENSP00000261206.3	ACSS3	-0.145467	0.558305	DOWN	Yes
ENSP00000052754.5	DCN	-0.402045	0.558305	DOWN	No
ENSP00000267436.4	L2HGDH	0.146903	0.55865	UP	Yes
ENSP00000288266.3	APPL1	0.0933347	0.55865	UP	No
ENSP00000215659.8	MAPK12	-0.0914177	0.55865	DOWN	No
ENSP00000441518.1	CLPB	-0.129355	0.55865	DOWN	Yes
ENSP00000347495.2	WARS1	-0.112775	0.55865	DOWN	No
ENSP00000359258.3	GCLM	0.148392	0.55865	UP	No
ENSP00000495214.1	SPTA1	0.497722	0.559328	UP	No
ENSP00000296754.3	ERAP1	-0.210576	0.561255	DOWN	No
ENSP00000309198.8	UBE3C	-0.0646379	0.561255	DOWN	No
ENSP00000251453.2	RPS16	-0.0917574	0.561255	DOWN	No
ENSP00000322991.5	BCAT2	0.125599	0.562161	UP	Yes
ENSP00000219169.4	NUTF2	0.0803867	0.563051	UP	No
ENSP00000346694.4	HNRNPA2B1	0.0659624	0.563051	UP	No
ENSP00000340041.4	UBA3	-0.0878139	0.563051	DOWN	No
ENSP00000356348.2	PCMT1	-0.0704659	0.563051	DOWN	No
ENSP00000343009.6	ITGA7	0.127085	0.565327	UP	Yes
ENSP00000426648.1	STX18	0.097594	0.56536	UP	No
ENSP00000356901.1	UAP1	0.145058	0.56536	UP	No
ENSP00000360498.5	MRPL41	-0.109997	0.56536	DOWN	Yes
ENSP00000327675.3	LRRC14B	-0.0937452	0.56536	DOWN	No
ENSP00000258960.2	NMT1	0.128828	0.56536	UP	No
ENSP00000385536.1	DDX17	0.0634601	0.56536	UP	No
ENSP00000378965.3	SNTB1	0.108071	0.56536	UP	No
ENSP00000431872.2	TPT1	-0.0914918	0.56536	DOWN	No
ENSP00000265073.4	SUB1	0.0923751	0.565517	UP	No
ENSP00000361636.3	TNNC2	-0.185284	0.566644	DOWN	No
ENSP00000292510.3	VPS28	-0.0831003	0.566644	DOWN	No
ENSP00000344772.5	TMEM201	-0.125736	0.566644	DOWN	No
ENSP00000416293.2	SLC2A1	0.537211	0.566644	UP	No
ENSP00000311684.7	SPEG	-0.0681186	0.566644	DOWN	No
ENSP00000258888.6	ALPK3	-0.103184	0.566644	DOWN	No
ENSP00000369127.3	DNAJA1	0.0930045	0.566644	UP	No
ENSP00000306397.3	UQCRFS1	-0.113648	0.567791	DOWN	Yes
ENSP00000312671.4	EHBP1L1	-0.0613701	0.567915	DOWN	No
ENSP00000314067.3	PAK2	-0.0740694	0.567915	DOWN	No
ENSP00000370648.3	RDH14	-0.105134	0.568882	DOWN	Yes
ENSP00000303394.1	HSPB3	0.109065	0.568882	UP	No
ENSP00000454541.1	IST1	-0.0788946	0.568882	DOWN	No
ENSP00000245907.4	C3	0.373997	0.569562	UP	No
ENSP00000247207.6	HSPA2	-0.18064	0.57076	DOWN	No
ENSP00000402861.1	PLCL1	-0.119055	0.570921	DOWN	No
ENSP00000309432.4	RETREG3	-0.125115	0.571474	DOWN	No
ENSP00000431099.1	PCM1	0.0676346	0.571474	UP	No
ENSP00000308541.5	F2	0.268822	0.571474	UP	No
ENSP00000348170.5	HP	0.553254	0.573312	UP	No
ENSP00000355537.4	ACTN2	0.0645795	0.57409	UP	Yes
ENSP00000261416.7	HEXB	0.118295	0.57409	UP	No
ENSP00000386474.1	BZW1	-0.117854	0.57409	DOWN	No
ENSP00000360316.3	DHCR24	-0.245163	0.57409	DOWN	No
ENSP00000466945.1	PSME3	-0.0952416	0.57409	DOWN	No
ENSP00000457987.2	RNPS1	0.217289	0.57409	UP	No
ENSP00000472469.1	RPS28	0.0843275	0.57409	UP	No
ENSP00000307292.3	CAVIN3	0.237954	0.57409	UP	No
ENSP00000307318.2	P4HA1	0.162301	0.57409	UP	No
ENSP00000300900.3	CA4	0.171498	0.57409	UP	No
ENSP00000226021.3	CACNG1	0.157078	0.57409	UP	No
ENSP00000351813.2	MARCHF5	-0.221142	0.57409	DOWN	Yes
ENSP00000225275.3	MPO	0.324126	0.57409	UP	No
ENSP00000434743.1	TPD52L1	0.122366	0.57409	UP	No
ENSP00000401879.2	IDI1	-0.165777	0.57409	DOWN	Yes
ENSP00000262812.3	COPE	-0.0964815	0.57409	DOWN	No
ENSP00000228740.2	LTA4H	-0.0676038	0.574679	DOWN	No
ENSP00000362335.1	SAR1A	0.113171	0.574679	UP	No
ENSP00000265028.3	DNAJB11	0.0888423	0.576274	UP	No
ENSP00000254770.2	LANCL2	-0.0882298	0.577002	DOWN	No
ENSP00000340278.5	PARK7	-0.0822738	0.578677	DOWN	Yes
ENSP00000317468.5	CHMP6	0.0923618	0.578677	UP	No
ENSP00000481145.1	RPL17	0.0538689	0.578677	UP	No
ENSP00000282541.6	GPD1L	0.100818	0.578677	UP	No
ENSP00000434329.1	PPP5C	-0.0816626	0.578677	DOWN	No
ENSP00000244217.5	MCEE	0.221514	0.578677	UP	Yes
ENSP00000348904.2	PPIE	0.149235	0.578677	UP	No
ENSP00000329200.2	STAC3	-0.0785271	0.57966	DOWN	No
ENSP00000377751.4	SCOC	0.151983	0.580021	UP	No
ENSP00000466420.1	UQCR11	-0.196361	0.580218	DOWN	Yes
ENSP00000356399.4	CFH	0.350683	0.580218	UP	No
ENSP00000227378.3	HSPA8	-0.0804632	0.580218	DOWN	No
ENSP00000362805.3	OGT	0.0744525	0.580218	UP	No
ENSP00000367575.2	SERPING1	0.34283	0.580937	UP	No
ENSP00000219439.4	HSDL1	0.13179	0.58256	UP	Yes
ENSP00000334424.6	AMACR	-0.309333	0.58256	DOWN	Yes
ENSP00000226218.4	VTN	0.239866	0.58256	UP	No
ENSP00000359942.3	KLHL31	0.113642	0.58256	UP	No
ENSP00000273130.4	DYNC1LI1	-0.0840756	0.58256	DOWN	No
ENSP00000384863.2	XPO1	0.0710767	0.58256	UP	No
ENSP00000323929.8	A2M	0.391419	0.58256	UP	No
ENSP00000298492.5	ABRAXAS2	-0.106848	0.58256	DOWN	No
ENSP00000345398.1	ACLY	0.257217	0.58256	UP	Yes
ENSP00000244537.6	H4C6	0.187395	0.58256	UP	No
ENSP00000331699.6	EWSR1	0.0825026	0.58256	UP	No
ENSP00000423495.1	HNRNPAB	0.247182	0.58256	UP	No
ENSP00000437864.1	ASPH	0.103865	0.58256	UP	Yes
ENSP00000331487.5	NPLOC4	-0.0654415	0.58256	DOWN	No
ENSP00000367129.4	STX5	-0.121406	0.58256	DOWN	No
ENSP00000428209.1	UBE2V2	-0.0779041	0.58256	DOWN	No
ENSP00000270625.1	RPS11	-0.116027	0.58256	DOWN	No
ENSP00000210060.6	DHPS	-0.184741	0.58256	DOWN	No
ENSP00000278483.3	HIKESHI	-0.0550047	0.58256	DOWN	No
ENSP00000294360.4	CZIB	-0.0648216	0.58256	DOWN	No
ENSP00000234160.4	GORASP2	-0.141729	0.58256	DOWN	No
ENSP00000426797.1	ACTN3	-0.556613	0.58346	DOWN	No
ENSP00000330787.4	NDUFB1	-0.125019	0.584606	DOWN	Yes
ENSP00000233893.5	HSPE1	0.151883	0.585333	UP	Yes
ENSP00000312624.2	TCAP	-0.0717423	0.585333	DOWN	No
ENSP00000484732.1	CASTOR2	-0.146576	0.586072	DOWN	No
ENSP00000306965.3	NFU1	0.128328	0.587472	UP	Yes
ENSP00000312311.4	MRPL46	-0.100456	0.589767	DOWN	Yes
ENSP00000262570.5	CHCHD3	-0.0861062	0.589767	DOWN	Yes
ENSP00000382372.3	OSBPL1A	-0.0769778	0.591377	DOWN	Yes
ENSP00000479647.2	MOB2	-0.128074	0.591377	DOWN	No
ENSP00000349321.4	TNPO2	-0.10286	0.593006	DOWN	No
ENSP00000311165.4	AQP1	0.198977	0.59652	UP	No
ENSP00000374777.2	IGKC	0.434199	0.597624	UP	No
ENSP00000301336.6	RILP	0.0770364	0.597986	UP	No
ENSP00000481555.1	GSTT2	-0.385243	0.597986	DOWN	No
ENSP00000253686.2	MRPS25	-0.140258	0.597986	DOWN	Yes
ENSP00000334448.4	GNG2	0.172428	0.597986	UP	No
ENSP00000331849.3	MRPL54	-0.11404	0.597986	DOWN	Yes
ENSP00000226207.5	MYH1	-0.500645	0.599229	DOWN	No
ENSP00000370201.4	AK6	0.13712	0.599229	UP	No
ENSP00000369026.2	BAG1	0.0900393	0.599229	UP	No
ENSP00000363018.3	RPL10A	-0.0737928	0.599868	DOWN	No
ENSP00000267884.6	SRP14	0.0996169	0.600122	UP	No
ENSP00000260665.7	LRPPRC	0.0884327	0.600122	UP	Yes
ENSP00000398178.1	RTN2	-0.0896525	0.600122	DOWN	No
ENSP00000359305.3	TMED5	-0.112227	0.600943	DOWN	No
ENSP00000411701.1	DBNL	0.108193	0.601336	UP	No
ENSP00000356489.3	EPM2A	-0.0856174	0.601336	DOWN	No
ENSP00000473211.1	PNPLA6	-0.128655	0.601336	DOWN	No
ENSP00000440289.1	ITGB1BP2	0.132503	0.601336	UP	No
ENSP00000290541.6	PSMB4	-0.0685477	0.601336	DOWN	No
ENSP00000271620.3	PRUNE1	-0.103841	0.601336	DOWN	No
ENSP00000251810.3	RRM2B	-0.0890092	0.601336	DOWN	No
ENSP00000346634.5	THRAP3	0.087078	0.601804	UP	No
ENSP00000266718.4	LUM	-0.33696	0.602909	DOWN	No
ENSP00000397394.1	C19orf25	0.0941355	0.603485	UP	No
ENSP00000498399.1	TNS1	0.0833594	0.603779	UP	No
ENSP00000298198.4	PGM2L1	0.0881252	0.603779	UP	No
ENSP00000308275.4	MRPL38	-0.12622	0.603779	DOWN	Yes
ENSP00000351181.5	GSTK1	-0.14457	0.603779	DOWN	Yes
ENSP00000346255.3	PPTC7	0.122278	0.603779	UP	Yes
ENSP00000456821.1	TPSAB1	-0.317313	0.603779	DOWN	No
ENSP00000299608.2	TMX3	-0.113344	0.605354	DOWN	No
ENSP00000305556.5	PCBP1	0.0619382	0.605354	UP	No
ENSP00000254719.4	RPA1	-0.0871578	0.607329	DOWN	No
ENSP00000380514.3	HAGH	0.0713992	0.607329	UP	Yes
ENSP00000356969.3	APOA2	0.415744	0.607329	UP	No
ENSP00000340944.3	PTPN11	0.0824536	0.607329	UP	No
ENSP00000262056.9	EIF4B	0.076332	0.607329	UP	No
ENSP00000498668.1	UROD	0.175466	0.607329	UP	No
ENSP00000295640.4	RNPEP	-0.0834404	0.607329	DOWN	No
ENSP00000262177.4	DNAJB6	0.14021	0.607329	UP	No
ENSP00000297348.8	TRIM55	0.151451	0.607329	UP	No
ENSP00000324135.5	CCDC93	-0.0829688	0.607329	DOWN	No
ENSP00000310169.4	MACROH2A1	0.109511	0.607329	UP	No
ENSP00000298556.7	HPRT1	0.22735	0.607329	UP	No
ENSP00000429942.1	RWDD1	-0.0931862	0.607329	DOWN	No
ENSP00000445552.1	ACOT13	0.12844	0.607329	UP	Yes
ENSP00000375938.2	TUBA4A	-0.066109	0.607329	DOWN	No
ENSP00000335261.3	TMLHE	-0.133973	0.607329	DOWN	Yes
ENSP00000361658.2	NUP188	0.188212	0.607329	UP	No
ENSP00000355599.3	TSNAX	-0.115947	0.607329	DOWN	No
ENSP00000363559.3	EIF6	-0.125257	0.609271	DOWN	No
ENSP00000334563.8	MYO18B	0.110022	0.611602	UP	No
ENSP00000432155.1	CFL1	0.0658045	0.611602	UP	No
ENSP00000383915.3	MAPRE3	-0.0797201	0.611602	DOWN	No
ENSP00000179259.4	TIGAR	-0.173927	0.611602	DOWN	No
ENSP00000370023.3	HADHA	0.108	0.611602	UP	Yes
ENSP00000408399.2	GSPT1	-0.0964059	0.611602	DOWN	No
ENSP00000375977.2	XRCC5	0.0506678	0.611602	UP	No
ENSP00000216840.6	RABGGTA	-0.0649382	0.612361	DOWN	No
ENSP00000378394.3	PSAP	-0.265901	0.612361	DOWN	Yes
ENSP00000001008.4	FKBP4	0.163643	0.612361	UP	No
ENSP00000445393.2	SEC23A	-0.0616281	0.612361	DOWN	No
ENSP00000476755.1	PPP1R12B	-0.087517	0.612361	DOWN	No
ENSP00000352219.3	BCS1L	0.137438	0.613478	UP	Yes
ENSP00000315397.6	MRPS31	-0.0965894	0.613478	DOWN	Yes
ENSP00000445926.2	METTL26	0.12105	0.613478	UP	No
ENSP00000388336.2	SYPL1	-0.138722	0.613478	DOWN	No
ENSP00000404325.2	IFI16	0.13464	0.613478	UP	No
ENSP00000339027.3	RPLP0	-0.0832994	0.613478	DOWN	No
ENSP00000364649.3	SDHB	-0.137503	0.613478	DOWN	Yes
ENSP00000483688.1	PSMB3	-0.113976	0.613478	DOWN	No
ENSP00000375001.2	IGHM	0.492718	0.613798	UP	No
ENSP00000385834.3	TF	0.266552	0.614791	UP	No
ENSP00000284767.8	PDLIM3	-0.126344	0.615213	DOWN	Yes
ENSP00000238618.3	ACYP1	-0.132775	0.615213	DOWN	No
ENSP00000272748.4	LNPK	0.0779522	0.615213	UP	No
ENSP00000362548.2	AK2	-0.106383	0.615213	DOWN	Yes
ENSP00000297185.3	HSPA9	0.0962172	0.615213	UP	Yes
ENSP00000456242.1	ADAL	-0.110481	0.618248	DOWN	No
ENSP00000310117.3	PPP1R14B	-0.115857	0.618785	DOWN	No
ENSP00000307870.4	CCS	0.210246	0.618785	UP	No
ENSP00000300784.7	FN3K	0.11628	0.618785	UP	No
ENSP00000364410.4	SLC25A19	-0.118635	0.618785	DOWN	Yes
ENSP00000466180.1	TMEM205	-0.126441	0.618785	DOWN	Yes
ENSP00000358888.3	SYPL2	-0.155674	0.618785	DOWN	No
ENSP00000420626.1	PDE12	0.0973284	0.621565	UP	Yes
ENSP00000317332.4	SNX18	0.154567	0.621565	UP	No
ENSP00000265968.3	CSRP3	0.161566	0.623095	UP	No
ENSP00000483030.1	MRPL45	-0.119681	0.623362	DOWN	Yes
ENSP00000356671.3	SERPINC1	0.219117	0.623362	UP	No
ENSP00000364345.3	EMC1	-0.0826637	0.623362	DOWN	No
ENSP00000380734.2	FAM98B	-0.070982	0.623587	DOWN	No
ENSP00000361331.2	ERI3	-0.108457	0.623587	DOWN	No
ENSP00000372262.1	CRYL1	0.0914407	0.623587	UP	No
ENSP00000361042.3	SURF1	-0.130816	0.623988	DOWN	Yes
ENSP00000263112.7	GGT5	-0.209535	0.623988	DOWN	No
ENSP00000227503.9	SF1	0.0862852	0.626761	UP	No
ENSP00000229251.3	COPS7A	-0.056612	0.626761	DOWN	No
ENSP00000376763.1	CLTC	0.0631208	0.627529	UP	No
ENSP00000361512.4	PRPS1	-0.209078	0.628839	DOWN	No
ENSP00000317985.6	ROCK2	0.0507817	0.629936	UP	No
ENSP00000281455.2	ACSL1	0.118975	0.629936	UP	Yes
ENSP00000468276.1	APOC1	0.316368	0.629946	UP	No
ENSP00000296824.2	CCDC127	0.124915	0.629946	UP	Yes
ENSP00000295897.4	ALB	0.230343	0.629946	UP	No
ENSP00000438471.1	TSG101	0.05505	0.632182	UP	No
ENSP00000354762.5	COA3	0.151974	0.632506	UP	Yes
ENSP00000462256.1	MRPL58	-0.117217	0.632506	DOWN	Yes
ENSP00000446343.1	MAPRE2	-0.0996904	0.632506	DOWN	No
ENSP00000263212.5	PPM1F	0.0856484	0.632506	UP	No
ENSP00000262644.4	BPNT2	-0.105294	0.634039	DOWN	No
ENSP00000244137.5	PEPD	-0.0919705	0.634039	DOWN	No
ENSP00000268835.2	PRPSAP2	-0.165017	0.63584	DOWN	No
ENSP00000216832.4	PNN	0.0902317	0.636181	UP	No
ENSP00000358071.3	SEC23IP	-0.10936	0.638014	DOWN	No
ENSP00000497569.1	DARS2	0.123454	0.638014	UP	Yes
ENSP00000330074.4	H1-5	0.276632	0.638014	UP	No
ENSP00000358640.4	SLC16A1	0.090631	0.638014	UP	No
ENSP00000234590.4	ENO1	-0.278142	0.638014	DOWN	Yes
ENSP00000354532.6	PNP	0.392986	0.638014	UP	No
ENSP00000273951.8	GC	0.237393	0.638014	UP	No
ENSP00000360270.3	OMA1	0.122002	0.638014	UP	Yes
ENSP00000355771.3	AFDN	0.0804998	0.638014	UP	No
ENSP00000254950.11	VPS4A	0.054208	0.63843	UP	No
ENSP00000363734.5	PFDN6	-0.059612	0.63843	DOWN	No
ENSP00000422903.1	SPARCL1	-0.148482	0.63843	DOWN	No
ENSP00000352835.1	MB	-0.0727035	0.639566	DOWN	No
ENSP00000253794.1	VPS25	0.136146	0.639566	UP	No
ENSP00000436615.1	BCO2	-0.323454	0.640515	DOWN	Yes
ENSP00000227251.3	CRYAB	-0.0647324	0.640515	DOWN	No
ENSP00000474530.2	TCEA3	0.100941	0.641638	UP	No
ENSP00000222968.4	PDAP1	0.0863077	0.641823	UP	No
ENSP00000296424.4	BDH2	-0.113069	0.642515	DOWN	No
ENSP00000340684.3	MAOA	-0.393143	0.643291	DOWN	Yes
ENSP00000381150.2	MBLAC1	0.210959	0.645217	UP	No
ENSP00000493302.2	PNPO	-0.108099	0.645217	DOWN	Yes
ENSP00000326579.4	HCCS	-0.0821162	0.645503	DOWN	Yes
ENSP00000319096.2	RAP2B	0.201409	0.646765	UP	No
ENSP00000355955.3	NENF	-0.110798	0.648161	DOWN	No
ENSP00000300283.6	CKMT1B	-0.209289	0.648161	DOWN	Yes
ENSP00000370430.4	PNPLA4	0.14813	0.648161	UP	No
ENSP00000256441.4	MRPS36	-0.0939218	0.648161	DOWN	Yes
ENSP00000362704.5	CCDC28B	-0.115121	0.648161	DOWN	No
ENSP00000374778.2	IGKV4-1	0.358382	0.648161	UP	No
ENSP00000389624.2	EIF4E	0.0787058	0.648161	UP	No
ENSP00000306887.2	TMEM126A	0.11947	0.648161	UP	Yes
ENSP00000371310.4	USP7	0.0436328	0.648241	UP	No
ENSP00000344822.3	S100A13	-0.196524	0.648241	DOWN	No
ENSP00000404559.2	HNRNPC	0.142808	0.648241	UP	No
ENSP00000354039.1	UBAP2	-0.123303	0.648241	DOWN	No
ENSP00000370419.3	TTC38	-0.223059	0.649604	DOWN	No
ENSP00000418669.3	SEPHS2	-0.113109	0.650233	DOWN	No
ENSP00000299198.2	CKB	0.246945	0.650446	UP	No
ENSP00000312625.5	HP1BP3	0.0725254	0.651003	UP	No
ENSP00000419782.1	CDK5	-0.125155	0.651073	DOWN	No
ENSP00000272418.2	MRPS5	-0.110528	0.652002	DOWN	Yes
ENSP00000388658.2	SLC25A12	-0.0865696	0.652002	DOWN	Yes
ENSP00000327647.3	CRADD	-0.0744563	0.652002	DOWN	No
ENSP00000483455.1	COL15A1	-0.0734347	0.652002	DOWN	No
ENSP00000215570.2	TIMM13	0.0850433	0.652002	UP	Yes
ENSP00000378740.3	ASL	-0.176054	0.652002	DOWN	No
ENSP00000260118.6	GGH	0.220749	0.652002	UP	No
ENSP00000305675.4	CAVIN2	0.0634817	0.652002	UP	No
ENSP00000290158.3	KPNB1	-0.0535815	0.652002	DOWN	No
ENSP00000378408.2	GPT	0.119071	0.652002	UP	No
ENSP00000335651.8	FSD2	-0.0646365	0.652002	DOWN	No
ENSP00000246792.2	RRAS	0.179298	0.652002	UP	No
ENSP00000364635.4	PADI2	-0.11121	0.653812	DOWN	No
ENSP00000255416.4	MYBPH	-0.328734	0.653812	DOWN	No
ENSP00000419807.1	IAH1	0.100257	0.653812	UP	No
ENSP00000414202.1	PPP6R1	0.12566	0.654282	UP	No
ENSP00000331787.4	METTL7A	-0.136888	0.654543	DOWN	No
ENSP00000361186.3	TP53RK	-0.114751	0.654543	DOWN	No
ENSP00000414892.2	PTGES3	-0.0777285	0.654682	DOWN	No
ENSP00000296412.8	ADH5	0.102102	0.655965	UP	No
ENSP00000248564.4	GNG11	0.143479	0.656683	UP	No
ENSP00000253413.5	ATP6V1E1	-0.0545529	0.658153	DOWN	No
ENSP00000314556.6	UACA	-0.0635047	0.658153	DOWN	No
ENSP00000329374.4	SERPINA7	0.243919	0.658153	UP	No
ENSP00000355880.3	MTARC2	0.110274	0.658153	UP	Yes
ENSP00000483593.1	SELENOO	-0.128489	0.659288	DOWN	Yes
ENSP00000269576.5	KRT10	-0.244496	0.659288	DOWN	No
ENSP00000420333.1	ARMC8	0.0836438	0.659288	UP	No
ENSP00000362834.1	MRRF	-0.0792996	0.659288	DOWN	Yes
ENSP00000371626.4	TRA2B	0.109026	0.659288	UP	No
ENSP00000482315.1	AP2B1	0.0706495	0.659288	UP	No
ENSP00000352721.6	DNM2	-0.0692958	0.659288	DOWN	No
ENSP00000293261.2	TMEM143	0.0961758	0.659387	UP	Yes
ENSP00000360524.2	RBP4	0.301234	0.659735	UP	No
ENSP00000363899.4	NIPSNAP3A	-0.122478	0.659735	DOWN	Yes
ENSP00000378755.2	PIGS	0.109129	0.659735	UP	No
ENSP00000168216.6	HSD17B10	-0.107186	0.660577	DOWN	Yes
ENSP00000291900.2	ZER1	0.0947835	0.660577	UP	No
ENSP00000287038.3	RPL30	0.100863	0.660577	UP	No
ENSP00000363500.4	CLIC4	-0.143645	0.660577	DOWN	No
ENSP00000347717.4	DHCR7	-0.22695	0.660577	DOWN	No
ENSP00000477615.1	SERPINA1	-0.638999	0.660577	DOWN	Yes
ENSP00000205948.6	APOH	0.242503	0.660577	UP	No
ENSP00000478108.1	PABPC1	0.176531	0.660577	UP	No
ENSP00000311876.6	GNPDA1	-0.0694738	0.660577	DOWN	No
ENSP00000358036.3	ATE1	-0.0828881	0.660577	DOWN	No
ENSP00000363259.3	C10orf71	0.0708058	0.660577	UP	No
ENSP00000363071.3	DES	0.0670833	0.660577	UP	No
ENSP00000398159.1	SRSF7	0.131259	0.660577	UP	No
ENSP00000387535.1	IRGQ	-0.124317	0.660577	DOWN	No
ENSP00000366927.3	ALDH1B1	0.228322	0.660577	UP	Yes
ENSP00000342032.3	BPGM	0.268275	0.660577	UP	No
ENSP00000292147.1	ETHE1	-0.117647	0.662257	DOWN	Yes
ENSP00000421940.1	SLC41A3	-0.132498	0.662257	DOWN	No
ENSP00000264710.4	RAB10	0.0496769	0.662257	UP	Yes
ENSP00000302476.3	HSPB2	0.07012	0.662257	UP	No
ENSP00000368129.3	API5	0.0673346	0.662257	UP	No
ENSP00000216286.4	NID2	-0.0705581	0.662257	DOWN	No
ENSP00000385266.1	SNRPD3	-0.0839485	0.662257	DOWN	No
ENSP00000340698.1	GIPC1	0.0857241	0.662257	UP	No
ENSP00000363620.3	CUTA	-0.0752271	0.662257	DOWN	No
ENSP00000482909.1	ILF2	0.12845	0.662257	UP	No
ENSP00000376998.2	ME3	0.115901	0.663462	UP	Yes
ENSP00000298942.4	PTER	-0.121445	0.663462	DOWN	No
ENSP00000387189.1	ELOB	-0.0477206	0.665794	DOWN	No
ENSP00000261443.5	CSDE1	-0.059815	0.669618	DOWN	No
ENSP00000217407.2	LBP	0.213264	0.672968	UP	No
ENSP00000300456.3	SLC27A4	0.085512	0.673052	UP	No
ENSP00000217426.2	AHCY	-0.0736034	0.673052	DOWN	No
ENSP00000255305.6	XPO4	0.150267	0.673293	UP	No
ENSP00000364883.5	AUH	0.130972	0.673421	UP	Yes
ENSP00000442360.2	DIABLO	0.0890096	0.674522	UP	Yes
ENSP00000258341.3	LAMC1	-0.0432927	0.674522	DOWN	No
ENSP00000496942.1	JAGN1	-0.130978	0.674522	DOWN	No
ENSP00000252512.9	XPO7	0.081422	0.675561	UP	No
ENSP00000399717.2	SLC25A46	0.0808423	0.675561	UP	Yes
ENSP00000475253.1	GPR89B	-0.0861541	0.675561	DOWN	No
ENSP00000254730.5	EEFSEC	-0.0662383	0.675561	DOWN	No
ENSP00000377594.4	COQ6	0.0827933	0.675561	UP	Yes
ENSP00000407602.2	MAP4	-0.0554573	0.675561	DOWN	No
ENSP00000330836.5	GLRX3	-0.133141	0.675561	DOWN	No
ENSP00000299163.4	HIF1AN	0.110423	0.675561	UP	No
ENSP00000302621.4	LRG1	0.291723	0.675561	UP	No
ENSP00000355566.4	TOMM20	-0.094284	0.676424	DOWN	Yes
ENSP00000358510.3	FUNDC2	0.0859904	0.676424	UP	Yes
ENSP00000249364.4	CALU	-0.123462	0.676424	DOWN	Yes
ENSP00000286713.2	STOM	0.242136	0.677373	UP	Yes
ENSP00000390491.2	PSMA3	-0.073537	0.677373	DOWN	No
ENSP00000371138.3	FKBP1A	0.0858325	0.677498	UP	No
ENSP00000225698.4	C1QBP	-0.0794112	0.677498	DOWN	Yes
ENSP00000271628.8	SF3B4	-0.142227	0.677572	DOWN	No
ENSP00000410142.1	ALDH16A1	0.134304	0.677572	UP	No
ENSP00000284320.5	TOMM70	0.087485	0.679288	UP	Yes
ENSP00000418894.1	PARP9	0.113797	0.679288	UP	No
ENSP00000465396.1	FAM210A	0.132343	0.679288	UP	Yes
ENSP00000424813.2	RBP1	-0.112374	0.680388	DOWN	No
ENSP00000262648.3	ANOS1	0.163788	0.680388	UP	No
ENSP00000313129.3	TARDBP	0.0585491	0.680388	UP	No
ENSP00000413316.1	HMOX1	-0.163023	0.680388	DOWN	No
ENSP00000342333.3	MPST	0.094047	0.680388	UP	Yes
ENSP00000445432.1	FDXR	-0.116839	0.680388	DOWN	Yes
ENSP00000225729.3	DRG2	-0.0688111	0.681155	DOWN	No
ENSP00000413234.3	AP2A2	0.0802222	0.68119	UP	No
ENSP00000264059.3	EFHD1	0.173109	0.681642	UP	Yes
ENSP00000302486.5	MAP2K1	-0.0836044	0.681642	DOWN	No
ENSP00000290349.6	CBR1	0.0980931	0.681855	UP	No
ENSP00000441328.1	OTUB1	-0.0586775	0.681855	DOWN	No
ENSP00000313420.3	PRKDC	0.0724114	0.681855	UP	No
ENSP00000364721.5	MAPRE1	0.0676607	0.681855	UP	No
ENSP00000363880.1	CUL2	0.0467575	0.681855	UP	No
ENSP00000384571.1	TBCE	0.0960019	0.681862	UP	No
ENSP00000258383.3	MRPL44	-0.0813239	0.682031	DOWN	Yes
ENSP00000345341.6	PTGES2	-0.0902096	0.682031	DOWN	Yes
ENSP00000256398.8	ELP3	0.0637294	0.682419	UP	No
ENSP00000228506.3	MLEC	-0.0913791	0.68258	DOWN	No
ENSP00000229340.5	RAB35	0.126398	0.68258	UP	Yes
ENSP00000311113.5	JUP	-0.0962346	0.68258	DOWN	No
ENSP00000362352.3	MACROH2A2	0.0665134	0.682752	UP	No
ENSP00000484280.1	LYPLA1	-0.122604	0.682752	DOWN	Yes
ENSP00000345524.6	MAPK9	-0.0596791	0.682752	DOWN	No
ENSP00000420708.1	PDXK	0.0652199	0.682752	UP	No
ENSP00000425959.2	VCAN	-0.184217	0.682752	DOWN	No
ENSP00000223864.2	PLGRKT	0.135977	0.683112	UP	Yes
ENSP00000315130.10	CLU	0.21603	0.684612	UP	No
ENSP00000441828.2	HPR	0.417215	0.687775	UP	No
ENSP00000312326.1	AOC3	0.177897	0.687775	UP	No
ENSP00000252543.3	RPL36	-0.0927558	0.687775	DOWN	No
ENSP00000353157.3	SEPTIN2	-0.0714228	0.687775	DOWN	No
ENSP00000345445.4	SAMM50	-0.0747283	0.687775	DOWN	Yes
ENSP00000264313.5	SLAIN2	0.103163	0.68833	UP	No
ENSP00000502441.1	LRSAM1	-0.064818	0.688338	DOWN	No
ENSP00000341940.2	CAV3	0.0896276	0.688338	UP	No
ENSP00000325732.2	HNRNPM	0.0847175	0.688338	UP	No
ENSP00000229794.4	MAPK14	-0.0525933	0.688338	DOWN	No
ENSP00000355536.5	MTR	0.0857634	0.688338	UP	No
ENSP00000272217.2	ARL8A	0.0803225	0.688338	UP	No
ENSP00000345689.5	RAB5C	-0.134077	0.689604	DOWN	No
ENSP00000362718.5	MTCH1	0.11005	0.693911	UP	Yes
ENSP00000258737.7	RAC1	-0.0973599	0.694789	DOWN	No
ENSP00000365522.3	C9orf64	-0.0881314	0.694789	DOWN	No
ENSP00000357075.1	TAGLN2	0.133063	0.695448	UP	No
ENSP00000259253.6	UGGT1	0.0598684	0.698594	UP	No
ENSP00000271690.7	ENSA	0.095832	0.698594	UP	No
ENSP00000498679.1	CLUH	0.12952	0.698594	UP	No
ENSP00000427438.1	CFI	0.286041	0.698594	UP	No
ENSP00000292782.4	DCUN1D1	-0.100778	0.698728	DOWN	No
ENSP00000313601.6	CC2D1A	-0.0730704	0.698728	DOWN	No
ENSP00000269919.3	PGPEP1	-0.113552	0.698728	DOWN	No
ENSP00000429789.1	ELOC	-0.0598189	0.698728	DOWN	No
ENSP00000318016.7	WASHC5	0.0979765	0.698728	UP	No
ENSP00000393887.2	AHSG	0.245066	0.698728	UP	No
ENSP00000472227.1	CLPP	-0.0799399	0.698728	DOWN	Yes
ENSP00000464510.1	UBB	0.0431683	0.698728	UP	No
ENSP00000321845.6	SEC24C	-0.0492619	0.698728	DOWN	No
ENSP00000344011.2	NUDT6	-0.154785	0.698728	DOWN	Yes
ENSP00000251047.4	LMAN1	0.0717595	0.698728	UP	No
ENSP00000321365.3	RAD23A	0.0758139	0.700385	UP	No
ENSP00000467803.1	PLIN3	-0.0953522	0.700484	DOWN	No
ENSP00000219313.4	PSMD7	-0.0650282	0.701042	DOWN	No
ENSP00000307666.5	VPS50	-0.073651	0.701297	DOWN	No
ENSP00000309477.5	ACO1	-0.0753719	0.701667	DOWN	No
ENSP00000261758.4	MESD	0.0643969	0.701667	UP	No
ENSP00000307432.5	SUCLG2	0.207938	0.701667	UP	Yes
ENSP00000355330.2	TGM2	0.148949	0.701667	UP	No
ENSP00000369915.4	NAP1L4	-0.0512953	0.701667	DOWN	No
ENSP00000369904.1	HMGB1	0.0571467	0.701667	UP	No
ENSP00000292644.3	PSMC2	-0.0506888	0.701667	DOWN	No
ENSP00000258770.3	TBRG4	0.0727728	0.701667	UP	Yes
ENSP00000497444.1	LRPAP1	0.077871	0.701667	UP	No
ENSP00000425118.2	TNPO1	-0.0609842	0.701685	DOWN	No
ENSP00000429313.1	TBCA	0.066279	0.701685	UP	No
ENSP00000342015.3	COX19	-0.0900325	0.701766	DOWN	Yes
ENSP00000305790.5	SF3B3	0.0960653	0.702298	UP	No
ENSP00000421811.1	NUDT9	-0.0681276	0.702298	DOWN	Yes
ENSP00000419175.1	OARD1	0.0774589	0.702298	UP	No
ENSP00000425631.1	LIMCH1	-0.0827427	0.702651	DOWN	No
ENSP00000351885.4	PTPA	0.0782235	0.702651	UP	No
ENSP00000346453.6	IPO4	-0.127127	0.702651	DOWN	No
ENSP00000488468.1	WDR81	-0.177688	0.70337	DOWN	Yes
ENSP00000382104.3	DOP1B	-0.155125	0.704433	DOWN	No
ENSP00000348965.4	DYNC1H1	-0.0533803	0.704825	DOWN	No
ENSP00000297440.6	DNAAF5	0.11569	0.704825	UP	No
ENSP00000468348.1	MAP2K6	-0.0722502	0.705565	DOWN	No
ENSP00000280357.7	IL18	0.168678	0.705565	UP	No
ENSP00000239940.7	PFN2	-0.0660847	0.705565	DOWN	Yes
ENSP00000367299.3	VPS36	-0.0676487	0.705565	DOWN	No
ENSP00000304229.5	HINT1	-0.0656192	0.705565	DOWN	Yes
ENSP00000284601.3	PPP1R3A	-0.0908758	0.705565	DOWN	No
ENSP00000313050.3	NIPSNAP2	-0.0714525	0.705565	DOWN	Yes
ENSP00000284322.6	ABI3BP	-0.299547	0.705565	DOWN	No
ENSP00000374856.2	IGLC2	0.370921	0.705565	UP	No
ENSP00000364794.3	IARS1	-0.0644169	0.705686	DOWN	No
ENSP00000354525.2	MRPL24	-0.106328	0.708885	DOWN	Yes
ENSP00000306548.3	MRPL13	-0.0755552	0.708885	DOWN	Yes
ENSP00000271308.4	PSMA5	-0.0558201	0.708885	DOWN	No
ENSP00000352272.4	MYOZ1	-0.0534319	0.709738	DOWN	No
ENSP00000469160.1	TXN2	0.0965471	0.710371	UP	Yes
ENSP00000436958.1	PICALM	0.0640417	0.710371	UP	No
ENSP00000361097.4	MMRN2	-0.0638381	0.710371	DOWN	No
ENSP00000342070.3	CTSB	-0.12716	0.710371	DOWN	No
ENSP00000226355.3	AFM	0.22774	0.710371	UP	No
ENSP00000331897.4	IDH2	0.0949397	0.710371	UP	Yes
ENSP00000256324.9	DGLUCY	0.342679	0.710371	UP	Yes
ENSP00000382518.3	SRL	0.0569007	0.7106	UP	Yes
ENSP00000418803.1	TIMMDC1	-0.137785	0.711175	DOWN	Yes
ENSP00000450087.1	LIMA1	0.091397	0.711776	UP	No
ENSP00000264161.4	DARS1	-0.0687289	0.711776	DOWN	No
ENSP00000374991.2	IGHG1	0.291617	0.711776	UP	No
ENSP00000337773.2	NQO2	-0.230567	0.711776	DOWN	No
ENSP00000359717.1	FHL1	-0.065457	0.711776	DOWN	No
ENSP00000356982.5	UFC1	-0.101588	0.711776	DOWN	No
ENSP00000325527.5	FBN1	-0.195048	0.711776	DOWN	No
ENSP00000328062.6	WASHC4	0.0831985	0.714175	UP	No
ENSP00000232003.4	HRG	0.227843	0.715254	UP	No
ENSP00000348696.4	PAK1	0.131562	0.715254	UP	No
ENSP00000305843.7	FEZ2	0.131701	0.715254	UP	No
ENSP00000386068.1	RBBP7	0.11456	0.715254	UP	No
ENSP00000356448.3	TPR	0.0405906	0.715461	UP	No
ENSP00000350012.3	ACSL3	-0.118362	0.716548	DOWN	Yes
ENSP00000316176.2	UBE2N	0.0385122	0.716548	UP	Yes
ENSP00000390225.1	HLA-A	0.342684	0.717248	UP	No
ENSP00000344165.6	CLIC5	0.0726777	0.717248	UP	No
ENSP00000356972.3	NDUFS2	-0.0627746	0.717248	DOWN	Yes
ENSP00000272065.5	ACP1	-0.0886713	0.717248	DOWN	No
ENSP00000217901.5	IDH3G	0.0923293	0.717248	UP	Yes
ENSP00000276390.2	ATP6V1B2	-0.0621454	0.717248	DOWN	No
ENSP00000297632.6	TMEM65	0.143037	0.717248	UP	Yes
ENSP00000205402.3	DLD	-0.0640115	0.717694	DOWN	Yes
ENSP00000376037.2	COX6B1	-0.0859882	0.717694	DOWN	Yes
ENSP00000265112.3	TARS1	-0.0978995	0.717694	DOWN	No
ENSP00000233242.1	APOB	0.307856	0.717694	UP	No
ENSP00000345719.4	TOR1A	-0.0698316	0.717956	DOWN	No
ENSP00000223321.4	PSMA2	-0.0666675	0.720219	DOWN	No
ENSP00000358867.4	GNAI3	0.108194	0.720219	UP	No
ENSP00000426968.1	GUCY1A1	0.127954	0.720219	UP	No
ENSP00000346300.3	CRKL	-0.0503148	0.720219	DOWN	No
ENSP00000298838.6	PACSIN3	-0.0701785	0.720219	DOWN	No
ENSP00000362107.3	FHL3	-0.0888823	0.720219	DOWN	No
ENSP00000173527.5	ISOC1	0.0828715	0.720219	UP	No
ENSP00000341885.4	RPS2	-0.0741885	0.720219	DOWN	No
ENSP00000433821.1	RPS3	0.0503206	0.720219	UP	Yes
ENSP00000337838.6	RTN4	-0.145865	0.721002	DOWN	Yes
ENSP00000364943.2	DDAH2	0.100698	0.721374	UP	No
ENSP00000404903.2	MSRB3	-0.0821539	0.722476	DOWN	Yes
ENSP00000362036.3	MRPS16	-0.109295	0.722476	DOWN	Yes
ENSP00000365401.3	CCDC22	-0.0802362	0.722476	DOWN	No
ENSP00000402836.1	PPIH	-0.0627745	0.724255	DOWN	No
ENSP00000463534.1	FLII	0.0602203	0.724967	UP	No
ENSP00000501322.1	DNAJC7	0.0580857	0.725929	UP	No
ENSP00000230431.7	DNPH1	0.0922192	0.725929	UP	No
ENSP00000260356.5	THBS1	0.353848	0.725929	UP	No
ENSP00000263100.2	A1BG	0.203409	0.725929	UP	No
ENSP00000341044.7	ACACB	-0.0793112	0.725929	DOWN	Yes
ENSP00000340274.2	RAP2C	0.075153	0.725929	UP	No
ENSP00000448175.1	MYBPC1	-0.143302	0.72604	DOWN	Yes
ENSP00000433704.1	DDX6	0.0519696	0.72604	UP	No
ENSP00000406612.2	NUDT4	0.112226	0.72604	UP	No
ENSP00000426909.1	RACK1	0.0447346	0.72604	UP	No
ENSP00000263408.4	C9	0.253877	0.726102	UP	No
ENSP00000246043.4	RRBP1	0.143389	0.726256	UP	No
ENSP00000456489.1	HEXA	0.0628072	0.726396	UP	No
ENSP00000354125.4	EIF3B	-0.0368377	0.726396	DOWN	No
ENSP00000254101.3	PRKAB2	0.0491049	0.726396	UP	No
ENSP00000357206.3	NES	0.124686	0.726743	UP	No
ENSP00000488964.1	FASN	0.264642	0.726937	UP	Yes
ENSP00000255381.2	MYH4	-0.118636	0.726937	DOWN	No
ENSP00000304467.5	THOP1	0.0583773	0.726937	UP	No
ENSP00000378071.2	UNC45B	-0.0751587	0.726937	DOWN	No
ENSP00000227667.2	APOC3	0.289214	0.726937	UP	No
ENSP00000262776.2	LGALS3BP	-0.132571	0.726937	DOWN	No
ENSP00000287777.4	KLHL40	0.0838427	0.726937	UP	No
ENSP00000335632.5	CHP1	0.0723068	0.726937	UP	No
ENSP00000387142.3	SCRN3	0.0943198	0.726937	UP	No
ENSP00000320622.5	MYLK	-0.201716	0.727894	DOWN	No
ENSP00000225726.5	CCDC47	-0.0647351	0.727894	DOWN	No
ENSP00000340211.5	CORO1B	0.17758	0.727894	UP	No
ENSP00000354961.2	MT-ND4	0.120464	0.730339	UP	Yes
ENSP00000371894.3	AP2M1	0.0995346	0.730339	UP	No
ENSP00000482704.1	DHRS11	0.124879	0.730339	UP	No
ENSP00000312517.5	DNAJB5	-0.0702489	0.731838	DOWN	No
ENSP00000398888.2	RPL11	-0.0532156	0.73195	DOWN	No
ENSP00000299192.7	HEATR3	0.112613	0.732001	UP	No
ENSP00000360564.4	SCP2	-0.0791135	0.732001	DOWN	Yes
ENSP00000354508.3	DST	0.0489825	0.732001	UP	No
ENSP00000313603.8	ABCF1	0.048384	0.732001	UP	No
ENSP00000445516.1	GSR	-0.0766626	0.732001	DOWN	Yes
ENSP00000364121.5	HLA-DRA	-0.161513	0.732001	DOWN	No
ENSP00000444850.2	USO1	-0.0531735	0.732001	DOWN	No
ENSP00000289316.2	H2BC5	0.22508	0.732001	UP	No
ENSP00000454269.1	AKTIP	-0.0965988	0.733272	DOWN	No
ENSP00000236980.6	FASTKD2	0.0798315	0.734174	UP	Yes
ENSP00000231487.9	SKP1	0.0574604	0.736865	UP	No
ENSP00000343190.3	PPCDC	-0.0948012	0.736974	DOWN	No
ENSP00000259569.5	RANBP6	-0.0921002	0.738022	DOWN	No
ENSP00000352257.4	XRCC6	0.0477316	0.739518	UP	No
ENSP00000264963.4	LMAN2L	0.0741882	0.740077	UP	No
ENSP00000421304.1	NUP54	0.0471276	0.740263	UP	No
ENSP00000393524.2	PACS2	0.101872	0.741759	UP	No
ENSP00000361207.3	GHITM	0.0955886	0.741759	UP	Yes
ENSP00000380251.2	NUDT19	0.0823588	0.742265	UP	Yes
ENSP00000364015.2	PSMB8	-0.0980972	0.742357	DOWN	No
ENSP00000433352.1	LMO7	0.0691067	0.742357	UP	No
ENSP00000368813.2	KLHL34	0.250676	0.743271	UP	No
ENSP00000278671.5	LAMTOR1	0.0584135	0.743769	UP	No
ENSP00000372191.4	SIRT3	0.10621	0.743769	UP	Yes
ENSP00000417864.2	ANP32A	0.0506094	0.743769	UP	No
ENSP00000326693.6	SLC25A42	0.118656	0.743769	UP	Yes
ENSP00000295685.10	ARPC2	0.0569617	0.743769	UP	No
ENSP00000264158.8	RAB3GAP1	-0.0561404	0.743769	DOWN	No
ENSP00000338788.6	ZC3H15	0.0709714	0.743769	UP	No
ENSP00000308938.9	PLG	0.237146	0.743769	UP	No
ENSP00000370449.4	ATXN10	-0.0766088	0.744387	DOWN	No
ENSP00000383362.1	TXNRD2	-0.129377	0.744422	DOWN	Yes
ENSP00000310861.3	KRT2	-0.227921	0.744422	DOWN	No
ENSP00000216802.5	PSME2	0.0877454	0.744422	UP	No
ENSP00000429779.1	DECR1	0.0970775	0.744422	UP	Yes
ENSP00000315931.3	AHCYL2	0.0600585	0.744422	UP	No
ENSP00000358549.5	RARS2	0.126855	0.745453	UP	Yes
ENSP00000304669.7	CTNNA1	0.110077	0.745453	UP	No
ENSP00000317362.3	PRCP	-0.14822	0.745453	DOWN	No
ENSP00000350757.3	GMFB	0.0950649	0.745453	UP	No
ENSP00000339889.5	ECPAS	-0.0470189	0.745453	DOWN	No
ENSP00000356037.3	C4BPA	0.259295	0.745453	UP	No
ENSP00000379676.2	PSMA1	-0.0434179	0.745453	DOWN	No
ENSP00000215793.7	SF3A1	0.0806855	0.745453	UP	No
ENSP00000361900.3	TOMM34	-0.0567482	0.746522	DOWN	Yes
ENSP00000297598.4	PDP1	0.0824227	0.747238	UP	Yes
ENSP00000292808.4	ABCF3	0.0440904	0.748643	UP	No
ENSP00000348786.1	RAP1A	0.0569703	0.748643	UP	No
ENSP00000494675.1	DIAPH1	0.071639	0.748643	UP	No
ENSP00000339084.4	AKR7A2	0.083357	0.748643	UP	Yes
ENSP00000298229.2	INPPL1	-0.0619558	0.749018	DOWN	No
ENSP00000307900.5	GLUL	-0.131695	0.749382	DOWN	No
ENSP00000261386.3	GDE1	-0.0783804	0.749382	DOWN	No
ENSP00000493630.1	HARS2	0.0708423	0.749471	UP	Yes
ENSP00000352706.5	HIBCH	-0.125954	0.750496	DOWN	Yes
ENSP00000376682.4	ABLIM1	-0.151219	0.750496	DOWN	No
ENSP00000373553.5	COPS2	-0.0362602	0.750496	DOWN	No
ENSP00000264870.3	F13A1	0.207981	0.750496	UP	No
ENSP00000296543.4	NAA15	0.0497481	0.750496	UP	No
ENSP00000252490.5	APOC2	0.390473	0.750496	UP	No
ENSP00000254193.6	SNRPA1	0.126919	0.750496	UP	No
ENSP00000493372.1	TNNT3	-0.251766	0.750496	DOWN	Yes
ENSP00000272793.5	UBR3	-0.0547223	0.75145	DOWN	No
ENSP00000312189.8	CPT1B	0.0984109	0.75145	UP	Yes
ENSP00000362463.3	GLO1	-0.0495529	0.75145	DOWN	No
ENSP00000304854.3	NUDCD2	-0.0583701	0.751493	DOWN	No
ENSP00000354117.4	TTN	-0.0507873	0.752209	DOWN	Yes
ENSP00000400094.1	CASP7	-0.228147	0.753124	DOWN	No
ENSP00000264932.6	SDHA	-0.0686335	0.753286	DOWN	Yes
ENSP00000478322.1	MYOM2	-0.263803	0.753286	DOWN	Yes
ENSP00000361686.3	VDAC2	0.069305	0.753288	UP	Yes
ENSP00000453982.1	RAB8B	0.0730335	0.753401	UP	No
ENSP00000437066.1	TPP1	-0.0795065	0.753401	DOWN	No
ENSP00000428501.1	HYI	0.127292	0.753401	UP	No
ENSP00000259457.3	PSMB7	-0.0572276	0.753553	DOWN	No
ENSP00000009589.3	RPS20	-0.0541806	0.754124	DOWN	No
ENSP00000493507.1	PIK3CA	0.0890069	0.755277	UP	No
ENSP00000256496.3	ARL8B	0.0747838	0.755725	UP	No
ENSP00000380332.2	ITIH5	-0.0715417	0.756807	DOWN	No
ENSP00000372411.3	CTBP1	0.0394416	0.756807	UP	No
ENSP00000322887.4	CIRBP	-0.0576749	0.756807	DOWN	No
ENSP00000456416.1	EIF3C	0.0466362	0.756807	UP	No
ENSP00000451080.1	ERH	0.154123	0.756807	UP	No
ENSP00000357218.3	NAXE	0.064016	0.756807	UP	Yes
ENSP00000256682.4	ARF3	0.067865	0.756807	UP	No
ENSP00000221543.4	TBC1D17	0.0554158	0.756807	UP	No
ENSP00000364486.3	FBP2	-0.129514	0.756807	DOWN	No
ENSP00000325136.5	HADHB	0.0741233	0.756807	UP	Yes
ENSP00000398596.1	TAMM41	0.13736	0.756807	UP	Yes
ENSP00000288532.6	COQ5	0.0838853	0.756807	UP	Yes
ENSP00000318227.2	DCAF8	-0.104324	0.756807	DOWN	No
ENSP00000292123.4	SAFB	0.0520136	0.756807	UP	No
ENSP00000482497.1	TMEM120A	0.145087	0.756807	UP	No
ENSP00000320913.3	MLX	-0.0702339	0.756807	DOWN	No
ENSP00000377486.2	MRPL19	-0.105576	0.756807	DOWN	Yes
ENSP00000340505.4	SENP8	-0.0537076	0.756807	DOWN	No
ENSP00000295901.4	PSMD6	-0.0367564	0.756807	DOWN	No
ENSP00000356520.3	DHX9	0.0632743	0.757725	UP	No
ENSP00000320184.8	MRPS23	0.0749271	0.757725	UP	Yes
ENSP00000353679.2	MME	-0.0667382	0.757725	DOWN	No
ENSP00000219473.7	USP10	0.0668429	0.758238	UP	No
ENSP00000252172.4	MYH13	0.0653822	0.758238	UP	No
ENSP00000262445.5	MAP2K4	-0.0481818	0.758305	DOWN	No
ENSP00000263847.1	OSBP	0.0450611	0.759782	UP	No
ENSP00000228251.4	YBX3	0.085265	0.760127	UP	Yes
ENSP00000367893.3	SEPHS1	0.0684482	0.760127	UP	No
ENSP00000349687.3	GM2A	0.068324	0.760127	UP	No
ENSP00000354687.2	MT-ND1	0.306526	0.760127	UP	Yes
ENSP00000233627.9	NDUFS7	0.0618959	0.761274	UP	Yes
ENSP00000377865.1	RPL23	-0.0526414	0.761331	DOWN	No
ENSP00000373592.4	SCFD2	0.0707902	0.761331	UP	No
ENSP00000251636.5	DHX29	0.0864219	0.761331	UP	No
ENSP00000318066.3	ENPP4	-0.0749153	0.762442	DOWN	No
ENSP00000356481.3	NIBAN1	-0.124003	0.76536	DOWN	No
ENSP00000359990.3	LRRC40	0.0763068	0.76536	UP	No
ENSP00000220931.6	NCALD	0.102809	0.76536	UP	No
ENSP00000360367.5	MCTS1	-0.0486978	0.766064	DOWN	No
ENSP00000308430.8	CYB5B	-0.0460766	0.766064	DOWN	Yes
ENSP00000378160.1	RPL34	-0.074642	0.766064	DOWN	No
ENSP00000318861.6	SF3B2	0.0593314	0.766064	UP	No
ENSP00000296122.6	PPP1CB	-0.0551634	0.766064	DOWN	No
ENSP00000216129.6	TTLL12	0.0723509	0.766064	UP	No
ENSP00000303043.3	KARS1	0.0357956	0.766064	UP	Yes
ENSP00000312618.7	ACAD9	0.0831915	0.766064	UP	Yes
ENSP00000343552.5	ICMT	-0.095271	0.766064	DOWN	No
ENSP00000206451.6	PSME1	0.0716465	0.767154	UP	No
ENSP00000278505.4	ENDOD1	0.0509851	0.767154	UP	No
ENSP00000421380.1	SNF8	-0.0636412	0.767154	DOWN	No
ENSP00000281243.5	QDPR	-0.0622388	0.767154	DOWN	Yes
ENSP00000376793.3	SERPINA3	0.228552	0.767154	UP	No
ENSP00000327054.3	LMNB2	-0.0375392	0.767154	DOWN	No
ENSP00000370115.5	SERPINB1	0.0620501	0.767839	UP	No
ENSP00000366035.3	ACTN1	-0.205456	0.768576	DOWN	Yes
ENSP00000410064.2	ERC1	0.1022	0.768576	UP	No
ENSP00000369757.4	RPS6	0.0384032	0.768576	UP	No
ENSP00000346001.3	RPL3	0.149825	0.768595	UP	No
ENSP00000360525.3	MAGOH	0.0737845	0.768955	UP	No
ENSP00000364902.3	POFUT1	0.068866	0.769111	UP	No
ENSP00000236957.5	EEF1B2	-0.0684041	0.769111	DOWN	No
ENSP00000341698.5	AKT1S1	-0.0656209	0.769778	DOWN	No
ENSP00000044462.7	PSMA4	-0.0481212	0.769778	DOWN	No
ENSP00000342332.5	PTBP1	0.121717	0.770178	UP	No
ENSP00000344470.3	LRRC39	0.0766099	0.770409	UP	No
ENSP00000312042.4	HDLBP	0.0366969	0.773173	UP	No
ENSP00000446013.1	VPS37C	-0.0484294	0.773173	DOWN	No
ENSP00000402814.3	ABCA8	-0.0989288	0.773173	DOWN	No
ENSP00000480640.1	SELENOW	0.126341	0.773173	UP	No
ENSP00000491215.1	HNRNPU	0.112091	0.773173	UP	No
ENSP00000270538.2	TIMM44	0.0664507	0.773173	UP	Yes
ENSP00000053468.3	MRPS10	-0.0753724	0.773173	DOWN	Yes
ENSP00000279242.2	MRPL49	-0.0949859	0.773253	DOWN	Yes
ENSP00000359675.3	GNG5	0.0992376	0.774143	UP	No
ENSP00000216281.8	HSP90AA1	0.0495662	0.774143	UP	No
ENSP00000299518.2	IDH3A	0.0652298	0.774759	UP	Yes
ENSP00000339566.3	H1-2	0.117032	0.775669	UP	No
ENSP00000359727.4	BAG2	0.0492791	0.777273	UP	Yes
ENSP00000395137.2	TINAGL1	-0.0769765	0.777597	DOWN	No
ENSP00000327070.5	MDH2	-0.068576	0.777597	DOWN	Yes
ENSP00000396320.1	SCN4A	0.0866243	0.777597	UP	No
ENSP00000363827.3	HSPG2	0.0435594	0.777597	UP	No
ENSP00000342850.3	SERPINA6	0.175118	0.777597	UP	No
ENSP00000350708.3	RAD23B	-0.0431329	0.777597	DOWN	No
ENSP00000394071.2	GDI1	0.0317898	0.780669	UP	No
ENSP00000375730.4	RPL13A	-0.0666941	0.780669	DOWN	No
ENSP00000441808.1	ARL1	-0.0786657	0.780669	DOWN	No
ENSP00000218867.3	SGCG	-0.053131	0.780833	DOWN	No
ENSP00000416479.1	CYCS	-0.0724645	0.780833	DOWN	Yes
ENSP00000370808.5	SLC25A6	-0.107108	0.780833	DOWN	Yes
ENSP00000332706.3	PURA	-0.0531442	0.781082	DOWN	No
ENSP00000340878.4	SLC12A2	-0.148628	0.78165	DOWN	No
ENSP00000263150.4	WDR37	0.0492267	0.782005	UP	No
ENSP00000302886.6	PA2G4	0.087095	0.784692	UP	No
ENSP00000221419.4	HNRNPL	0.0633756	0.784772	UP	No
ENSP00000356110.4	NUCKS1	0.139083	0.784772	UP	No
ENSP00000216181.6	MYH9	0.0887181	0.784772	UP	Yes
ENSP00000264954.4	GRPEL1	-0.077733	0.784977	DOWN	Yes
ENSP00000383964.3	ATG4B	-0.0523442	0.785633	DOWN	No
ENSP00000502703.1	UBE3A	-0.0352729	0.785633	DOWN	No
ENSP00000497326.1	CPOX	-0.0765595	0.785633	DOWN	Yes
ENSP00000368646.4	PRDX4	-0.0714794	0.785633	DOWN	Yes
ENSP00000199706.7	MRPL28	-0.0823331	0.785633	DOWN	Yes
ENSP00000264254.6	PDCL3	0.0451738	0.785633	UP	No
ENSP00000260956.4	SSB	-0.0341643	0.785633	DOWN	No
ENSP00000320516.3	EHD1	0.0427652	0.785633	UP	No
ENSP00000296658.3	CMBL	-0.100086	0.785633	DOWN	No
ENSP00000334983.5	PKM	0.0601892	0.787739	UP	Yes
ENSP00000484011.1	STAU1	0.0512711	0.790258	UP	No
ENSP00000378246.2	UBXN6	0.0453762	0.790258	UP	No
ENSP00000438778.1	PDIA6	0.0383206	0.790258	UP	No
ENSP00000280800.3	PLBD2	-0.0612894	0.7907	DOWN	No
ENSP00000419303.1	MRPS22	-0.0664053	0.790805	DOWN	Yes
ENSP00000447647.1	CALCOCO1	0.072382	0.790805	UP	No
ENSP00000495128.1	SRP72	0.0591602	0.790805	UP	No
ENSP00000339521.5	RSU1	0.0562742	0.790805	UP	No
ENSP00000334008.9	PARVA	0.0949184	0.790805	UP	No
ENSP00000274137.6	NDUFS6	0.0729486	0.790805	UP	Yes
ENSP00000227524.4	PRPF19	0.0702742	0.790948	UP	No
ENSP00000355672.3	IBA57	-0.0813227	0.790948	DOWN	Yes
ENSP00000331201.4	HGS	0.081995	0.790948	UP	No
ENSP00000452762.1	ETFA	0.0923772	0.790948	UP	Yes
ENSP00000355924.5	SMYD2	0.0772947	0.790948	UP	No
ENSP00000225174.3	PPIF	0.0774891	0.790948	UP	Yes
ENSP00000367992.3	ESD	-0.0432383	0.790948	DOWN	No
ENSP00000265983.3	HPX	0.135095	0.790948	UP	No
ENSP00000272427.7	EXOC6B	-0.0674298	0.790948	DOWN	No
ENSP00000263559.6	VPS26A	-0.0488326	0.790948	DOWN	No
ENSP00000325240.6	LASP1	0.0763089	0.790948	UP	No
ENSP00000377087.2	RUFY1	-0.0921375	0.792744	DOWN	No
ENSP00000391452.2	POLR2B	0.0478605	0.792744	UP	No
ENSP00000357535.3	ECHS1	0.0647626	0.792744	UP	Yes
ENSP00000367948.2	DMD	0.0332091	0.792744	UP	No
ENSP00000392106.1	TMEM182	-0.137472	0.792744	DOWN	No
ENSP00000436049.1	EIF3M	-0.0458542	0.792744	DOWN	No
ENSP00000446687.1	MYL6	0.125142	0.794747	UP	No
ENSP00000371362.4	NADK2	0.0549418	0.794938	UP	Yes
ENSP00000253039.4	EIF2S3	0.0611165	0.794938	UP	No
ENSP00000364613.2	CARD19	-0.060963	0.794938	DOWN	No
ENSP00000411461.2	PANX1	-0.165583	0.794938	DOWN	No
ENSP00000400374.2	DECR2	-0.0818117	0.794938	DOWN	No
ENSP00000355637.3	ABCB10	0.0686008	0.794938	UP	Yes
ENSP00000446136.1	SRP68	0.0382722	0.794938	UP	No
ENSP00000480476.1	OPLAH	0.0552797	0.794938	UP	No
ENSP00000481741.1	GSTT1	0.240234	0.795073	UP	No
ENSP00000374987.2	IGHG2	0.241692	0.797708	UP	No
ENSP00000354848.4	KIFBP	0.0717646	0.798418	UP	No
ENSP00000490196.1	FAM240C	-0.279877	0.798418	DOWN	No
ENSP00000384474.2	HYPK	0.0659983	0.798628	UP	No
ENSP00000362583.3	SYNC	0.0456078	0.799873	UP	No
ENSP00000334373.4	KPNA4	0.0404998	0.800058	UP	No
ENSP00000446855.1	PPP1R12A	0.0629129	0.800058	UP	No
ENSP00000430535.1	SLC36A2	-0.181573	0.800431	DOWN	No
ENSP00000262873.8	MYH7B	-0.0624453	0.800431	DOWN	No
ENSP00000393393.1	RPL35A	-0.0792282	0.800431	DOWN	No
ENSP00000432008.1	RIC8A	0.0711033	0.801297	UP	No
ENSP00000338516.8	BTF3	0.0738482	0.801764	UP	No
ENSP00000358985.3	CLCC1	-0.0673742	0.801764	DOWN	No
ENSP00000277165.5	FAM120A	-0.0429922	0.801764	DOWN	No
ENSP00000300141.6	DPP8	-0.0682656	0.801764	DOWN	No
ENSP00000328023.5	SRPRA	-0.0703811	0.801764	DOWN	No
ENSP00000350699.3	AIMP1	-0.029457	0.801764	DOWN	No
ENSP00000362110.4	SF3A3	0.0333575	0.801764	UP	No
ENSP00000247665.10	PHPT1	-0.0556036	0.801764	DOWN	No
ENSP00000369768.4	HSPH1	-0.0963421	0.801764	DOWN	No
ENSP00000309565.5	UQCRH	-0.0982751	0.801764	DOWN	Yes
ENSP00000327801.4	P4HB	0.0391869	0.80311	UP	Yes
ENSP00000465058.1	EFTUD2	0.0417623	0.80311	UP	No
ENSP00000382250.2	MRPS6	-0.0763699	0.803923	DOWN	Yes
ENSP00000355571.1	COA6	-0.0923578	0.804056	DOWN	Yes
ENSP00000363358.3	SH3BGRL3	0.125472	0.804056	UP	No
ENSP00000447260.1	HNRNPA1	0.0460175	0.805363	UP	No
ENSP00000467466.3	RPS15	0.02968	0.805774	UP	No
ENSP00000295079.2	MAIP1	-0.0581349	0.807569	DOWN	Yes
ENSP00000352964.2	PDLIM7	-0.141921	0.807569	DOWN	Yes
ENSP00000251654.4	PCCB	0.0759896	0.807569	UP	Yes
ENSP00000324100.4	MRPL10	-0.0784422	0.807569	DOWN	Yes
ENSP00000360473.2	PFDN4	-0.0525087	0.807569	DOWN	No
ENSP00000324173.6	HSPA5	-0.031532	0.807569	DOWN	Yes
ENSP00000305193.3	HS1BP3	0.0672778	0.807569	UP	No
ENSP00000382021.3	LCMT1	-0.0278849	0.808842	DOWN	No
ENSP00000348064.4	ART3	-0.0837955	0.810268	DOWN	No
ENSP00000320821.5	KIF1C	0.0382687	0.810268	UP	No
ENSP00000354415.5	MICU1	0.0868087	0.810268	UP	Yes
ENSP00000245206.5	GOT2	-0.0742388	0.810268	DOWN	Yes
ENSP00000281182.5	ACAD8	-0.0544631	0.810544	DOWN	Yes
ENSP00000461324.1	AC139530.2	-0.0678652	0.810544	DOWN	No
ENSP00000054950.4	RCN1	-0.0693339	0.810544	DOWN	No
ENSP00000354720.5	SMC3	-0.049372	0.810544	DOWN	No
ENSP00000343458.6	BCAP31	-0.0703899	0.810544	DOWN	No
ENSP00000370839.6	SGCB	-0.033351	0.811511	DOWN	No
ENSP00000352222.4	CTPS2	-0.0808999	0.811511	DOWN	No
ENSP00000410815.1	AL645922.1	0.180814	0.811511	UP	No
ENSP00000360782.3	PMPCA	0.045505	0.811522	UP	Yes
ENSP00000368776.2	NAE1	-0.0381594	0.812856	DOWN	No
ENSP00000222673.5	OGDH	-0.079406	0.81301	DOWN	Yes
ENSP00000370232.5	IDH3B	0.0558365	0.81301	UP	Yes
ENSP00000231572.3	RARS1	-0.0445793	0.813516	DOWN	No
ENSP00000257245.4	TIMM10	-0.0661617	0.813519	DOWN	Yes
ENSP00000211379.5	BAG6	-0.0417169	0.814974	DOWN	No
ENSP00000363638.3	LYPLA2	-0.0458215	0.816758	DOWN	No
ENSP00000394798.2	TMEM245	-0.107633	0.816758	DOWN	No
ENSP00000305692.3	GAA	-0.0621512	0.816758	DOWN	No
ENSP00000368564.4	SIRT5	0.0727656	0.817449	UP	Yes
ENSP00000248553.6	HSPB1	0.0728782	0.817449	UP	No
ENSP00000350425.3	APOA4	0.120306	0.817582	UP	No
ENSP00000481646.1	RPS10	0.0881597	0.817582	UP	No
ENSP00000363953.2	PIGU	-0.0851561	0.819325	DOWN	No
ENSP00000254821.6	ZRANB2	0.0727336	0.819325	UP	No
ENSP00000252288.1	GAMT	-0.0602156	0.819325	DOWN	No
ENSP00000362946.4	RAB14	-0.0486926	0.819325	DOWN	No
ENSP00000485627.1	WASHC1	0.074998	0.819759	UP	No
ENSP00000317788.4	HNRNPK	0.0467956	0.820446	UP	Yes
ENSP00000381993.4	SEPTIN7	-0.0576496	0.820446	DOWN	No
ENSP00000493977.1	SUCLA2	-0.0658976	0.820446	DOWN	Yes
ENSP00000264335.8	YWHAE	-0.0233577	0.820696	DOWN	No
ENSP00000347924.2	SFXN4	0.0707681	0.821658	UP	Yes
ENSP00000380317.2	PRKAA1	-0.042731	0.822111	DOWN	No
ENSP00000346196.2	NDUFV3	0.104659	0.824206	UP	Yes
ENSP00000362334.3	PSMB2	-0.0454722	0.824555	DOWN	No
ENSP00000368517.4	ECHDC3	0.106568	0.824555	UP	Yes
ENSP00000470288.1	HRC	-0.0372655	0.824555	DOWN	No
ENSP00000216500.5	DHRS7	-0.0611054	0.824555	DOWN	No
ENSP00000261407.4	LPCAT3	-0.0985745	0.824555	DOWN	No
ENSP00000453191.1	B2M	0.0921669	0.824555	UP	No
ENSP00000278100.6	BCCIP	0.0929788	0.824898	UP	No
ENSP00000317159.4	CYC1	-0.0554406	0.824898	DOWN	Yes
ENSP00000268182.5	IQGAP1	0.0701318	0.826332	UP	No
ENSP00000324804.6	PPP2R1A	0.0240048	0.826417	UP	No
ENSP00000340221.5	KLC4	-0.0603558	0.827093	DOWN	No
ENSP00000390673.1	VARS1	-0.0303995	0.827093	DOWN	No
ENSP00000311930.3	ETFB	0.0845245	0.827093	UP	Yes
ENSP00000303754.3	PPID	-0.0963234	0.827093	DOWN	No
ENSP00000290429.5	MCAT	0.109928	0.827156	UP	Yes
ENSP00000336824.4	SLK	0.0341418	0.827156	UP	No
ENSP00000309582.9	GAPVD1	0.0792638	0.827787	UP	No
ENSP00000268220.7	SEC11A	-0.0677428	0.827787	DOWN	No
ENSP00000300413.4	SNRPD1	-0.054463	0.827787	DOWN	No
ENSP00000245503.5	MYH2	-0.0943698	0.827787	DOWN	No
ENSP00000290650.4	UBR1	-0.0471008	0.827787	DOWN	No
ENSP00000329419.4	COPB2	-0.0470584	0.827787	DOWN	No
ENSP00000356914.4	STX7	0.0708223	0.827806	UP	No
ENSP00000301729.4	ECI1	0.0568773	0.828199	UP	Yes
ENSP00000356263.3	ARMT1	0.0379564	0.828224	UP	No
ENSP00000403925.2	TBCEL	-0.0723105	0.828224	DOWN	No
ENSP00000380505.3	NEB	-0.0570679	0.828224	DOWN	Yes
ENSP00000332634.9	HEXD	-0.0634265	0.828224	DOWN	No
ENSP00000333298.4	LAMP1	-0.0785205	0.828224	DOWN	No
ENSP00000320866.4	CALR	0.0427569	0.828224	UP	Yes
ENSP00000343701.6	KPNA1	0.0648668	0.828224	UP	No
ENSP00000336866.4	RBBP9	0.0600423	0.828224	UP	No
ENSP00000320646.4	ACSF3	0.0905017	0.828224	UP	Yes
ENSP00000385432.2	SAR1B	-0.0478167	0.828224	DOWN	No
ENSP00000220849.5	EIF3E	-0.037992	0.828224	DOWN	No
ENSP00000478837.1	GPX1	0.0525021	0.828224	UP	Yes
ENSP00000351094.5	MYOF	0.156072	0.828224	UP	No
ENSP00000308610.5	GPD2	-0.0775418	0.828224	DOWN	Yes
ENSP00000428456.1	STAU2	-0.0473719	0.828224	DOWN	No
ENSP00000415806.2	CDC123	0.0837334	0.828224	UP	No
ENSP00000361725.4	ENDOG	-0.0696076	0.828224	DOWN	Yes
ENSP00000498355.1	BOLA2B	0.0529579	0.828224	UP	No
ENSP00000454234.1	ARPP19	0.0576353	0.828224	UP	No
ENSP00000290942.5	TPPP3	0.13802	0.828224	UP	No
ENSP00000279247.7	CAPN1	0.0474082	0.828224	UP	No
ENSP00000272638.9	UBXN4	0.0842544	0.828512	UP	No
ENSP00000360290.4	PRKAA2	-0.0414865	0.831361	DOWN	No
ENSP00000420127.1	RAB9A	-0.0628558	0.831793	DOWN	No
ENSP00000430075.2	AMPD1	-0.11798	0.832088	DOWN	No
ENSP00000224949.4	PITRM1	-0.110555	0.832088	DOWN	Yes
ENSP00000361927.2	HNRNPH2	0.037793	0.832088	UP	No
ENSP00000338607.3	THEM6	-0.0678124	0.832088	DOWN	No
ENSP00000355265.1	MT-ATP8	-0.0644137	0.832114	DOWN	Yes
ENSP00000391665.2	RPL28	0.11784	0.832114	UP	No
ENSP00000354347.4	GFPT1	-0.139495	0.832114	DOWN	No
ENSP00000472224.1	DPP9	-0.0384731	0.832114	DOWN	No
ENSP00000369594.3	FUS	0.119187	0.832114	UP	No
ENSP00000366169.3	MYH14	0.0282214	0.832114	UP	No
ENSP00000349977.5	MVP	0.0714284	0.832114	UP	No
ENSP00000365576.4	UBQLN1	-0.0506621	0.832114	DOWN	No
ENSP00000314030.5	DNAJA2	0.0287009	0.83311	UP	No
ENSP00000462627.1	CORO6	-0.0617946	0.835079	DOWN	Yes
ENSP00000285873.6	GEMIN5	0.0402123	0.835079	UP	No
ENSP00000252622.8	LSM7	0.0523685	0.835079	UP	No
ENSP00000371393.4	PGM2	0.0931035	0.835079	UP	No
ENSP00000361953.3	PABPC4	0.0406618	0.835079	UP	No
ENSP00000401726.1	ISOC2	0.0501855	0.835079	UP	Yes
ENSP00000246015.4	PSMF1	0.0742443	0.835079	UP	No
ENSP00000222800.3	ABHD11	0.105086	0.835079	UP	Yes
ENSP00000394902.2	TIAL1	0.0616085	0.835079	UP	No
ENSP00000346050.3	RPS3A	0.0275968	0.835079	UP	No
ENSP00000302227.3	KYAT1	-0.0552588	0.835079	DOWN	No
ENSP00000215904.6	PDXP	0.072892	0.835079	UP	No
ENSP00000275603.4	CCT6A	-0.0439326	0.835079	DOWN	No
ENSP00000366620.2	H6PD	0.0639754	0.835079	UP	No
ENSP00000285093.8	ACAA2	0.0792687	0.835079	UP	Yes
ENSP00000495530.1	ENO1	-0.135865	0.835079	DOWN	Yes
ENSP00000262018.3	SGCA	0.038108	0.835079	UP	No
ENSP00000373883.5	USP5	-0.0280026	0.835079	DOWN	No
ENSP00000437122.1	AL049629.2	0.0640668	0.835691	UP	No
ENSP00000265631.6	SLC25A13	-0.101455	0.838695	DOWN	Yes
ENSP00000381301.4	GSK3A	0.0547264	0.838695	UP	No
ENSP00000406327.2	COX20	-0.0922874	0.838695	DOWN	Yes
ENSP00000282050.2	ATP5F1A	-0.0632812	0.838695	DOWN	Yes
ENSP00000298510.2	PRDX3	-0.052202	0.838695	DOWN	Yes
ENSP00000376707.2	XRN1	-0.0429049	0.838695	DOWN	No
ENSP00000332326.1	TNFAIP2	0.0745344	0.838755	UP	No
ENSP00000441080.1	BROX	-0.0526523	0.838766	DOWN	No
ENSP00000231238.4	TTC1	0.0623435	0.838766	UP	No
ENSP00000297258.6	FABP5	0.0817633	0.838766	UP	No
ENSP00000292823.2	PCYT1A	-0.0498654	0.83897	DOWN	No
ENSP00000296220.5	OSBPL11	0.0531278	0.83897	UP	No
ENSP00000354554.2	MT-CYB	-0.0973297	0.83897	DOWN	Yes
ENSP00000465437.1	STAT5A	-0.059186	0.83897	DOWN	No
ENSP00000260746.4	ARL3	0.043129	0.83897	UP	No
ENSP00000355601.3	EGLN1	-0.0723198	0.84044	DOWN	No
ENSP00000460885.1	CORO7-PAM16	-0.0552009	0.84044	DOWN	No
ENSP00000473626.1	COMTD1	0.125481	0.84044	UP	Yes
ENSP00000482573.1	RMC1	-0.11142	0.840502	DOWN	No
ENSP00000384330.2	MYH8	-0.0665418	0.840502	DOWN	No
ENSP00000249647.3	SNAP23	-0.0447151	0.840502	DOWN	No
ENSP00000402312.2	DCAF7	0.0459951	0.840502	UP	No
ENSP00000264198.3	MUL1	0.0567752	0.840502	UP	Yes
ENSP00000414272.2	ACTN1	0.0386078	0.840502	UP	Yes
ENSP00000351790.5	MYPN	0.0426629	0.842285	UP	No
ENSP00000296674.8	RPS23	-0.0651026	0.842285	DOWN	No
ENSP00000260102.4	MRPL15	-0.0682648	0.842285	DOWN	Yes
ENSP00000169551.6	TIMM21	0.0473293	0.842607	UP	Yes
ENSP00000356355.4	NEK7	0.0458899	0.842607	UP	No
ENSP00000307513.5	MRC2	0.0839822	0.843114	UP	No
ENSP00000387095.2	PREPL	0.0700561	0.843517	UP	Yes
ENSP00000377789.1	SYNPO	-0.0294091	0.844831	DOWN	No
ENSP00000364813.5	LSM2	0.051601	0.845129	UP	No
ENSP00000362807.4	PEF1	0.0774089	0.845435	UP	No
ENSP00000419851.1	GMPS	0.053315	0.845435	UP	No
ENSP00000385927.3	RMDN1	-0.0837445	0.845435	DOWN	Yes
ENSP00000441448.1	NUP107	-0.0711638	0.845435	DOWN	No
ENSP00000376150.1	SLC16A3	-0.157103	0.845435	DOWN	No
ENSP00000300935.2	RAB8A	0.115627	0.845435	UP	No
ENSP00000370589.3	NOP56	0.0637784	0.845435	UP	No
ENSP00000451242.1	KLC1	-0.0352727	0.845435	DOWN	No
ENSP00000392316.1	IFRD2	0.0847029	0.845435	UP	No
ENSP00000262455.6	ERP44	0.0331721	0.845435	UP	No
ENSP00000469468.2	LSM4	0.03181	0.845435	UP	No
ENSP00000288986.2	NCK1	0.044529	0.845435	UP	No
ENSP00000353739.5	PCMTD1	-0.0520172	0.845435	DOWN	No
ENSP00000241337.4	GSTM2	0.0775062	0.845435	UP	No
ENSP00000431780.1	CD81	0.0945227	0.845435	UP	No
ENSP00000363198.1	NFS1	0.0532931	0.845435	UP	Yes
ENSP00000432988.1	MBP	-0.272191	0.845522	DOWN	No
ENSP00000393953.1	PNPT1	0.0519292	0.846089	UP	Yes
ENSP00000499757.1	CSNK1A1	-0.0382234	0.84686	DOWN	No
ENSP00000477590.1	CPNE3	0.0476923	0.84686	UP	No
ENSP00000398876.1	TOM1	-0.0466608	0.848259	DOWN	No
ENSP00000277517.1	IDI2	-0.123146	0.848259	DOWN	No
ENSP00000426083.1	ADH1C	-0.185594	0.848259	DOWN	No
ENSP00000394936.2	ORM2	-0.135232	0.848259	DOWN	No
ENSP00000436766.1	NDUFV1	0.0537986	0.848259	UP	Yes
ENSP00000252244.3	KRT1	-0.156737	0.848259	DOWN	No
ENSP00000217971.7	PGRMC1	-0.0810533	0.849017	DOWN	No
ENSP00000408172.1	RPL31	-0.0555132	0.849017	DOWN	No
ENSP00000217456.2	APMAP	0.0473539	0.849017	UP	No
ENSP00000358674.4	UBL4A	-0.0441132	0.849017	DOWN	No
ENSP00000357799.1	S100A10	0.0786963	0.849017	UP	No
ENSP00000361967.1	TBCC	-0.0664857	0.849017	DOWN	No
ENSP00000481525.1	VTA1	0.0539486	0.849017	UP	No
ENSP00000269980.2	BCKDHA	0.0735604	0.849017	UP	Yes
ENSP00000367934.1	UQCRQ	-0.057345	0.849017	DOWN	Yes
ENSP00000261755.5	FAH	0.0508087	0.849017	UP	No
ENSP00000229633.5	HINT3	-0.0450183	0.849017	DOWN	Yes
ENSP00000300527.4	COL6A2	0.0884354	0.849017	UP	No
ENSP00000360671.4	SLC25A5	-0.123429	0.849017	DOWN	Yes
ENSP00000368484.3	UBAP1	-0.0996134	0.849017	DOWN	No
ENSP00000427751.1	ASAH1	-0.0689554	0.849017	DOWN	No
ENSP00000335321.6	SF3B1	0.0396066	0.849017	UP	No
ENSP00000411902.1	NEXN	0.0604477	0.849017	UP	Yes
ENSP00000246166.2	FNTB	-0.0465867	0.849017	DOWN	No
ENSP00000293371.6	DCD	0.288959	0.849017	UP	No
ENSP00000354632.2	MT-ATP6	0.144051	0.849017	UP	Yes
ENSP00000335304.4	DLST	-0.0478084	0.849017	DOWN	Yes
ENSP00000449610.1	RPL18	-0.0388148	0.849017	DOWN	No
ENSP00000004982.3	HSPB6	0.0603868	0.8498	UP	No
ENSP00000318697.4	TUBB6	0.0675473	0.8498	UP	No
ENSP00000364888.4	ARHGEF7	0.0562911	0.850381	UP	No
ENSP00000225792.5	DDX5	0.0514075	0.850381	UP	No
ENSP00000219240.4	DHODH	0.0691282	0.850841	UP	Yes
ENSP00000324315.6	RRP12	-0.0906934	0.850841	DOWN	No
ENSP00000326534.5	VPS39	-0.0562927	0.850841	DOWN	No
ENSP00000377040.1	AASS	-0.095667	0.850841	DOWN	Yes
ENSP00000217958.3	PSMD10	-0.0399716	0.851466	DOWN	No
ENSP00000318883.5	BCL2L13	-0.0461751	0.852129	DOWN	Yes
ENSP00000431538.1	MPZ	-0.373462	0.852276	DOWN	No
ENSP00000339001.7	TUBB	0.0338841	0.8523	UP	No
ENSP00000484161.1	SYNJ2BP-COX16	0.0586407	0.852654	UP	No
ENSP00000276590.4	LACTB2	-0.0524187	0.852871	DOWN	Yes
ENSP00000483781.1	CISD3	-0.0930697	0.853977	DOWN	Yes
ENSP00000293831.8	EIF4A1	0.0291899	0.853977	UP	No
ENSP00000437325.1	NDUFAF5	0.0595369	0.854013	UP	Yes
ENSP00000354429.3	OPA1	0.0440748	0.854444	UP	Yes
ENSP00000434369.1	STX16	-0.0680249	0.85514	DOWN	No
ENSP00000324628.6	NAPG	-0.0283929	0.85514	DOWN	No
ENSP00000273359.3	ABHD10	0.0558017	0.85514	UP	Yes
ENSP00000381220.1	HDDC2	-0.0426089	0.85514	DOWN	No
ENSP00000355894.3	LYPLAL1	-0.0683976	0.85526	DOWN	Yes
ENSP00000357804.3	THEM4	0.135764	0.85526	UP	Yes
ENSP00000428120.2	MRPS27	-0.0486974	0.85587	DOWN	Yes
ENSP00000382382.2	USP47	0.0250963	0.856638	UP	No
ENSP00000448972.1	PRKAG1	0.0333857	0.857664	UP	No
ENSP00000265361.3	SEMA3C	0.0928266	0.857664	UP	No
ENSP00000476632.1	MTX1	0.0371314	0.857664	UP	Yes
ENSP00000349313.5	NHEJ1	0.0513198	0.857664	UP	No
ENSP00000476687.1	TOR1AIP1	-0.0777698	0.857664	DOWN	No
ENSP00000347776.2	PDLIM7	-0.0818144	0.857664	DOWN	Yes
ENSP00000495967.1	SPG7	-0.0450139	0.857664	DOWN	Yes
ENSP00000379203.3	ATP6V1C1	-0.0427444	0.857664	DOWN	No
ENSP00000419879.1	CDS2	-0.0431036	0.857664	DOWN	No
ENSP00000419191.1	DNAJC19	-0.0685034	0.857728	DOWN	Yes
ENSP00000221566.1	SGTA	0.0504082	0.857747	UP	No
ENSP00000350990.3	TNKS1BP1	0.0481386	0.858106	UP	No
ENSP00000364801.3	HSPA1B	0.0484851	0.858106	UP	No
ENSP00000310227.5	CKAP5	0.0306751	0.859457	UP	No
ENSP00000262193.6	PSMB1	-0.0387355	0.859509	DOWN	No
ENSP00000339430.4	DYNC1I2	-0.0281805	0.859509	DOWN	No
ENSP00000343890.4	CPTP	0.0516193	0.859509	UP	No
ENSP00000374985.2	IGHG4	-0.240318	0.859509	DOWN	No
ENSP00000374252.3	ASB14	0.0621231	0.859509	UP	No
ENSP00000344187.4	NUDT2	0.0765644	0.859509	UP	Yes
ENSP00000364986.3	AGMAT	-0.193677	0.859519	DOWN	Yes
ENSP00000260643.2	PREB	-0.0589494	0.859519	DOWN	No
ENSP00000234256.3	SLC1A4	-0.122052	0.859519	DOWN	No
ENSP00000265637.4	PPP6R3	-0.0296592	0.859519	DOWN	No
ENSP00000466214.1	PDCD5	-0.039897	0.859519	DOWN	No
ENSP00000420550.1	PPP2R5D	0.0290613	0.859519	UP	No
ENSP00000259727.4	GMPR	-0.0762287	0.859519	DOWN	No
ENSP00000306220.2	MMGT1	-0.0700105	0.859519	DOWN	No
ENSP00000257700.2	RINT1	0.0442581	0.859519	UP	No
ENSP00000369500.3	SYAP1	0.0476467	0.859519	UP	No
ENSP00000285381.2	CA3	-0.0711263	0.859519	DOWN	No
ENSP00000335203.5	ATP5IF1	0.0562477	0.859519	UP	Yes
ENSP00000081029.3	MRPS35	-0.0641566	0.859519	DOWN	Yes
ENSP00000312999.6	GNAI2	-0.0476169	0.859519	DOWN	No
ENSP00000246747.4	ARL2	0.0605451	0.860285	UP	Yes
ENSP00000315013.2	CRAT	0.0563921	0.860328	UP	Yes
ENSP00000312675.3	TRIM72	-0.0232257	0.860328	DOWN	No
ENSP00000332887.6	UQCR10	-0.0427838	0.860328	DOWN	Yes
ENSP00000410073.2	MDH1	0.0460739	0.860328	UP	No
ENSP00000311572.5	PTGR1	-0.127012	0.860328	DOWN	No
ENSP00000252487.4	TOMM40	-0.0349331	0.860328	DOWN	Yes
ENSP00000355470.4	CNST	-0.0838186	0.860328	DOWN	No
ENSP00000316042.4	HNRNPA0	0.0633703	0.860328	UP	No
ENSP00000349887.3	GET3	0.0315507	0.860328	UP	No
ENSP00000338293.4	ROMO1	-0.0646666	0.860328	DOWN	Yes
ENSP00000357284.2	LMNA	-0.0549157	0.860328	DOWN	Yes
ENSP00000378812.3	CHCHD2	-0.172926	0.860328	DOWN	Yes
ENSP00000340391.3	FERMT2	0.0550724	0.860328	UP	No
ENSP00000282412.4	PPM1B	-0.0418422	0.860328	DOWN	No
ENSP00000346726.5	HNRNPH3	0.0744369	0.860328	UP	No
ENSP00000427319.1	COMMD10	-0.0458996	0.860328	DOWN	No
ENSP00000395143.2	SYNPO2	0.0608448	0.86118	UP	No
ENSP00000340465.3	SLC20A2	0.0708079	0.86118	UP	No
ENSP00000347404.3	NUP98	0.0347143	0.86118	UP	No
ENSP00000360021.3	GNG12	-0.0610651	0.86118	DOWN	No
ENSP00000303992.5	TMEM43	-0.0575041	0.86118	DOWN	No
ENSP00000495696.1	RPL15	-0.0606333	0.86118	DOWN	No
ENSP00000360890.3	WDR44	0.0440423	0.86118	UP	No
ENSP00000387275.1	TXNDC9	-0.0426102	0.86118	DOWN	No
ENSP00000495093.1	LARS2	-0.0493971	0.86118	DOWN	Yes
ENSP00000347626.6	NUDCD3	0.054904	0.86118	UP	No
ENSP00000305699.3	HOOK3	0.0265754	0.86118	UP	No
ENSP00000353804.2	ACSS2	0.0439418	0.861407	UP	No
ENSP00000262061.2	COPZ1	-0.0358597	0.861463	DOWN	No
ENSP00000234301.2	COX7A2L	-0.0672949	0.861561	DOWN	Yes
ENSP00000367284.4	FUNDC1	-0.0474941	0.86178	DOWN	Yes
ENSP00000262803.5	UPF1	-0.039762	0.862336	DOWN	No
ENSP00000320709.2	ADIPOQ	-0.0572643	0.862336	DOWN	No
ENSP00000011700.6	VPS13D	-0.0498572	0.863036	DOWN	Yes
ENSP00000367727.5	PANK4	0.0333101	0.86329	UP	No
ENSP00000259038.2	MRPL47	-0.0486729	0.86329	DOWN	Yes
ENSP00000216034.4	TOMM22	0.039578	0.86329	UP	Yes
ENSP00000478447.1	UBAP2L	0.0314782	0.86329	UP	No
ENSP00000393762.2	SESN1	0.0437396	0.86329	UP	No
ENSP00000270225.6	SAE1	-0.0637924	0.86353	DOWN	No
ENSP00000367330.4	C12orf73	0.0572014	0.8636	UP	No
ENSP00000358081.4	BAG3	-0.0319805	0.8636	DOWN	No
ENSP00000361263.2	RAPGEF1	-0.0595898	0.8636	DOWN	No
ENSP00000379282.3	ABHD16A	0.0656637	0.864091	UP	No
ENSP00000440913.1	MCU	0.0408272	0.864606	UP	Yes
ENSP00000396899.2	IMMT	-0.0481893	0.86591	DOWN	Yes
ENSP00000380467.4	JMJD7	-0.0837835	0.86591	DOWN	No
ENSP00000455122.1	COQ7	0.045229	0.86591	UP	Yes
ENSP00000157600.3	LMCD1	-0.0418742	0.86591	DOWN	No
ENSP00000374989.2	IGHA1	0.265327	0.86591	UP	No
ENSP00000411740.2	KRR1	0.0671493	0.86591	UP	No
ENSP00000218439.4	MAGED2	0.0479047	0.86591	UP	No
ENSP00000261313.2	PEBP1	-0.0428006	0.866373	DOWN	No
ENSP00000266735.5	SNRPF	0.0692071	0.866373	UP	No
ENSP00000284031.8	DDAH1	-0.0868728	0.866373	DOWN	No
ENSP00000337443.3	NXN	-0.0422001	0.866373	DOWN	No
ENSP00000273258.3	ARL6IP5	-0.0242837	0.866373	DOWN	No
ENSP00000249837.3	VPS13C	0.0296215	0.866373	UP	No
ENSP00000252699.2	ACTN4	0.0866648	0.866373	UP	No
ENSP00000467399.1	VAMP2	-0.0438112	0.866373	DOWN	No
ENSP00000264560.7	PALM	0.0593471	0.866373	UP	No
ENSP00000310440.1	CHMP2A	0.0381257	0.866373	UP	No
ENSP00000348589.5	CACNA2D1	-0.0351539	0.866373	DOWN	No
ENSP00000415018.1	FN1	0.129298	0.866373	UP	No
ENSP00000360817.1	ZNFX1	-0.0789762	0.866373	DOWN	No
ENSP00000414796.1	DNAJB2	0.0369929	0.866373	UP	No
ENSP00000361259.1	PRXL2A	0.0712788	0.866373	UP	Yes
ENSP00000292907.3	COX7A1	-0.0542911	0.866373	DOWN	Yes
ENSP00000262646.7	RAB2A	0.0335234	0.866373	UP	No
ENSP00000246533.2	CAPNS1	-0.0264621	0.866373	DOWN	No
ENSP00000362243.4	MAP7D1	-0.0476236	0.866373	DOWN	No
ENSP00000289228.5	ACTR1B	-0.0300622	0.866373	DOWN	No
ENSP00000384457.1	CYB5R3	0.0335332	0.866373	UP	Yes
ENSP00000298841.5	SERPINA4	0.120386	0.866582	UP	No
ENSP00000323678.3	ZADH2	0.0616727	0.866582	UP	Yes
ENSP00000215956.5	SNU13	0.0704601	0.866609	UP	No
ENSP00000285968.6	NUP205	0.0311917	0.866609	UP	No
ENSP00000449236.1	BID	0.0977345	0.866609	UP	Yes
ENSP00000378360.3	TKFC	-0.0400034	0.866609	DOWN	No
ENSP00000326804.3	CUL1	-0.0263542	0.866609	DOWN	No
ENSP00000415597.1	CPNE1	0.0693075	0.866609	UP	No
ENSP00000340672.4	ARMCX3	-0.0893574	0.866609	DOWN	Yes
ENSP00000306817.3	RBKS	0.0523904	0.866609	UP	No
ENSP00000302037.4	MFF	0.0673737	0.866609	UP	Yes
ENSP00000245539.6	MRPS7	-0.0565995	0.866609	DOWN	Yes
ENSP00000358853.4	SH3BGRL2	0.131431	0.866609	UP	No
ENSP00000420714.1	MRPS14	-0.0718636	0.866609	DOWN	Yes
ENSP00000357835.5	LHPP	-0.0655494	0.866609	DOWN	No
ENSP00000362873.3	NDUFA8	-0.0457053	0.866609	DOWN	Yes
ENSP00000477599.2	TTR	0.122418	0.866609	UP	No
ENSP00000309591.3	PRKACA	-0.0344741	0.866609	DOWN	Yes
ENSP00000254636.5	IMMT	-0.111477	0.866609	DOWN	Yes
ENSP00000344002.6	FLNC	-0.0335063	0.866609	DOWN	No
ENSP00000317334.7	TCP1	-0.0281979	0.866609	DOWN	No
ENSP00000351184.2	TEAD4	-0.0766661	0.866609	DOWN	No
ENSP00000461930.1	MRPS21	-0.0591098	0.866609	DOWN	Yes
ENSP00000462500.1	MPDU1	0.0912455	0.866609	UP	No
ENSP00000371236.4	GART	-0.0303196	0.866609	DOWN	No
ENSP00000268379.4	UQCRC2	-0.0417487	0.866609	DOWN	Yes
ENSP00000354580.2	MRPL21	-0.0474245	0.866609	DOWN	Yes
ENSP00000269143.2	AFG3L2	-0.0363719	0.867034	DOWN	Yes
ENSP00000359514.5	COX15	0.0592491	0.867034	UP	Yes
ENSP00000363392.3	SNX12	-0.0421378	0.867034	DOWN	No
ENSP00000354876.1	MT-CO2	0.0506053	0.867079	UP	Yes
ENSP00000292246.3	ANO10	-0.155266	0.867079	DOWN	No
ENSP00000268668.6	NDUFB10	0.0467304	0.867079	UP	Yes
ENSP00000355206.2	MT-ND3	-0.0871482	0.867156	DOWN	Yes
ENSP00000377406.1	COASY	-0.0363089	0.867286	DOWN	Yes
ENSP00000465177.1	NFIC	-0.0472325	0.867434	DOWN	No
ENSP00000481398.1	SERPINB6	-0.0370411	0.867434	DOWN	No
ENSP00000280701.3	OXSM	-0.058261	0.867554	DOWN	Yes
ENSP00000354742.4	IPO9	-0.0524794	0.867554	DOWN	No
ENSP00000203407.5	UQCRC1	-0.0403564	0.867554	DOWN	Yes
ENSP00000355777.5	ACBD3	-0.0377462	0.867554	DOWN	No
ENSP00000216297.2	SUPT16H	0.0916543	0.867554	UP	No
ENSP00000234038.6	PPP1R7	0.0211707	0.867554	UP	No
ENSP00000449386.2	SART3	-0.0408989	0.867554	DOWN	No
ENSP00000400175.1	RHOA	-0.0418363	0.867554	DOWN	No
ENSP00000395487.2	OTUD4	0.0403948	0.867554	UP	No
ENSP00000295760.7	FBLN2	-0.104037	0.867845	DOWN	No
ENSP00000394399.1	STEAP4	-0.0602481	0.868417	DOWN	No
ENSP00000495274.2	AP3D1	0.0505111	0.86905	UP	No
ENSP00000370113.3	PPP2R2A	-0.0260998	0.86905	DOWN	No
ENSP00000296666.9	PRRC1	-0.0701811	0.869787	DOWN	No
ENSP00000287844.2	ABCF2	-0.0278823	0.869787	DOWN	Yes
ENSP00000377083.3	ALDH1L1	0.0642195	0.869787	UP	Yes
ENSP00000443334.1	ATP1B4	0.0685744	0.869787	UP	No
ENSP00000395986.2	TBC1D4	0.0303065	0.869787	UP	No
ENSP00000351410.1	PRKAR1A	-0.0258924	0.869787	DOWN	No
ENSP00000234677.2	SARS1	0.0277985	0.869787	UP	No
ENSP00000320117.7	TRIP10	-0.0262984	0.869787	DOWN	No
ENSP00000301843.8	CTTN	0.0308703	0.870824	UP	No
ENSP00000305653.2	LETM1	0.045187	0.871484	UP	Yes
ENSP00000329532.7	SMTN	-0.190687	0.871624	DOWN	Yes
ENSP00000408838.2	CALU	-0.0463417	0.872677	DOWN	Yes
[truncated: 2,270 more rows]

## Sheet: EnduranceMaleVSStrengthMale
	Gene Name	LogFC	FDR (deqms)	Direction	Mito
ENSP00000473982.1	FABP3	0.566374	0.000447403	UP	No
ENSP00000373964.4	SMTNL2	-0.699771	0.000447403	DOWN	No
ENSP00000309561.3	MICOS13	0.447025	0.000447403	UP	Yes
ENSP00000246747.4	ARL2	0.56045	0.000447403	UP	Yes
ENSP00000492163.1	GCSH	0.448085	0.000701065	UP	Yes
ENSP00000335304.4	DLST	0.362385	0.000701065	UP	Yes
ENSP00000380122.3	CHCHD4	0.392613	0.000701065	UP	Yes
ENSP00000362268.2	APOOL	0.36108	0.000701065	UP	Yes
ENSP00000216254.4	ACO2	0.392282	0.000701065	UP	Yes
ENSP00000452762.1	ETFA	0.562725	0.000701065	UP	Yes
ENSP00000215570.2	TIMM13	0.355727	0.000701065	UP	Yes
ENSP00000264954.4	GRPEL1	0.464884	0.000701065	UP	Yes
ENSP00000497569.1	DARS2	0.503545	0.000701065	UP	Yes
ENSP00000325136.5	HADHB	0.411535	0.000701065	UP	Yes
ENSP00000260665.7	LRPPRC	0.333576	0.000701065	UP	Yes
ENSP00000311245.3	ATP5MD	0.605252	0.000701065	UP	Yes
ENSP00000364883.5	AUH	0.585442	0.000701065	UP	Yes
ENSP00000350132.5	PLN	-0.558881	0.000701065	DOWN	No
ENSP00000297185.3	HSPA9	0.385587	0.000701065	UP	Yes
ENSP00000256441.4	MRPS36	0.402132	0.000701065	UP	Yes
ENSP00000169551.6	TIMM21	0.362075	0.000701065	UP	Yes
ENSP00000262570.5	CHCHD3	0.333023	0.000701065	UP	Yes
ENSP00000221418.3	ECH1	0.57985	0.000701065	UP	Yes
ENSP00000389404.2	PDHX	0.338809	0.000701065	UP	Yes
ENSP00000238688.5	SLIRP	0.43616	0.000701065	UP	Yes
ENSP00000233627.9	NDUFS7	0.370791	0.000701065	UP	Yes
ENSP00000429779.1	DECR1	0.55464	0.000701065	UP	Yes
ENSP00000306887.2	TMEM126A	0.537942	0.000701065	UP	Yes
ENSP00000377446.2	SUCLG1	0.461809	0.000701275	UP	Yes
ENSP00000496880.1	COX7B	0.532383	0.000787824	UP	Yes
ENSP00000262430.4	MLYCD	0.570448	0.000813432	UP	Yes
ENSP00000381785.3	HSDL2	0.485263	0.000873139	UP	Yes
ENSP00000354429.3	OPA1	0.333334	0.000921047	UP	Yes
ENSP00000305653.2	LETM1	0.398669	0.000954233	UP	Yes
ENSP00000378588.2	TIMM9	0.490104	0.000954233	UP	Yes
ENSP00000358737.3	ATP5PB	0.449832	0.000954233	UP	Yes
ENSP00000219400.3	CMC2	0.624935	0.000954233	UP	Yes
ENSP00000257245.4	TIMM10	0.410742	0.000954233	UP	Yes
ENSP00000443272.1	ISCU	0.485089	0.000954233	UP	Yes
ENSP00000317159.4	CYC1	0.353983	0.000954233	UP	Yes
ENSP00000359346.1	NDUFB8	0.397792	0.000954233	UP	Yes
ENSP00000420588.1	TFAM	0.409575	0.000954233	UP	Yes
ENSP00000284669.1	KLHL41	-0.28908	0.000954233	DOWN	No
ENSP00000291577.6	GATD3A	0.490531	0.000954233	UP	Yes
ENSP00000331897.4	IDH2	0.432005	0.000954233	UP	Yes
ENSP00000311930.3	ETFB	0.535058	0.00096738	UP	Yes
ENSP00000339889.5	ECPAS	-0.233305	0.00096738	DOWN	No
ENSP00000435732.1	ATPAF1	0.415291	0.00096738	UP	Yes
ENSP00000253452.2	COX4I1	0.339093	0.00096738	UP	Yes
ENSP00000458423.2	ATP5MC1	0.516014	0.00096738	UP	Yes
ENSP00000306397.3	UQCRFS1	0.372891	0.00096738	UP	Yes
ENSP00000306003.4	ATP5ME	0.455394	0.000968292	UP	Yes
ENSP00000285093.8	ACAA2	0.521377	0.00101295	UP	Yes
ENSP00000215375.1	ATP5F1D	0.429383	0.00101295	UP	Yes
ENSP00000249442.6	MTX2	0.312073	0.00101295	UP	Yes
ENSP00000377770.1	NDUFC1	0.467418	0.00108614	UP	Yes
ENSP00000452007.1	ISCA2	0.388374	0.00113677	UP	Yes
ENSP00000330787.4	NDUFB1	0.418919	0.00116544	UP	Yes
ENSP00000410073.2	MDH1	0.347059	0.00118664	UP	No
ENSP00000357218.3	NAXE	0.321616	0.0011992	UP	Yes
ENSP00000245503.5	MYH2	-0.5842	0.0011992	DOWN	No
ENSP00000339016.2	ATAD1	0.316661	0.0011992	UP	Yes
ENSP00000367330.4	C12orf73	0.432336	0.00130436	UP	No
ENSP00000338293.4	ROMO1	0.474294	0.00130436	UP	Yes
ENSP00000244669.2	APOBEC2	-0.34815	0.00130436	DOWN	No
ENSP00000265563.8	PRKAR2A	-0.236388	0.00130436	DOWN	No
ENSP00000318351.5	BCKDHB	0.68283	0.00130436	UP	Yes
ENSP00000345445.4	SAMM50	0.305282	0.00130436	UP	Yes
ENSP00000325239.7	MYLPF	-0.603227	0.00130436	DOWN	No
ENSP00000225665.7	SLC25A11	0.407798	0.00130436	UP	Yes
ENSP00000284971.3	ATP5PF	0.500828	0.00130436	UP	Yes
ENSP00000155674.5	HDHD5	0.294309	0.00130436	UP	Yes
ENSP00000269980.2	BCKDHA	0.507412	0.00130436	UP	Yes
ENSP00000281455.2	ACSL1	0.426139	0.00130436	UP	Yes
ENSP00000284031.8	DDAH1	-0.674848	0.00130436	DOWN	No
ENSP00000234454.5	SPR	0.342405	0.00130625	UP	Yes
ENSP00000315013.2	CRAT	0.414359	0.00130625	UP	Yes
ENSP00000482497.1	TMEM120A	0.709321	0.00130625	UP	No
ENSP00000203407.5	UQCRC1	0.32261	0.00130625	UP	Yes
ENSP00000359539.5	GOT1	0.303832	0.00131201	UP	No
ENSP00000346196.2	NDUFV3	0.620985	0.00133575	UP	Yes
ENSP00000259667.5	HINT2	0.46228	0.00135969	UP	Yes
ENSP00000281031.4	NDUFC2	0.380313	0.00139812	UP	Yes
ENSP00000370023.3	HADHA	0.366434	0.00141287	UP	Yes
ENSP00000355518.4	FH	0.363138	0.0014409	UP	Yes
ENSP00000357535.3	ECHS1	0.347507	0.00147677	UP	Yes
ENSP00000340019.2	HSPD1	0.371107	0.00148099	UP	Yes
ENSP00000327268.6	NDUFV2	0.369532	0.00148099	UP	Yes
ENSP00000416479.1	CYCS	0.373433	0.00148099	UP	Yes
ENSP00000274813.3	MMUT	0.343598	0.00152189	UP	Yes
ENSP00000237889.4	NDUFB3	0.305648	0.00154382	UP	Yes
ENSP00000300961.4	JSRP1	-0.24511	0.00155308	DOWN	No
ENSP00000299198.2	CKB	0.890843	0.0015549	UP	No
ENSP00000261479.4	PSMA6	-0.185355	0.00156701	DOWN	No
ENSP00000297564.2	COX6C	0.429573	0.00156701	UP	Yes
ENSP00000419656.1	NDUFB5	0.379199	0.00159392	UP	Yes
ENSP00000493977.1	SUCLA2	0.378539	0.00159392	UP	Yes
ENSP00000394382.2	PDHA1	0.339737	0.00159774	UP	Yes
ENSP00000376889.2	NME1-NME2	0.461961	0.00161563	UP	No
ENSP00000363041.4	CISD1	0.270137	0.00163028	UP	Yes
ENSP00000297534.6	FMC1	0.47676	0.00164885	UP	Yes
ENSP00000475241.2	SLC37A4	-0.525425	0.00164885	DOWN	No
ENSP00000253686.2	MRPS25	0.448292	0.0016494	UP	Yes
ENSP00000430322.1	NDUFB9	0.365319	0.00166764	UP	Yes
ENSP00000374252.3	ASB14	0.427915	0.00167412	UP	No
ENSP00000286953.4	ATP5MPL	0.717419	0.00168526	UP	Yes
ENSP00000235521.4	WARS2	0.402606	0.00172279	UP	Yes
ENSP00000252711.2	NDUFA10	0.378958	0.00180306	UP	Yes
ENSP00000264932.6	SDHA	0.315069	0.00180306	UP	Yes
ENSP00000371607.3	MIPEP	0.322508	0.00180306	UP	Yes
ENSP00000301587.4	ATP5PD	0.390409	0.00180306	UP	Yes
ENSP00000398053.2	FAHD1	0.385016	0.00180306	UP	Yes
ENSP00000232125.5	FAM162A	0.378018	0.00180306	UP	Yes
ENSP00000432651.1	SMTNL1	-0.483169	0.00180306	DOWN	No
ENSP00000300688.3	ATP5MG	0.427497	0.00180306	UP	Yes
ENSP00000356972.3	NDUFS2	0.261685	0.00180306	UP	Yes
ENSP00000258201.4	FHOD1	-0.23687	0.00182274	DOWN	No
ENSP00000229319.1	LDHB	0.83277	0.00182317	UP	Yes
ENSP00000305675.4	CAVIN2	0.223698	0.00182317	UP	No
ENSP00000397760.1	NDUFS1	0.327937	0.00188831	UP	Yes
ENSP00000319782.9	PODXL	0.304473	0.00188831	UP	No
ENSP00000313084.5	EGFLAM	0.416862	0.00188831	UP	No
ENSP00000235628.1	NT5C1A	-0.455784	0.00195102	DOWN	No
ENSP00000404421.1	PARL	0.347895	0.00199151	UP	Yes
ENSP00000323678.3	ZADH2	0.448226	0.00201486	UP	Yes
ENSP00000392303.3	PET100	0.516487	0.0020309	UP	Yes
ENSP00000264663.5	NNT	0.426381	0.0020309	UP	Yes
ENSP00000307280.4	MYL1	-0.450351	0.0020309	DOWN	Yes
ENSP00000352713.3	OSBPL6	-0.27821	0.0020309	DOWN	No
ENSP00000497510.1	AL034430.2	0.515583	0.0020309	UP	No
ENSP00000393953.1	PNPT1	0.323513	0.0020309	UP	Yes
ENSP00000368031.3	ATAD3A	0.288089	0.0020309	UP	Yes
ENSP00000310951.5	MTRES1	0.461336	0.0020309	UP	Yes
ENSP00000338568.4	ATP5F1C	0.397622	0.00205811	UP	Yes
ENSP00000362929.2	GSN	-0.565728	0.00207762	DOWN	Yes
ENSP00000400168.1	ATP5MF-PTCD1	0.447466	0.00207762	UP	Yes
ENSP00000269143.2	AFG3L2	0.267525	0.00210732	UP	Yes
ENSP00000350191.3	ALDH5A1	0.404243	0.00212362	UP	Yes
ENSP00000418842.3	NDUFA6	0.363363	0.00212362	UP	Yes
ENSP00000369026.2	BAG1	0.276576	0.00215157	UP	No
ENSP00000037869.3	FAM136A	0.33216	0.00215157	UP	Yes
ENSP00000296684.5	NDUFS4	0.370413	0.00215245	UP	Yes
ENSP00000476632.1	MTX1	0.24334	0.0021556	UP	Yes
ENSP00000297632.6	TMEM65	0.576913	0.00216882	UP	Yes
ENSP00000398290.1	NDUFA3	0.467573	0.00216882	UP	Yes
ENSP00000268668.6	NDUFB10	0.342263	0.00216882	UP	Yes
ENSP00000261733.2	ALDH2	0.373268	0.00216882	UP	Yes
ENSP00000306965.3	NFU1	0.386331	0.00217322	UP	Yes
ENSP00000252102.5	NDUFA2	0.393335	0.00224745	UP	Yes
ENSP00000367042.3	NDUFB11	0.377746	0.00232726	UP	Yes
ENSP00000403360.1	MYL7	-0.823095	0.00237669	DOWN	No
ENSP00000357873.3	ACADSB	0.358935	0.0025343	UP	Yes
ENSP00000317780.6	COX5A	0.369265	0.0025343	UP	Yes
ENSP00000427751.1	ASAH1	0.424648	0.0025343	UP	No
ENSP00000266544.5	NDUFA9	0.354386	0.0025343	UP	Yes
ENSP00000282050.2	ATP5F1A	0.366329	0.0025343	UP	Yes
ENSP00000300408.3	PHB	0.271637	0.0025343	UP	Yes
ENSP00000440543.2	CS	0.318931	0.0025343	UP	Yes
ENSP00000330737.2	NDUFA12	0.325381	0.00255901	UP	Yes
ENSP00000364649.3	SDHB	0.42756	0.00255901	UP	Yes
ENSP00000373220.4	PDHB	0.303909	0.00255901	UP	Yes
ENSP00000246957.5	TRAP1	0.248717	0.00255901	UP	Yes
ENSP00000244217.5	MCEE	0.638195	0.00261425	UP	Yes
ENSP00000423673.1	NDUFA13	0.332479	0.0026171	UP	Yes
ENSP00000281182.5	ACAD8	0.28188	0.00261765	UP	Yes
ENSP00000411461.2	PANX1	-0.814739	0.00275763	DOWN	No
ENSP00000366819.3	UCHL3	0.270064	0.00278186	UP	No
ENSP00000262030.3	ATP5F1B	0.404991	0.00279963	UP	Yes
ENSP00000257347.4	CARS2	0.429783	0.00298203	UP	Yes
ENSP00000249042.3	TST	0.356448	0.0030626	UP	Yes
ENSP00000349595.3	ATP2A1	-0.516069	0.0030712	DOWN	No
ENSP00000371890.2	WDR1	-0.220562	0.0030712	DOWN	No
ENSP00000348163.3	PLS3	0.299654	0.0031106	UP	No
ENSP00000390673.1	VARS1	-0.161752	0.00312425	DOWN	No
ENSP00000402557.1	APOO	0.342036	0.00313822	UP	Yes
ENSP00000343321.4	MYL1	-0.54079	0.0032139	DOWN	Yes
ENSP00000225174.3	PPIF	0.369741	0.0032383	UP	Yes
ENSP00000355889.2	IARS2	0.229484	0.0032383	UP	Yes
ENSP00000265395.2	HIBADH	0.376607	0.0032383	UP	Yes
ENSP00000436766.1	NDUFV1	0.3172	0.0032383	UP	Yes
ENSP00000281456.5	SLC25A4	0.371741	0.00335749	UP	Yes
ENSP00000243997.3	ATP5F1E	0.51566	0.00335749	UP	Yes
ENSP00000315397.6	MRPS31	0.291717	0.00337805	UP	Yes
ENSP00000248451.3	PNKD	0.527877	0.0034387	UP	Yes
ENSP00000340523.5	NMNAT3	0.397727	0.0035611	UP	Yes
ENSP00000379098.2	CAMK2B	-0.218303	0.00356689	DOWN	No
ENSP00000272217.2	ARL8A	-0.283983	0.00356689	DOWN	No
ENSP00000262375.4	DNAJA3	0.267067	0.00358114	UP	Yes
ENSP00000376800.3	MTPN	-0.242534	0.00358438	DOWN	No
ENSP00000379317.1	NRP1	0.352375	0.00358438	UP	No
ENSP00000475531.1	TIMM50	0.260746	0.0036489	UP	Yes
ENSP00000442360.2	DIABLO	0.300702	0.00368127	UP	Yes
ENSP00000362873.3	NDUFA8	0.308201	0.00370495	UP	Yes
ENSP00000262507.5	COQ9	0.268411	0.00370495	UP	Yes
ENSP00000402861.1	PLCL1	-0.321796	0.00370495	DOWN	No
ENSP00000242592.4	ACADS	0.450956	0.00370495	UP	Yes
ENSP00000347469.3	CHCHD7	0.54885	0.00370495	UP	Yes
ENSP00000292907.3	COX7A1	0.358756	0.00370495	UP	Yes
ENSP00000345461.5	CACNB1	-0.22434	0.00370495	DOWN	No
ENSP00000481376.1	SDHB	0.450229	0.00372668	UP	Yes
ENSP00000347988.2	NDUFA5	0.331854	0.00372668	UP	Yes
ENSP00000320658.8	YARS2	0.347063	0.00374919	UP	Yes
ENSP00000265838.4	ACAT1	0.430631	0.00376625	UP	Yes
ENSP00000248564.4	GNG11	0.462215	0.00379989	UP	No
ENSP00000245206.5	GOT2	0.365193	0.00379989	UP	Yes
ENSP00000280346.7	DLAT	0.278329	0.00386831	UP	Yes
ENSP00000453508.1	TLN2	0.1606	0.00389967	UP	No
ENSP00000376998.2	ME3	0.380843	0.00401508	UP	Yes
ENSP00000262873.8	MYH7B	-0.295774	0.00405623	DOWN	No
ENSP00000419303.1	MRPS22	0.304721	0.00405623	UP	Yes
ENSP00000264449.10	ATP8A1	0.266822	0.00407611	UP	No
ENSP00000258424.2	COX5B	0.317735	0.00415722	UP	Yes
ENSP00000425951.1	COX7A2	0.416711	0.00418975	UP	Yes
ENSP00000339007.4	GRB2	-0.193151	0.00422634	DOWN	No
ENSP00000360124.4	PGM1	-0.411201	0.0042609	DOWN	Yes
ENSP00000422012.1	COX7C	0.481102	0.00427757	UP	Yes
ENSP00000282541.6	GPD1L	0.271834	0.00427757	UP	No
ENSP00000348886.5	STOML2	0.208696	0.00427757	UP	Yes
ENSP00000284767.8	PDLIM3	-0.369901	0.00427757	DOWN	Yes
ENSP00000252898.7	TNNI2	-0.495338	0.00427757	DOWN	No
ENSP00000188376.5	SLC25A3	0.381522	0.00427757	UP	Yes
ENSP00000334153.4	RFTN1	0.360789	0.00432146	UP	No
ENSP00000327070.5	MDH2	0.300956	0.00432146	UP	Yes
ENSP00000342015.3	COX19	0.318204	0.00432146	UP	Yes
ENSP00000360270.3	OMA1	0.368521	0.00443511	UP	Yes
ENSP00000420927.1	PDK2	0.466091	0.00450795	UP	Yes
ENSP00000290299.2	ATP5PO	0.3618	0.0045303	UP	Yes
ENSP00000316905.5	SFXN1	0.2941	0.00468261	UP	Yes
ENSP00000205402.3	DLD	0.234402	0.00468261	UP	Yes
ENSP00000441875.1	PHB2	0.25484	0.00469195	UP	Yes
ENSP00000264908.6	ANXA3	0.294715	0.00473641	UP	No
ENSP00000354876.1	MT-CO2	0.334117	0.00484572	UP	Yes
ENSP00000311740.4	NDUFA11	0.340318	0.00494498	UP	Yes
ENSP00000216034.4	TOMM22	0.246473	0.00494498	UP	Yes
ENSP00000351181.5	GSTK1	0.402271	0.00499134	UP	Yes
ENSP00000354737.2	ECI2	0.424566	0.00524007	UP	Yes
ENSP00000315774.5	NDUFS8	0.238208	0.00524007	UP	Yes
ENSP00000343701.6	KPNA1	-0.328216	0.00537433	DOWN	No
ENSP00000324105.6	ENO3	-0.29447	0.00539811	DOWN	No
ENSP00000251654.4	PCCB	0.354594	0.00539811	UP	Yes
ENSP00000261206.3	ACSS3	0.36362	0.00539811	UP	Yes
ENSP00000258975.6	TACO1	0.252752	0.00539811	UP	Yes
ENSP00000312311.4	MRPL46	0.270357	0.00539811	UP	Yes
ENSP00000339191.2	CAV1	0.297392	0.00539811	UP	No
ENSP00000308334.8	DMAC2L	0.330121	0.00539811	UP	Yes
ENSP00000254630.7	PTCD3	0.260406	0.00545558	UP	Yes
ENSP00000455122.1	COQ7	0.281274	0.00546161	UP	Yes
ENSP00000352678.4	SUPV3L1	0.264119	0.00547976	UP	Yes
ENSP00000263774.4	NDUFS3	0.311316	0.00547976	UP	Yes
ENSP00000465396.1	FAM210A	0.425708	0.0059064	UP	Yes
ENSP00000465585.1	LONP1	0.206826	0.00605117	UP	Yes
ENSP00000358059.3	RTN4IP1	0.323895	0.00606787	UP	Yes
ENSP00000391452.2	POLR2B	-0.210586	0.00613508	DOWN	No
ENSP00000366482.4	FXN	0.365778	0.00628059	UP	Yes
ENSP00000248553.6	HSPB1	-0.343184	0.00632804	DOWN	No
ENSP00000362492.3	ABCB7	0.347731	0.00632804	UP	Yes
ENSP00000484161.1	SYNJ2BP-COX16	0.327318	0.00632804	UP	No
ENSP00000326381.5	EIF4A2	-0.136182	0.00632804	DOWN	No
ENSP00000293261.2	TMEM143	0.290793	0.00677587	UP	Yes
ENSP00000312618.7	ACAD9	0.333412	0.0068409	UP	Yes
ENSP00000307432.5	SUCLG2	0.69415	0.00690906	UP	Yes
ENSP00000357057.3	CASQ1	-0.261554	0.00690954	DOWN	No
ENSP00000445552.1	ACOT13	0.346028	0.00695572	UP	Yes
ENSP00000361259.1	PRXL2A	0.434468	0.00698899	UP	Yes
ENSP00000229239.5	GAPDH	-0.238398	0.00706732	DOWN	Yes
ENSP00000264254.6	PDCL3	-0.190553	0.00706732	DOWN	No
ENSP00000053468.3	MRPS10	0.307356	0.00708025	UP	Yes
ENSP00000357450.1	PBXIP1	-0.181497	0.00712304	DOWN	No
ENSP00000287022.5	UQCRB	0.371894	0.00722732	UP	Yes
ENSP00000264335.8	YWHAE	-0.109318	0.00726656	DOWN	No
ENSP00000370232.5	IDH3B	0.255448	0.007364	UP	Yes
ENSP00000398178.1	RTN2	-0.235609	0.007364	DOWN	No
ENSP00000219240.4	DHODH	0.374972	0.00761389	UP	Yes
ENSP00000502068.1	AIFM1	0.253154	0.00763926	UP	Yes
ENSP00000362548.2	AK2	0.290178	0.00763926	UP	Yes
ENSP00000309477.5	ACO1	0.24789	0.00763926	UP	No
ENSP00000337736.3	AKAP1	0.249703	0.00778147	UP	Yes
ENSP00000364410.4	SLC25A19	0.324097	0.00778147	UP	Yes
ENSP00000303525.3	CBR4	0.346786	0.00781022	UP	Yes
ENSP00000420709.1	MRPS33	0.359634	0.00787049	UP	Yes
ENSP00000338727.4	LRRFIP2	-0.277791	0.00787049	DOWN	No
ENSP00000361636.3	TNNC2	-0.449194	0.00798704	DOWN	No
ENSP00000168216.6	HSD17B10	0.318873	0.00799882	UP	Yes
ENSP00000398225.1	AFG1L	0.398254	0.00823503	UP	Yes
ENSP00000254759.3	COQ3	0.267327	0.00827787	UP	Yes
ENSP00000339720.5	NDUFA4	0.353561	0.00827787	UP	Yes
ENSP00000428120.2	MRPS27	0.265873	0.00827787	UP	Yes
ENSP00000440289.1	ITGB1BP2	0.343936	0.00827787	UP	No
ENSP00000375931.2	SIRT2	0.637019	0.00829641	UP	No
ENSP00000359717.1	FHL1	-0.218844	0.00836276	DOWN	No
ENSP00000313603.8	ABCF1	-0.1715	0.00839879	DOWN	No
ENSP00000355046.4	MT-ND2	0.37077	0.00844514	UP	Yes
ENSP00000326172.4	ELMO2	0.204615	0.00845743	UP	No
ENSP00000436669.1	SDHD	0.38675	0.00850253	UP	Yes
ENSP00000265462.4	PRDX5	0.254407	0.00853878	UP	Yes
ENSP00000377594.4	COQ6	0.251017	0.00853878	UP	Yes
ENSP00000270538.2	TIMM44	0.263263	0.00861418	UP	Yes
ENSP00000377678.2	DYSF	-0.185658	0.00869783	DOWN	No
ENSP00000356348.2	PCMT1	-0.167022	0.00871452	DOWN	No
ENSP00000299518.2	IDH3A	0.258775	0.00898639	UP	Yes
ENSP00000378404.3	BCKDK	0.393249	0.00903684	UP	Yes
ENSP00000363614.3	HMGCL	0.338054	0.00906549	UP	Yes
ENSP00000376037.2	COX6B1	0.28839	0.00915722	UP	Yes
ENSP00000362834.1	MRRF	0.229398	0.00915722	UP	Yes
ENSP00000297598.4	PDP1	0.298177	0.00932116	UP	Yes
ENSP00000320516.3	EHD1	0.172758	0.00954012	UP	No
ENSP00000392874.1	MPC2	0.312873	0.00968416	UP	Yes
ENSP00000369176.3	NDUFB6	0.24908	0.00984451	UP	Yes
ENSP00000367934.1	UQCRQ	0.296497	0.0098564	UP	Yes
ENSP00000483704.1	ACOT2	0.335116	0.0098564	UP	Yes
ENSP00000460885.1	CORO7-PAM16	0.270259	0.0100454	UP	No
ENSP00000247207.6	HSPA2	-0.427008	0.0102482	DOWN	No
ENSP00000254035.4	CKMT2	0.422408	0.0102482	UP	Yes
ENSP00000272418.2	MRPS5	0.310283	0.0102859	UP	Yes
ENSP00000362329.2	PPA1	0.262911	0.0102977	UP	No
ENSP00000500496.1	CAMK2A	-0.327742	0.0103801	DOWN	No
ENSP00000390743.2	ATL2	-0.245087	0.0103801	DOWN	No
ENSP00000356022.4	SOD2	0.325202	0.0104383	UP	Yes
ENSP00000288532.6	COQ5	0.30806	0.0106288	UP	Yes
ENSP00000296122.6	PPP1CB	-0.208405	0.0106655	DOWN	No
ENSP00000359878.5	ACADM	0.429384	0.0109107	UP	Yes
ENSP00000312356.6	TRMT10C	0.245404	0.0109107	UP	Yes
ENSP00000367309.4	MAOB	0.352854	0.0111728	UP	Yes
ENSP00000362058.3	NDUFS5	0.365519	0.0111728	UP	Yes
ENSP00000255381.2	MYH4	-0.397704	0.0112947	DOWN	No
ENSP00000358640.4	SLC16A1	0.242689	0.01146	UP	No
ENSP00000341692.3	DAP3	0.287213	0.0116687	UP	Yes
ENSP00000301729.4	ECI1	0.255928	0.0117302	UP	Yes
ENSP00000274137.6	NDUFS6	0.290757	0.0118155	UP	Yes
ENSP00000497641.1	EIF4A3	-0.274295	0.0118155	DOWN	No
ENSP00000376009.2	SDHC	0.404828	0.0118321	UP	Yes
ENSP00000354762.5	COA3	0.400988	0.0118321	UP	Yes
ENSP00000355672.3	IBA57	0.325302	0.0120295	UP	Yes
ENSP00000483781.1	CISD3	0.477758	0.0120661	UP	Yes
ENSP00000264312.7	OCIAD1	0.231845	0.0120763	UP	Yes
ENSP00000335203.5	ATP5IF1	0.298847	0.0122025	UP	Yes
ENSP00000461324.1	AC139530.2	0.287032	0.0122062	UP	No
ENSP00000379133.3	APIP	-0.44388	0.0123867	DOWN	No
ENSP00000414662.1	OGDH	0.432715	0.0123867	UP	Yes
ENSP00000473626.1	COMTD1	0.596182	0.0123867	UP	Yes
ENSP00000361207.3	GHITM	0.325543	0.0123867	UP	Yes
ENSP00000370761.4	ETFRF1	0.372161	0.0124397	UP	Yes
ENSP00000385432.2	SAR1B	-0.2143	0.0126226	DOWN	No
ENSP00000385927.3	RMDN1	0.407386	0.0126721	UP	Yes
ENSP00000229922.2	CAP2	-0.151164	0.0126792	DOWN	No
ENSP00000391121.2	RDH13	0.372767	0.0127058	UP	Yes
ENSP00000419578.1	NDUFB4	0.274157	0.0128368	UP	Yes
ENSP00000498399.1	TNS1	0.204441	0.012876	UP	No
ENSP00000276692.6	TATDN1	0.187004	0.0130982	UP	No
ENSP00000414272.2	ACTN1	-0.182464	0.0131952	DOWN	Yes
ENSP00000373856.4	ASPH	-0.264068	0.0134393	DOWN	Yes
ENSP00000323889.4	TRIM25	0.29756	0.0136015	UP	No
ENSP00000295314.4	TMOD4	-0.13838	0.0136015	DOWN	No
ENSP00000344488.4	JPH1	-0.214903	0.0136155	DOWN	No
ENSP00000245539.6	MRPS7	0.323158	0.0137369	UP	Yes
ENSP00000226253.4	ALDOC	-0.251933	0.0137369	DOWN	No
ENSP00000328521.5	CRIP2	0.521688	0.0137369	UP	No
ENSP00000401751.3	ECHDC1	0.333016	0.0138764	UP	Yes
ENSP00000361042.3	SURF1	0.331852	0.0140753	UP	Yes
ENSP00000312189.8	CPT1B	0.340473	0.0140816	UP	Yes
ENSP00000387148.1	PPP3R1	-0.219137	0.0141261	DOWN	No
ENSP00000303356.2	DCXR	0.402027	0.0141813	UP	Yes
ENSP00000365463.4	PCCA	0.302662	0.0141813	UP	Yes
ENSP00000265304.6	SSBP1	0.258307	0.0142481	UP	Yes
ENSP00000294401.7	DNAJC11	0.214621	0.0144323	UP	Yes
ENSP00000363390.3	TRIM63	-0.324319	0.0144648	DOWN	No
ENSP00000233893.5	HSPE1	0.354676	0.0144725	UP	Yes
ENSP00000343657.6	MCCC2	0.412123	0.0145211	UP	Yes
ENSP00000302476.3	HSPB2	-0.192732	0.0145211	DOWN	No
ENSP00000461930.1	MRPS21	0.329919	0.0146835	UP	Yes
ENSP00000312599.5	TMEM70	0.528123	0.014697	UP	Yes
ENSP00000388658.2	SLC25A12	0.229687	0.0149506	UP	Yes
ENSP00000331787.4	METTL7A	-0.363207	0.0155805	DOWN	No
ENSP00000357051.5	PEX19	0.42224	0.015592	UP	No
ENSP00000352608.2	RYR1	-0.187929	0.0157363	DOWN	Yes
ENSP00000414022.3	PERM1	0.264234	0.0157821	UP	No
ENSP00000386519.1	PTMA	0.387697	0.0160331	UP	No
ENSP00000322439.3	TUFM	0.215638	0.0161771	UP	Yes
ENSP00000217515.5	TXNL1	-0.148755	0.0162208	DOWN	No
ENSP00000354813.2	MT-ND5	0.326698	0.0162881	UP	Yes
ENSP00000261416.7	HEXB	0.263815	0.0164537	UP	No
ENSP00000497977.1	GET1-SH3BGR	-0.155447	0.0164537	DOWN	No
ENSP00000493630.1	HARS2	0.237513	0.016469	UP	Yes
ENSP00000296824.2	CCDC127	0.311342	0.016773	UP	Yes
ENSP00000320646.4	ACSF3	0.389635	0.0169096	UP	Yes
ENSP00000315017.8	MRPL1	0.242426	0.0169423	UP	Yes
ENSP00000258888.6	ALPK3	-0.224462	0.0171377	DOWN	No
ENSP00000263026.5	EEF2K	-0.378466	0.0171377	DOWN	No
ENSP00000338034.5	SPRYD4	0.242456	0.0171377	UP	Yes
ENSP00000350332.4	MYBPC2	-0.621301	0.0173876	DOWN	No
ENSP00000490770.1	CTSD	0.341038	0.0177909	UP	No
ENSP00000426638.1	ETFDH	0.351237	0.0177909	UP	Yes
ENSP00000472469.1	RPS28	-0.185552	0.0179414	DOWN	No
ENSP00000427407.2	SMIM20	0.382433	0.0179532	UP	Yes
ENSP00000296658.3	CMBL	-0.368777	0.0180637	DOWN	No
ENSP00000340391.3	FERMT2	0.277809	0.018125	UP	No
ENSP00000388631.2	PLCD4	-0.177186	0.0183106	DOWN	No
ENSP00000298510.2	PRDX3	0.23056	0.0185711	UP	Yes
ENSP00000267436.4	L2HGDH	0.309396	0.0189585	UP	Yes
ENSP00000306330.3	YWHAG	-0.142983	0.0189894	DOWN	No
ENSP00000297258.6	FABP5	0.361718	0.0189894	UP	No
ENSP00000440219.1	AP003108.2	0.446627	0.0189894	UP	No
ENSP00000284967.7	MRPL39	0.258752	0.0192224	UP	Yes
ENSP00000354554.2	MT-CYB	0.430776	0.0193785	UP	Yes
ENSP00000356307.3	CACNA1S	-0.186477	0.0195779	DOWN	No
ENSP00000219313.4	PSMD7	-0.185422	0.0196807	DOWN	No
ENSP00000081029.3	MRPS35	0.316748	0.0196807	UP	Yes
ENSP00000391390.1	GUSB	0.351686	0.0197306	UP	No
ENSP00000334983.5	PKM	0.219732	0.019755	UP	Yes
ENSP00000265388.5	TNPO3	-0.194657	0.0197643	DOWN	No
ENSP00000417190.2	ATPAF2	0.284264	0.0197643	UP	Yes
ENSP00000358510.3	FUNDC2	0.231129	0.0198106	UP	Yes
ENSP00000344011.2	NUDT6	0.436489	0.0198662	UP	Yes
ENSP00000326305.4	SLC25A20	0.349759	0.0203221	UP	Yes
ENSP00000464901.1	SMAD4	-0.201692	0.0203221	DOWN	No
ENSP00000300784.7	FN3K	0.276051	0.0203734	UP	No
ENSP00000356046.2	PFKFB2	0.432174	0.0205385	UP	No
ENSP00000424813.2	RBP1	0.302782	0.0206017	UP	No
ENSP00000384330.2	MYH8	-0.292716	0.0209168	DOWN	No
ENSP00000322991.5	BCAT2	0.26113	0.0209726	UP	Yes
ENSP00000445408.2	RABEP1	-0.12874	0.0209726	DOWN	No
ENSP00000345341.6	PTGES2	0.244428	0.0209787	UP	Yes
ENSP00000360577.4	ECHDC2	0.296629	0.0209787	UP	Yes
ENSP00000355880.3	MTARC2	0.28042	0.0212068	UP	Yes
ENSP00000263112.7	GGT5	0.497969	0.0213421	UP	No
ENSP00000359514.5	COX15	0.315914	0.0218303	UP	Yes
ENSP00000329002.7	HAX1	0.305912	0.0218303	UP	Yes
ENSP00000340427.5	ERMP1	0.30001	0.0218933	UP	No
ENSP00000295079.2	MAIP1	0.222372	0.0219174	UP	Yes
ENSP00000258770.3	TBRG4	0.204241	0.0219174	UP	Yes
ENSP00000318318.6	MPI	0.177473	0.0221131	UP	No
ENSP00000318176.4	PRKRA	-0.163882	0.0222782	DOWN	No
ENSP00000317376.4	MRPS11	0.244735	0.0223181	UP	Yes
ENSP00000215909.5	LGALS1	-0.2885	0.0223619	DOWN	No
ENSP00000349297.5	ACADVL	0.291015	0.0223619	UP	Yes
ENSP00000476028.1	LAP3	0.148782	0.0224238	UP	Yes
ENSP00000348442.3	PSMD12	-0.11851	0.0224578	DOWN	No
ENSP00000337022.4	TNNI1	0.385182	0.0224829	UP	No
ENSP00000335261.3	TMLHE	0.302475	0.0224829	UP	Yes
ENSP00000400452.2	ALDOA	-0.200517	0.0224829	DOWN	No
ENSP00000346402.2	RNH1	-0.158213	0.022889	DOWN	No
ENSP00000002125.4	NDUFAF7	0.257933	0.0229644	UP	Yes
ENSP00000378030.3	CAMK2D	-0.35011	0.0229644	DOWN	Yes
ENSP00000326579.4	HCCS	0.199553	0.022978	UP	Yes
ENSP00000489728.1	ADSL	-0.206735	0.023398	DOWN	No
ENSP00000215565.1	NDUFB7	0.205207	0.0234613	UP	Yes
ENSP00000340934.3	CARM1	-0.152193	0.0236479	DOWN	No
ENSP00000244289.3	LIPE	0.406502	0.0239307	UP	No
ENSP00000333401.3	MRPL40	0.168997	0.0239307	UP	Yes
ENSP00000364970.4	PSMC5	-0.0989542	0.0240658	DOWN	No
ENSP00000421884.1	ACSF2	0.203374	0.0241678	UP	Yes
ENSP00000219548.4	STUB1	-0.219793	0.0241678	DOWN	No
ENSP00000350914.2	BDH1	0.425625	0.0242597	UP	Yes
ENSP00000264639.4	PSMD3	-0.118379	0.0245196	DOWN	No
ENSP00000222673.5	OGDH	0.302723	0.0245312	UP	Yes
ENSP00000310129.4	PSMD2	-0.107831	0.0245312	DOWN	No
ENSP00000466420.1	UQCR11	0.414293	0.0245408	UP	Yes
ENSP00000305861.7	PALM2AKAP2	0.217952	0.0245522	UP	No
ENSP00000382250.2	MRPS6	0.282534	0.0248912	UP	Yes
ENSP00000368722.5	LDHA	-0.481642	0.0253555	DOWN	No
ENSP00000441518.1	CLPB	0.258124	0.0256074	UP	Yes
ENSP00000293831.8	EIF4A1	-0.132346	0.0265102	DOWN	No
ENSP00000378323.3	PPP3CA	-0.238444	0.0267964	DOWN	No
ENSP00000300107.3	CLPX	0.209229	0.027148	UP	Yes
ENSP00000286234.5	DEPTOR	-0.230612	0.027148	DOWN	No
ENSP00000377696.3	NIT2	0.196196	0.0272184	UP	Yes
ENSP00000407843.2	COQ10A	0.266202	0.0272336	UP	Yes
ENSP00000434583.1	PLEC	-0.261397	0.0276158	DOWN	No
ENSP00000290597.5	ALDH4A1	0.320433	0.0278586	UP	Yes
ENSP00000316924.4	ACSS1	0.392285	0.0280804	UP	Yes
ENSP00000266971.3	SUOX	0.230347	0.028117	UP	Yes
ENSP00000368959.4	REEP5	-0.258952	0.0283151	DOWN	No
ENSP00000355330.2	TGM2	0.401148	0.0283151	UP	No
ENSP00000355566.4	TOMM20	0.238785	0.0283151	UP	Yes
ENSP00000258455.3	MRPS9	0.270602	0.028596	UP	Yes
ENSP00000301457.1	NDUFA7	0.335042	0.0286296	UP	Yes
ENSP00000371272.2	PLIN5	0.418061	0.0286296	UP	No
ENSP00000344822.3	S100A13	-0.464024	0.0287291	DOWN	No
ENSP00000294724.4	AGL	-0.185081	0.0289661	DOWN	No
ENSP00000361993.3	TIMM8A	0.26456	0.0290155	UP	Yes
ENSP00000271620.3	PRUNE1	-0.222106	0.0290155	DOWN	No
ENSP00000491327.1	PRR33	-0.28242	0.0291106	DOWN	No
ENSP00000355571.1	COA6	0.33287	0.0294434	UP	Yes
ENSP00000284440.4	UCHL1	-0.665476	0.0294434	DOWN	No
ENSP00000321746.4	PDLIM5	-0.728315	0.0297317	DOWN	Yes
ENSP00000253004.6	ASS1	0.497895	0.0297341	UP	No
ENSP00000493372.1	TNNT3	-0.766942	0.0304966	DOWN	Yes
ENSP00000346088.3	RPL22	-0.169541	0.0305551	DOWN	No
ENSP00000362411.3	NIBAN2	0.232271	0.0306263	UP	No
ENSP00000348043.4	LRRC20	-0.26762	0.03063	DOWN	No
ENSP00000252999.3	LAMA5	0.26275	0.030853	UP	No
ENSP00000368564.4	SIRT5	0.269727	0.0310064	UP	Yes
ENSP00000222800.3	ABHD11	0.420404	0.031184	UP	Yes
ENSP00000364547.3	SVIL	-0.202072	0.0314926	DOWN	No
ENSP00000305699.3	HOOK3	-0.124008	0.0319363	DOWN	No
ENSP00000301149.3	GPD1	-0.246627	0.0321092	DOWN	Yes
ENSP00000362413.4	PGK1	-0.250899	0.0321765	DOWN	Yes
ENSP00000444421.1	REXO2	0.250164	0.032384	UP	Yes
ENSP00000361967.1	TBCC	-0.28508	0.0324051	DOWN	No
ENSP00000332887.6	UQCR10	0.197185	0.0325242	UP	Yes
ENSP00000261405.5	VWF	0.372303	0.0325242	UP	No
ENSP00000265594.4	MCCC1	0.241864	0.0329309	UP	Yes
ENSP00000419807.1	IAH1	0.234575	0.0329309	UP	No
ENSP00000284320.5	TOMM70	0.216848	0.0330385	UP	Yes
ENSP00000312671.4	EHBP1L1	-0.119615	0.0334851	DOWN	No
ENSP00000223136.4	FIS1	0.18566	0.0337008	UP	Yes
ENSP00000326804.3	CUL1	-0.129598	0.0339902	DOWN	No
ENSP00000164139.3	PYGM	-0.227467	0.0342142	DOWN	No
ENSP00000228945.4	ARHGDIB	0.294224	0.0345583	UP	No
ENSP00000273075.4	DNPEP	-0.156865	0.0345637	DOWN	No
ENSP00000359799.5	DNAJB4	-0.196481	0.0346881	DOWN	No
ENSP00000378408.2	GPT	0.273466	0.0354814	UP	No
ENSP00000319139.6	MAP2K3	-0.176707	0.0357045	DOWN	No
ENSP00000303585.7	CLIP1	-0.174428	0.0359453	DOWN	No
ENSP00000456989.1	PML	0.278175	0.0359453	UP	No
ENSP00000343314.3	FXYD1	-0.368648	0.0363737	DOWN	No
ENSP00000296597.5	NDUFAF2	0.29329	0.0366649	UP	Yes
ENSP00000348589.5	CACNA2D1	-0.166239	0.0369911	DOWN	No
ENSP00000333664.8	ACAA1	0.317116	0.0372291	UP	Yes
ENSP00000290650.4	UBR1	-0.174915	0.0373787	DOWN	No
ENSP00000327436.5	SETD3	-0.161073	0.0374326	DOWN	No
ENSP00000360671.4	SLC25A5	0.513787	0.0376409	UP	Yes
ENSP00000361658.2	NUP188	-0.388947	0.0379661	DOWN	No
ENSP00000359151.3	DBT	0.325033	0.0379896	UP	Yes
ENSP00000220853.3	EMC2	-0.162326	0.0380112	DOWN	No
ENSP00000489686.1	ALDH7A1	0.38757	0.0381193	UP	Yes
ENSP00000263629.4	MTIF2	0.252243	0.0384118	UP	Yes
ENSP00000355668.6	OBSCN	-0.211124	0.0385327	DOWN	Yes
ENSP00000261461.2	PPP2R5A	-0.119274	0.0385565	DOWN	No
ENSP00000479647.2	MOB2	-0.255975	0.0389106	DOWN	No
ENSP00000258418.5	CAB39	-0.190605	0.0389106	DOWN	No
ENSP00000263168.3	CAPZA1	-0.286425	0.0393172	DOWN	No
ENSP00000278671.5	LAMTOR1	0.166073	0.0393788	UP	No
ENSP00000327384.9	EML1	-0.197468	0.0396997	DOWN	No
ENSP00000360125.3	PGM1	-0.193807	0.0398068	DOWN	Yes
ENSP00000495967.1	SPG7	0.192659	0.0399301	UP	Yes
ENSP00000501243.1	DUS4L-BCAP29	-0.164801	0.0399996	DOWN	No
ENSP00000368517.4	ECHDC3	0.384834	0.0400461	UP	Yes
ENSP00000236980.6	FASTKD2	0.221658	0.0400807	UP	Yes
ENSP00000360305.3	PDLIM1	0.25223	0.0401923	UP	No
ENSP00000273359.3	ABHD10	0.236026	0.0403527	UP	Yes
ENSP00000475924.2	POLDIP2	0.178456	0.0403527	UP	Yes
ENSP00000343645.6	SULT1A3	0.362644	0.0403527	UP	No
ENSP00000331849.3	MRPL54	0.227982	0.0403527	UP	Yes
ENSP00000344002.6	FLNC	-0.157602	0.0403635	DOWN	No
ENSP00000351790.5	MYPN	-0.167902	0.040467	DOWN	No
ENSP00000270233.5	BCAM	0.345539	0.0406623	UP	No
ENSP00000401349.1	MRPS17	0.312518	0.0411041	UP	Yes
ENSP00000368612.3	VWA8	0.207589	0.0417777	UP	Yes
ENSP00000331487.5	NPLOC4	-0.126838	0.0420602	DOWN	No
ENSP00000347924.2	SFXN4	0.250342	0.0431686	UP	Yes
ENSP00000261712.3	PSMD11	-0.103449	0.0432223	DOWN	No
ENSP00000317600.8	EIF4G1	-0.121911	0.0435879	DOWN	No
ENSP00000418668.1	CAVIN4	-0.188849	0.0445537	DOWN	No
ENSP00000368228.3	GK	0.356627	0.0445782	UP	No
ENSP00000264198.3	MUL1	0.218492	0.0453322	UP	Yes
ENSP00000421380.1	SNF8	0.190241	0.0455016	UP	No
ENSP00000358042.4	QRSL1	0.246595	0.0457109	UP	Yes
ENSP00000258080.3	HTRA2	0.163941	0.0457109	UP	Yes
ENSP00000007516.2	NDUFAB1	0.219808	0.0457109	UP	Yes
ENSP00000298838.6	PACSIN3	-0.182744	0.0461824	DOWN	No
ENSP00000321539.7	MRPL48	0.261843	0.0465044	UP	Yes
ENSP00000379865.3	ADHFE1	0.45509	0.0465044	UP	Yes
ENSP00000454269.1	AKTIP	-0.25992	0.0474673	DOWN	No
ENSP00000362208.5	MRPS15	0.237139	0.0475972	UP	Yes
ENSP00000297373.2	PHKG1	-0.309253	0.0476418	DOWN	No
ENSP00000366035.3	ACTN1	-0.610924	0.0480232	DOWN	Yes
ENSP00000387601.1	OXA1L	0.303425	0.0480868	UP	Yes
ENSP00000261443.5	CSDE1	-0.135568	0.0480868	DOWN	No
ENSP00000332721.4	TANGO2	0.295011	0.0480868	UP	Yes
ENSP00000359025.3	STXBP3	-0.128781	0.0480868	DOWN	No
ENSP00000297785.3	ALDH1A1	0.385723	0.0480868	UP	No
ENSP00000264202.7	CAPZB	-0.331281	0.0482113	DOWN	Yes
ENSP00000313050.3	NIPSNAP2	0.176679	0.0489751	UP	Yes
ENSP00000244204.5	NAGK	0.161765	0.0490002	UP	No
ENSP00000277865.4	GLUD1	0.171354	0.0490256	UP	Yes
ENSP00000334382.6	HOMER1	-0.236482	0.0493808	DOWN	No
ENSP00000358727.5	GSTO1	0.216757	0.0502034	UP	No	DHODH
ENSP00000376808.2	CUL5	-0.112064	0.0502034	DOWN	No	SLMO2
ENSP00000361686.3	VDAC2	0.194089	0.0502621	UP	Yes	CHCHD3
ENSP00000226021.3	CACNG1	-0.287252	0.050982	DOWN	No	ACSL1
ENSP00000263277.2	EHD2	0.200254	0.050982	UP	No	TAZ
ENSP00000461190.1	PCYT2	0.225933	0.0510476	UP	No	SSBP1
ENSP00000355739.3	COQ8A	0.193121	0.0513326	UP	Yes	TRMT2B
ENSP00000260746.4	ARL3	0.160292	0.0516335	UP	No	MRPL12
ENSP00000418563.1	U2SURP	-0.168412	0.0522351	DOWN	No	MRPL42
ENSP00000173527.5	ISOC1	0.210084	0.0524709	UP	No	SERHL2
ENSP00000283646.3	RPIA	0.22261	0.0531912	UP	Yes	RP11_469A15.2
ENSP00000387275.1	TXNDC9	-0.180774	0.0531912	DOWN	No	SDR39U1
ENSP00000408147.1	NUP58	-0.240404	0.0532289	DOWN	No	SLC30A9
ENSP00000470848.1	RYR1	-0.220706	0.0532289	DOWN	Yes	YRDC
ENSP00000220325.4	EHD4	0.186408	0.0532733	UP	No	NUDT13
ENSP00000252543.3	RPL36	-0.21506	0.0540982	DOWN	No	TXNRD1
ENSP00000221566.1	SGTA	0.204593	0.0544276	UP	No	MRPL57
ENSP00000236959.9	ATIC	-0.187716	0.0544276	DOWN	Yes	PARK7
ENSP00000232975.3	TNNC1	0.386616	0.0548511	UP	No	NDUFA11
ENSP00000367284.4	FUNDC1	0.201296	0.0551869	UP	Yes	TXN2
ENSP00000426909.1	RACK1	-0.113888	0.0554412	DOWN	No	SLC25A13
ENSP00000274311.2	PELO	-0.178124	0.0554412	DOWN	No	MRPL18
ENSP00000292327.4	MYL3	0.313333	0.0554412	UP	No	MAOB
ENSP00000349577.6	PRODH	0.491372	0.0554412	UP	Yes	MMAB
ENSP00000358414.3	HMGCS2	0.890206	0.055586	UP	Yes	COX4I2
ENSP00000376728.1	FILIP1	-0.111696	0.0559217	DOWN	No	PUS1
ENSP00000417011.2	LDHD	0.302037	0.0559968	UP	Yes	OSGEPL1
ENSP00000199706.7	MRPL28	0.24839	0.0559968	UP	Yes	DHX30
ENSP00000348708.2	UPF2	-0.151788	0.0559968	DOWN	No	SLC8B1
ENSP00000347507.3	MYH7	0.288581	0.0559968	UP	No	COA7
ENSP00000363162.3	ATP6V1G1	0.222231	0.0561529	UP	No	OGG1
ENSP00000347495.2	WARS1	0.194298	0.0570971	UP	No	RBFA
ENSP00000284957.4	RABGEF1	-0.161062	0.057502	DOWN	No	ATP5MPL
ENSP00000247829.3	TSPAN8	-0.400561	0.0576167	DOWN	No	MTRES1
ENSP00000363827.3	HSPG2	0.12761	0.0576885	UP	No	COQ5
ENSP00000305995.3	PGK2	-0.2989	0.0576885	DOWN	No	NDUFB4
ENSP00000339084.4	AKR7A2	0.223255	0.0576885	UP	Yes	MRPS35
ENSP00000263702.6	MECR	0.275134	0.0583958	UP	Yes	MAOA
ENSP00000337443.3	NXN	-0.182943	0.058446	DOWN	No	MTHFD1L
ENSP00000369127.3	DNAJA1	-0.162474	0.0585843	DOWN	No	COA4
ENSP00000394399.1	STEAP4	0.272321	0.0588541	UP	No	PNPT1
ENSP00000499757.1	CSNK1A1	-0.143118	0.0592366	DOWN	No	TMEM186
ENSP00000481724.1	YME1L1	0.174624	0.0593282	UP	Yes	MTFR1
ENSP00000223864.2	PLGRKT	0.306708	0.0593282	UP	Yes	MRM3
ENSP00000354961.2	MT-ND4	0.30467	0.0609533	UP	Yes	AKAP1
ENSP00000265968.3	CSRP3	-0.315559	0.0609533	DOWN	No	CROT
ENSP00000329200.2	STAC3	-0.140003	0.0609533	DOWN	No	NDUFS5
ENSP00000490196.1	FAM240C	0.862052	0.0609533	UP	No	MPV17L2
ENSP00000255416.4	MYBPH	-0.682664	0.0613271	DOWN	No	MTFMT
ENSP00000235090.5	WDR77	-0.186466	0.0628465	DOWN	No	C9orf89
ENSP00000288050.5	PDPR	0.238173	0.0628465	UP	Yes	PHYH
ENSP00000370930.1	MRPL23	0.329221	0.0628654	UP	Yes	IDH3B
ENSP00000447260.1	HNRNPA1	-0.144041	0.0628654	DOWN	No	MTARC2
ENSP00000222005.1	CDC37	0.155171	0.0632773	UP	No	QRSL1
ENSP00000313432.6	GRHPR	0.144668	0.063571	UP	Yes	DMGDH
ENSP00000378107.2	RTN4	-0.186834	0.0642723	DOWN	Yes	SLC25A24
ENSP00000295901.4	PSMD6	-0.0990055	0.0648499	DOWN	No	PRDX3
ENSP00000482704.1	DHRS11	0.312317	0.0648499	UP	No	TFB1M
ENSP00000265631.6	SLC25A13	0.357207	0.0653142	UP	Yes	TIMMDC1
ENSP00000290942.5	TPPP3	-0.461084	0.0655009	DOWN	No	SFXN1
ENSP00000358464.5	SHOC2	-0.143017	0.0656041	DOWN	No	SELO
ENSP00000356051.1	YOD1	-0.40141	0.0660224	DOWN	No	MTRF1
ENSP00000358272.4	NDUFAF4	0.246866	0.066233	UP	Yes	CAT
ENSP00000345719.4	TOR1A	-0.167478	0.0668165	DOWN	No	CHCHD4
ENSP00000259253.6	UGGT1	-0.134822	0.0669692	DOWN	No	OXSM
ENSP00000258383.3	MRPL44	0.17797	0.0669692	UP	Yes	COQ6
ENSP00000354086.5	MRPL37	0.161613	0.0672588	UP	Yes	FAM73B
ENSP00000275428.4	GGCT	0.127296	0.0673602	UP	No	UQCC2
ENSP00000386041.3	MYH6	-0.137174	0.0674941	DOWN	No	COX19
ENSP00000419038.1	GFM1	0.245567	0.0679827	UP	Yes	SLC25A27
ENSP00000354632.2	MT-ATP6	0.528306	0.0685327	UP	Yes	VPS13D
ENSP00000222214.4	GCDH	0.284536	0.0685565	UP	Yes	LACE1
ENSP00000265333.3	VDAC1	0.134064	0.0685669	UP	Yes	TIMM23
ENSP00000470288.1	HRC	-0.120745	0.0691477	DOWN	No	RHOT2
ENSP00000262982.2	CSE1L	-0.122629	0.0691477	DOWN	No	MRPL44
ENSP00000357804.3	THEM4	0.516285	0.069229	UP	Yes	SLC25A29
ENSP00000419191.1	DNAJC19	0.263698	0.069229	UP	Yes	MRPL13
ENSP00000362036.3	MRPS16	0.262385	0.0696798	UP	Yes	PTCD2
ENSP00000281938.3	HSPB8	-0.165107	0.0704047	DOWN	No	CYP24A1
ENSP00000485357.1	HMCN2	-0.195584	0.0704984	DOWN	No	OXCT2
ENSP00000318646.4	RPS15A	-0.113682	0.0714384	DOWN	No	SMCP
ENSP00000260102.4	MRPL15	0.239726	0.0714584	UP	Yes	ADCK5
ENSP00000254301.9	LGALS3	0.259065	0.0716107	UP	No	COX10
ENSP00000303351.3	ITGB1	0.358349	0.0719277	UP	Yes	CYP27B1
ENSP00000380688.4	UQCC1	0.290389	0.0724565	UP	Yes	MRPL15
ENSP00000309438.7	PFKM	-0.202569	0.0725658	DOWN	No	UBE3B
ENSP00000263102.6	CCDC6	-0.164312	0.0726592	DOWN	No	MRPS6
ENSP00000302227.3	KYAT1	0.186715	0.0732511	UP	No	PET117
ENSP00000363071.3	DES	-0.136276	0.0738168	DOWN	No	DLD
ENSP00000493903.1	GSS	0.168803	0.0738168	UP	No	ECH1
ENSP00000371230.3	AK3	0.435222	0.0750103	UP	Yes	MRPS5
ENSP00000303394.1	HSPB3	-0.181462	0.0753307	DOWN	No	MPC2
ENSP00000302919.4	SMARCC2	-0.127913	0.0756729	DOWN	No	COX14
ENSP00000472953.1	SYNM	-0.175813	0.0759097	DOWN	Yes	TOMM70A
ENSP00000326693.6	SLC25A42	0.294746	0.0761141	UP	Yes	BNIP3L
ENSP00000310275.2	BANF1	-0.187586	0.0765313	DOWN	No	MRPS34
ENSP00000369415.3	TRIM54	-0.112986	0.0765651	DOWN	No	ERAL1
ENSP00000225729.3	DRG2	-0.145277	0.0765651	DOWN	No	MRPL41
ENSP00000300648.6	GCN1	-0.0997472	0.0778104	DOWN	No	HSD17B10
ENSP00000431099.1	PCM1	0.112141	0.0780348	UP	No	COQ8A
ENSP00000249647.3	SNAP23	-0.153498	0.0780348	DOWN	No	MRPL16
ENSP00000427555.1	C4orf54	-0.168237	0.0785042	DOWN	No	BOK
ENSP00000312288.4	HADH	0.279254	0.0785694	UP	Yes	NUDT6
ENSP00000421592.2	ALYREF	0.134997	0.0790348	UP	No	TOMM34
ENSP00000342958.6	NPTN	-0.193601	0.0790348	DOWN	No	UBE2N
ENSP00000262644.4	BPNT2	-0.19767	0.0800795	DOWN	No	AKR7A2
ENSP00000262746.1	PRDX1	-0.168072	0.0800795	DOWN	No	RTN4IP1
ENSP00000246533.2	CAPNS1	-0.106185	0.0802024	DOWN	No	ETFDH
ENSP00000320184.8	MRPS23	0.193642	0.0804215	UP	Yes	ACO2
ENSP00000272167.5	EPHX1	0.234181	0.0805583	UP	No	COQ3
ENSP00000355467.3	SCCPDH	0.189096	0.081316	UP	Yes	COX7A2
ENSP00000261735.3	ERP29	0.178835	0.0814486	UP	No	C16orf91
ENSP00000261448.5	CASQ2	0.297476	0.0814486	UP	No	IDE
ENSP00000324100.4	MRPL10	0.233284	0.0820046	UP	Yes	MRPS10
ENSP00000418803.1	TIMMDC1	0.308616	0.0830108	UP	Yes	QTRTD1
ENSP00000377040.1	AASS	0.34241	0.0838711	UP	Yes	ACSM2B
ENSP00000386541.3	PSMD14	-0.104137	0.0838711	DOWN	No	NIF3L1
ENSP00000356110.4	NUCKS1	0.381475	0.0844273	UP	No	GTPBP10
ENSP00000265857.3	GET4	-0.235171	0.0847159	DOWN	No	FTSJ2
ENSP00000196371.5	OXCT1	0.473208	0.0847159	UP	Yes	CLYBL
ENSP00000390949.3	NAPRT	-0.330824	0.0847159	DOWN	No	SLC25A30
ENSP00000427317.1	MYL5	0.243435	0.0860333	UP	No	COQ8B
ENSP00000356218.4	CYB5R1	0.179565	0.0860333	UP	No	GPAT2
ENSP00000368884.3	RPS6KA3	-0.123454	0.0862685	DOWN	No	MRPL58
ENSP00000369734.3	BPHL	0.212718	0.0862685	UP	Yes	RHOT1
ENSP00000284601.3	PPP1R3A	-0.198173	0.0875219	DOWN	No	NDUFA4
ENSP00000402836.1	PPIH	-0.14341	0.0880727	DOWN	No	MRPL39
ENSP00000361965.4	ADA	0.20505	0.0880727	UP	No	LETMD1
ENSP00000296102.3	MRPL33	0.3745	0.0885702	UP	Yes	SQOR
ENSP00000341903.4	MYO1B	0.197441	0.0887441	UP	No	MICU1
ENSP00000234301.2	COX7A2L	0.256462	0.089001	UP	Yes	TIMM10B
ENSP00000325240.6	LASP1	0.211202	0.0897351	UP	No	FDPS
ENSP00000352711.4	NIF3L1	-0.120169	0.0897861	DOWN	Yes	LDHAL6B
ENSP00000276914.2	PLIN2	0.474378	0.0904543	UP	No	MTHFS
ENSP00000308897.7	MRPL11	0.166342	0.0910873	UP	Yes	ATP5J2
ENSP00000217901.5	IDH3G	0.205583	0.0912427	UP	Yes	AUH
ENSP00000484732.1	CASTOR2	-0.243383	0.0920049	DOWN	No	PAPSS2
ENSP00000334714.4	IGFN1	0.83057	0.0920049	UP	No	ARMCX1
ENSP00000215956.5	SNU13	-0.281582	0.0920577	DOWN	No	TST
ENSP00000282276.6	MARS2	0.234833	0.0920577	UP	Yes	ECI1
ENSP00000387059.3	JPT1	-0.28665	0.0920594	DOWN	No	ALDH1B1
ENSP00000309474.6	PSMD1	-0.083373	0.0922535	DOWN	No	ISCA1
ENSP00000375938.2	TUBA4A	-0.113476	0.0923498	DOWN	No	COX6A1
ENSP00000249269.4	PMPCB	0.183234	0.0926359	UP	Yes	DUS2
ENSP00000383919.1	SMTN	-0.266309	0.0926359	DOWN	Yes	CPT1A
ENSP00000360316.3	DHCR24	-0.393909	0.0927654	DOWN	No	ADCK1
ENSP00000369897.4	CARS1	-0.112688	0.093114	DOWN	No	WARS2
ENSP00000223129.4	RPA3	-0.192563	0.0934215	DOWN	No	MRPS22
ENSP00000312517.5	DNAJB5	-0.161652	0.0940409	DOWN	No	VIM
ENSP00000400238.1	PPP1R2	-0.149247	0.0940539	DOWN	No	PTPMT1
ENSP00000358307.3	NHLRC2	-0.113602	0.094112	DOWN	No	CYCS
ENSP00000479395.1	CDH13	0.118719	0.0941508	UP	No	MIGA1
ENSP00000301286.3	PLIN4	0.149181	0.0942078	UP	No	NDUFB11
ENSP00000369042.3	IPO7	-0.126096	0.0960211	DOWN	No	TRIT1
ENSP00000334008.9	PARVA	0.256129	0.0970806	UP	No	NDUFB8
ENSP00000355470.4	CNST	-0.30711	0.0976498	DOWN	No	CISD1
ENSP00000300900.3	CA4	0.271825	0.0976519	UP	No	ALDH9A1
ENSP00000421872.1	RPL9	-0.12403	0.0979844	DOWN	No	AGMAT
ENSP00000342895.3	NDUFV3	0.297014	0.0981472	UP	Yes	MRPL4
ENSP00000278422.4	TMX2	0.224393	0.0984387	UP	Yes	ISOC2
ENSP00000478061.1	MARCKS	0.234553	0.0984387	UP	No	SOD2
ENSP00000462627.1	CORO6	-0.194945	0.0984387	DOWN	Yes	MTX3
ENSP00000346120.4	DDX21	-0.318372	0.0984387	DOWN	No	BCL2A1
ENSP00000341940.2	CAV3	-0.182128	0.0984387	DOWN	No	TIMM17B
ENSP00000473312.1	PSMD8	-0.136929	0.0984387	DOWN	No	CPS1
ENSP00000469160.1	TXN2	0.206383	0.0984387	UP	Yes	PHB2
ENSP00000441808.1	ARL1	-0.205762	0.0984387	DOWN	No	MRPL45
ENSP00000352219.3	BCS1L	0.23592	0.100236	UP	Yes	FMC1
ENSP00000353660.5	PEA15	0.222951	0.100939	UP	No	TRNT1
ENSP00000313601.6	CC2D1A	-0.150426	0.10097	DOWN	No	PTRH1
ENSP00000414892.2	PTGES3	-0.144227	0.10139	DOWN	No	GOLPH3
ENSP00000270517.6	ECSIT	0.359322	0.101687	UP	Yes	MRPL40
ENSP00000354580.2	MRPL21	0.182831	0.102972	UP	Yes	APOOL
ENSP00000336775.7	SYNM	-0.18146	0.102972	DOWN	Yes	TIMM29
ENSP00000217958.3	PSMD10	-0.136331	0.102972	DOWN	No	SLC25A5
ENSP00000414624.2	PRPSAP1	-0.293032	0.102972	DOWN	No	SURF1
ENSP00000295008.4	MRPL55	0.201679	0.103062	UP	Yes	NUDT8
ENSP00000474519.1	OBSL1	-0.17646	0.103072	DOWN	No	SIRT4
ENSP00000419813.2	SRSF10	-0.357392	0.104024	DOWN	No	AK3
ENSP00000288937.6	MRPL17	0.185305	0.104946	UP	Yes	RPIA
ENSP00000366620.2	H6PD	-0.197768	0.105371	DOWN	No	TMEM14C
ENSP00000368813.2	KLHL34	0.573167	0.105371	UP	No	AGK
ENSP00000452188.1	CFL2	-0.108051	0.105371	DOWN	No	MTERF2
ENSP00000448175.1	MYBPC1	-0.313756	0.106391	DOWN	Yes	TANGO2
ENSP00000254770.2	LANCL2	-0.137241	0.107374	DOWN	No	KYAT3
ENSP00000412178.1	DGKZ	-0.215328	0.107626	DOWN	No	MRPL34
ENSP00000365534.4	THNSL1	0.227929	0.109394	UP	Yes	MCRIP2
ENSP00000273258.3	ARL6IP5	-0.0912221	0.110796	DOWN	No	RMDN3
ENSP00000263593.3	SIAE	0.308321	0.111056	UP	No	COQ7
ENSP00000360498.5	MRPL41	0.164975	0.111105	UP	Yes	LYPLA1
ENSP00000263408.4	C9	0.551484	0.111105	UP	No	ATP5MJ
ENSP00000301764.7	DDB1	-0.0953789	0.111445	DOWN	No	LYRM2
ENSP00000317714.3	STX4	-0.115475	0.111445	DOWN	No	ACSL3
ENSP00000338413.6	UBA1	-0.0816134	0.11199	DOWN	Yes	NDUFV2
ENSP00000253023.2	UBE2M	-0.139121	0.111992	DOWN	No	STAR
ENSP00000383915.3	MAPRE3	-0.131919	0.112189	DOWN	No	TIMM8B
ENSP00000355292.6	LMNA	-0.159374	0.112619	DOWN	Yes	MRPL30
ENSP00000445920.1	MMAB	0.4065	0.112634	UP	Yes	MRPL20
ENSP00000157812.1	PSMC4	-0.0761358	0.112749	DOWN	No	COX7B2
ENSP00000437112.1	NPEPL1	-0.216762	0.112749	DOWN	No	GFM2
ENSP00000354841.5	ABHD14B	0.164243	0.112749	UP	No	CHCHD5
ENSP00000264560.7	PALM	0.220235	0.112991	UP	No	NDUFA2
ENSP00000324173.6	HSPA5	0.0862281	0.113102	UP	Yes	CASP3
ENSP00000310111.9	HSPB7	-0.137547	0.113173	DOWN	No	BCL2L1
ENSP00000268835.2	PRPSAP2	-0.284096	0.113173	DOWN	No	OCIAD1
ENSP00000256854.4	NARS1	-0.0864642	0.113173	DOWN	No	NDUFV3
ENSP00000465177.1	NFIC	-0.181107	0.113173	DOWN	No	DCXR
ENSP00000355136.3	SORBS1	0.163943	0.113173	UP	No	MRPL50
ENSP00000304229.5	HINT1	-0.13397	0.113173	DOWN	Yes	ACSS1
ENSP00000221855.3	TBCB	-0.266533	0.113173	DOWN	No	DMPK
ENSP00000417806.1	SMIM4	0.218193	0.113173	UP	No	PRDX2
ENSP00000416033.2	PROB1	-0.119172	0.113173	DOWN	No	FABP1
ENSP00000372191.4	SIRT3	0.239161	0.113173	UP	Yes	SETD9
ENSP00000497444.1	LRPAP1	-0.156243	0.113818	DOWN	No	SIRT5
ENSP00000256104.4	FABP4	0.25827	0.114031	UP	No	TOMM70
ENSP00000280701.3	OXSM	0.224309	0.114031	UP	Yes	SLC25A22
ENSP00000311572.5	PTGR1	0.44617	0.114031	UP	No	PAICS
ENSP00000211379.5	BAG6	-0.116219	0.114286	DOWN	No	TRAP1
ENSP00000261893.4	LACTB	0.165822	0.114286	UP	Yes	COX8C
ENSP00000361331.2	ERI3	-0.182371	0.115128	DOWN	No	SOD1
ENSP00000352706.5	HIBCH	0.288085	0.115759	UP	Yes	STOML2
ENSP00000357708.3	S100A6	-0.446261	0.115759	DOWN	No	SMIM20
ENSP00000316042.4	HNRNPA0	-0.221428	0.115759	DOWN	No	PRXL2A
ENSP00000187762.1	TMEM38A	-0.191904	0.117575	DOWN	No	MRPS17
ENSP00000362107.3	FHL3	-0.186145	0.118126	DOWN	No	PET100
ENSP00000353881.5	PPP3CB	-0.210584	0.118488	DOWN	No	CMC2
ENSP00000355645.3	ACTA1	-0.096651	0.118611	DOWN	No	COX20
ENSP00000308268.3	CARNS1	-0.225292	0.118715	DOWN	No	ADHFE1
ENSP00000373883.5	USP5	-0.083362	0.1192	DOWN	No	GATD3A
ENSP00000294383.5	USP24	-0.0881706	0.11949	DOWN	No	NOA1
ENSP00000478901.1	LPP	0.313529	0.120452	UP	No	HARS2
ENSP00000419928.1	LYRM4	0.213239	0.121453	UP	Yes	MRPL21
ENSP00000370109.4	PSIP1	0.199337	0.121453	UP	No	PDK2
ENSP00000398876.1	TOM1	0.147424	0.123589	UP	No	COX8A
ENSP00000351596.3	TTC37	-0.0888423	0.123589	DOWN	No	SLC25A4
ENSP00000363820.1	TMEM38B	-0.19369	0.125608	DOWN	No	MSRA
ENSP00000382518.3	SRL	0.114351	0.125608	UP	Yes	OPA1
ENSP00000248975.5	YWHAH	-0.0847342	0.125611	DOWN	No	CLPP
ENSP00000341781.4	SYNE2	-0.150548	0.126169	DOWN	No	TIMM17A
ENSP00000347909.5	STRN3	-0.126709	0.126286	DOWN	No	RCC1L
ENSP00000285381.2	CA3	-0.239373	0.126364	DOWN	No	MRPL58
ENSP00000417970.1	FAM120B	-0.149841	0.126364	DOWN	No	PPIF
ENSP00000259238.4	BIN1	-0.151769	0.126741	DOWN	No	TMLHE
ENSP00000221431.6	SARS2	0.175123	0.126741	UP	Yes	EMC8
ENSP00000357417.1	FLAD1	0.138263	0.127281	UP	Yes	RAB10
ENSP00000363559.3	EIF6	-0.198855	0.127397	DOWN	No	PDK3
ENSP00000363021.3	RPA2	-0.191992	0.127788	DOWN	No	TFB2M
ENSP00000362352.3	MACROH2A2	0.124338	0.128052	UP	No	MRPS2
ENSP00000329867.8	PPME1	-0.196605	0.128296	DOWN	No	BCS1L
ENSP00000230050.3	RPS12	-0.223845	0.128712	DOWN	No	SPATA5
ENSP00000352272.4	MYOZ1	-0.105966	0.128712	DOWN	No	MCCC2
ENSP00000406327.2	COX20	0.273843	0.129273	UP	Yes	AIFM3
ENSP00000230236.4	HSD17B8	0.292129	0.129797	UP	Yes	HTATIP2
ENSP00000339479.5	NT5C2	0.171791	0.130368	UP	No	SLC25A42
ENSP00000424183.1	LAMTOR3	0.200718	0.131039	UP	No	RECQL4
ENSP00000297130.4	MYOZ3	-0.122356	0.131088	DOWN	No	ATP5MGL
ENSP00000484280.1	LYPLA1	0.22756	0.131241	UP	Yes	DIABLO
ENSP00000307940.5	EEF2	-0.0814049	0.131241	DOWN	No	ARL2
ENSP00000379933.4	TPI1	-0.125698	0.132101	DOWN	No	PSAP
ENSP00000416250.2	EIF2B1	-0.091395	0.132751	DOWN	No	NDUFS8
ENSP00000380126.3	PHYH	0.146184	0.132751	UP	Yes	ABHD11
ENSP00000288266.3	APPL1	0.130897	0.133765	UP	No	DLST
ENSP00000328570.4	GLRX5	0.32505	0.134854	UP	Yes	ACADM
ENSP00000363198.1	NFS1	0.16127	0.135409	UP	Yes	PHB
ENSP00000260118.6	GGH	0.374548	0.136393	UP	No	TOMM40L
ENSP00000346550.5	ANXA6	-0.106157	0.136393	DOWN	Yes	MECR
ENSP00000473155.1	RPL18A	-0.23323	0.136464	DOWN	No	HSPE1
ENSP00000217971.7	PGRMC1	-0.251434	0.138226	DOWN	No	DNLZ
ENSP00000238618.3	ACYP1	-0.209155	0.13883	DOWN	No	SDHAF3
ENSP00000401980.2	MAVS	0.164239	0.138966	UP	Yes	PCCA
ENSP00000358060.3	TARS2	0.224503	0.138966	UP	Yes	HIBADH
ENSP00000367558.2	USP9X	-0.0871025	0.138966	DOWN	No	NDUFA10
ENSP00000312624.2	TCAP	-0.105473	0.143454	DOWN	No	MMAA
ENSP00000268379.4	UQCRC2	0.147359	0.143454	UP	Yes	FHIT
ENSP00000217381.2	SNTA1	-0.0821982	0.144233	DOWN	No	MT-ND3
ENSP00000292147.1	ETHE1	0.203575	0.144233	UP	Yes	G0S2
ENSP00000251636.5	DHX29	-0.193346	0.144766	DOWN	No	SLC25A26
ENSP00000363734.5	PFDN6	0.0966376	0.145671	UP	No	SLC25A41
ENSP00000295802.4	RETSAT	0.337823	0.145987	UP	No	TSPO
ENSP00000346300.3	CRKL	-0.0993872	0.146903	DOWN	No	GFM1
ENSP00000009589.3	RPS20	-0.117555	0.146903	DOWN	No	PTGES2
ENSP00000432442.2	ALG9	-0.23492	0.146903	DOWN	No	MRPS30
ENSP00000452645.1	DHRS4	0.250245	0.146903	UP	Yes	STARD7
ENSP00000376707.2	XRN1	-0.122891	0.146903	DOWN	No	ANGEL2
ENSP00000333666.3	ADI1	-0.174975	0.146903	DOWN	No	MTIF3
ENSP00000380531.3	MRPS34	0.178799	0.147996	UP	Yes	BID
ENSP00000297283.3	PGAM2	-0.139142	0.14863	DOWN	No	AGXT
ENSP00000402338.2	RPF2	-0.491486	0.14863	DOWN	No	SCO2
ENSP00000261667.3	KPNA3	-0.116004	0.14863	DOWN	No	MIPEP
ENSP00000420626.1	PDE12	0.151708	0.148933	UP	Yes	ABAT
ENSP00000373506.4	TXNRD1	-0.0975672	0.150876	DOWN	Yes	MRPS14
ENSP00000217182.3	EEF1A2	-0.0913371	0.151162	DOWN	No	TMEM65
ENSP00000338788.6	ZC3H15	-0.147038	0.151162	DOWN	No	NMNAT3
ENSP00000272748.4	LNPK	-0.1199	0.151162	DOWN	No	BAG2
ENSP00000362773.3	PIN4	-0.123494	0.153544	DOWN	No	TMEM126A
ENSP00000293760.5	LEMD2	-0.121241	0.153598	DOWN	No	MCUB
ENSP00000407602.2	MAP4	-0.0959324	0.153598	DOWN	No	ARMC10
ENSP00000409654.2	NUBP1	0.132699	0.153772	UP	No	AASS
ENSP00000281543.5	GUF1	0.174975	0.154179	UP	Yes	TSPOAP1
ENSP00000441968.1	IFIT1	0.29185	0.154682	UP	No	NDUFAF2
ENSP00000256108.5	IMPA1	0.121304	0.154682	UP	No	SLC25A52
ENSP00000438776.1	ABCB8	0.286732	0.155028	UP	Yes	SLC25A1
ENSP00000264211.7	EIF4G3	-0.15832	0.156217	DOWN	No	MMUT
ENSP00000295006.5	CAPN2	-0.115757	0.156224	DOWN	No	MDH2
ENSP00000044462.7	PSMA4	-0.107715	0.156956	DOWN	No	LDHD
ENSP00000312675.3	TRIM72	-0.0747203	0.157195	DOWN	No	SLC25A31
ENSP00000336824.4	SLK	-0.0902867	0.157195	DOWN	No	COQ10A
ENSP00000376146.2	CSNK1D	-0.178815	0.157415	DOWN	No	FDXR
ENSP00000303222.3	MTCH2	0.277493	0.157478	UP	Yes	ATP5PD
ENSP00000352264.5	CD2AP	0.240954	0.157478	UP	No	HSDL2
ENSP00000353152.5	PDE4D	-0.145632	0.157478	DOWN	No	ME2
ENSP00000377814.4	HDDC3	0.224986	0.157478	UP	No	LDHB
ENSP00000370808.5	SLC25A6	0.245762	0.157478	UP	Yes	GLUD1
ENSP00000499089.1	PREP	-0.143511	0.157502	DOWN	No	REXO2
ENSP00000351813.2	MARCHF5	-0.305213	0.158294	DOWN	Yes	MAVS
ENSP00000479451.1	HUWE1	-0.0679602	0.159152	DOWN	No	CPT1B
ENSP00000417837.1	NAA50	-0.164916	0.162031	DOWN	No	CA5A
ENSP00000310668.5	NUP93	-0.0921784	0.162784	DOWN	No	ALDH1L1
ENSP00000382880.3	VAPA	-0.126587	0.162784	DOWN	No	ATP5MC3
ENSP00000438778.1	PDIA6	-0.0890167	0.162784	DOWN	No	ABCD3
ENSP00000360564.4	SCP2	0.156828	0.162784	UP	Yes	OGDHL
ENSP00000368597.1	ACOT9	0.166361	0.162851	UP	Yes	PRORP
ENSP00000254719.4	RPA1	-0.128235	0.162852	DOWN	No	PRELID3A
ENSP00000259457.3	PSMB7	-0.119643	0.164187	DOWN	No	UQCRH
ENSP00000228825.7	ARPC3	0.146156	0.164187	UP	No	ATP5SL
ENSP00000356584.3	TOR1AIP2	-0.145587	0.164187	DOWN	No	SPIRE1
ENSP00000285968.6	NUP205	-0.105866	0.164902	DOWN	No	PARS2
ENSP00000350512.4	COPS5	-0.0750786	0.165197	DOWN	No	DDX28
ENSP00000292199.2	NLRX1	0.163384	0.165197	UP	Yes	SLC25A44
ENSP00000477199.2	MTHFD1	0.089653	0.165197	UP	No	UNG
ENSP00000418397.3	IVD	0.213948	0.165197	UP	Yes	ACSM1
ENSP00000267568.4	PTGR2	0.111722	0.165197	UP	No	IDI1
ENSP00000377078.2	AAMDC	0.243185	0.165197	UP	No	SUCLG2
ENSP00000326534.5	VPS39	-0.166688	0.165197	DOWN	No	ACACB
ENSP00000300283.6	CKMT1B	0.330631	0.165499	UP	Yes	NDUFAB1
ENSP00000262648.3	ANOS1	-0.279714	0.165499	DOWN	No	SLC25A15
ENSP00000344165.6	CLIC5	-0.136214	0.166105	DOWN	No	STYXL1
ENSP00000462256.1	MRPL58	0.179578	0.166153	UP	Yes	ACSM2A
ENSP00000429313.1	TBCA	0.119255	0.166153	UP	No	MRPL54
ENSP00000416706.1	ACTBL2	-0.292294	0.16703	DOWN	No	FAHD2A
ENSP00000229251.3	COPS7A	-0.0856676	0.167312	DOWN	No	ATP5PB
ENSP00000380178.2	UBE2G1	-0.151422	0.167757	DOWN	No	SLC25A47
ENSP00000309432.4	RETREG3	-0.167886	0.167757	DOWN	No	SLC25A46
ENSP00000464510.1	UBB	-0.0762904	0.168461	DOWN	No	TRMT61B
ENSP00000367893.3	SEPHS1	0.145009	0.168461	UP	No	GRHPR
ENSP00000459579.1	DHRS7C	-0.187189	0.168799	DOWN	No	CYB5R3
ENSP00000290158.3	KPNB1	-0.0847901	0.169638	DOWN	No	MRPL55
ENSP00000348116.3	DBI	0.191829	0.169638	UP	Yes	CDK5RAP1
ENSP00000238738.4	RHOQ	-0.141076	0.16998	DOWN	No	MTFP1
ENSP00000417864.2	ANP32A	0.100773	0.170048	UP	No	EXD2
ENSP00000466664.1	SLC44A2	-0.207915	0.170599	DOWN	No	SUOX
ENSP00000356901.1	UAP1	0.190454	0.171212	UP	No	METTL5
ENSP00000312999.6	GNAI2	0.145854	0.171539	UP	No	DMAC2
ENSP00000477710.1	EIF2B4	-0.19037	0.172211	DOWN	No	SLC25A19
ENSP00000478059.1	STIM1	-0.0943735	0.172587	DOWN	No	MIX23
ENSP00000430922.1	DUSP26	-0.165252	0.172587	DOWN	No	NDUFB5
ENSP00000371554.3	SOD3	0.275326	0.172587	UP	No	CLPX
ENSP00000365576.4	UBQLN1	-0.133348	0.173724	DOWN	No	SPATA19
ENSP00000444850.2	USO1	-0.102323	0.173724	DOWN	No	NSUN3
ENSP00000339581.3	DNAJA4	0.17495	0.173724	UP	No	UQCRQ
ENSP00000298316.5	ARF6	0.128956	0.173724	UP	No	SLC25A2
ENSP00000376024.3	SNX9	0.109508	0.173724	UP	No	PC
ENSP00000259038.2	MRPL47	0.154243	0.173724	UP	Yes	ECI2
ENSP00000243167.8	FAAH	-0.212879	0.173724	DOWN	No	CSKMT
ENSP00000473652.1	PSMC3	-0.0765366	0.173724	DOWN	No	DAP3
ENSP00000433590.2	NUP160	-0.285207	0.174039	DOWN	No	UQCRB
ENSP00000320821.5	KIF1C	-0.0923775	0.174518	DOWN	No	AGPAT5
ENSP00000298942.4	PTER	0.196964	0.174764	UP	No	NDUFS2
ENSP00000265062.3	RAB7A	0.0804836	0.175396	UP	No	AGXT2
ENSP00000353804.2	ACSS2	0.137117	0.175396	UP	No	ENDOG
ENSP00000387095.2	PREPL	-0.193121	0.175396	DOWN	Yes	THG1L
ENSP00000309582.9	GAPVD1	-0.201693	0.175929	DOWN	No	PMPCB
ENSP00000424940.3	HSD17B4	0.1774	0.175929	UP	Yes	PEX11B
ENSP00000359689.1	ANKRD2	0.283219	0.175929	UP	No	ATP5A1
ENSP00000379042.3	ERO1A	-0.173705	0.176031	DOWN	No	FDX1
ENSP00000354742.4	IPO9	-0.175942	0.176031	DOWN	No	MARCHF5
ENSP00000265361.3	SEMA3C	-0.275101	0.178804	DOWN	No	OSBPL1A
ENSP00000344115.3	CDH5	0.107244	0.181568	UP	No	MRPS21
ENSP00000273968.4	PYURF	0.247417	0.181615	UP	Yes	GSTK1
ENSP00000377083.3	ALDH1L1	-0.216983	0.181645	DOWN	Yes	MPC1L
ENSP00000363880.1	CUL2	-0.077745	0.181645	DOWN	No	MRM1
ENSP00000499171.2	TSFM	0.205306	0.182227	UP	Yes	MYH9
ENSP00000339286.5	MIA2	0.106496	0.182359	UP	No	GADD45GIP1
ENSP00000225698.4	C1QBP	0.130036	0.182359	UP	Yes	CCDC51
ENSP00000273130.4	DYNC1LI1	-0.112283	0.183147	DOWN	No	MRPS18A
ENSP00000272793.5	UBR3	-0.108843	0.184063	DOWN	No	ATP23
ENSP00000367299.3	VPS36	0.118791	0.184314	UP	No	C5orf63
ENSP00000296754.3	ERAP1	-0.266825	0.184711	DOWN	No	COX17
ENSP00000342333.3	MPST	0.154447	0.18485	UP	Yes	DPYSL4
ENSP00000347626.6	NUDCD3	-0.167337	0.18485	DOWN	No	DHRS2
ENSP00000259727.4	GMPR	-0.227301	0.185164	DOWN	No	SFXN4
ENSP00000473655.2	DDOST	-0.125542	0.185534	DOWN	No	BCKDHB
ENSP00000363331.3	UQCC2	0.213539	0.18588	UP	Yes	FTMT
ENSP00000345297.5	UBTF	-0.229193	0.18668	DOWN	No	TRMU
ENSP00000382327.3	SDR39U1	0.291129	0.186946	UP	Yes	VDAC2
ENSP00000222969.5	BUD31	-0.237275	0.188246	DOWN	No	GPT2
ENSP00000485330.1	GPS1	-0.0863827	0.188321	DOWN	No	MTG1
ENSP00000384296.2	ACY1	0.159892	0.188526	UP	No	SDHAF3
ENSP00000437122.1	AL049629.2	-0.166857	0.18926	DOWN	No	C1QBP
ENSP00000376758.2	PTRH2	0.186313	0.189988	UP	Yes	MSTO1
ENSP00000346827.4	ALDH9A1	-0.129332	0.190445	DOWN	Yes	CLIC1
ENSP00000221543.4	TBC1D17	-0.110994	0.190445	DOWN	No	PGS1
ENSP00000348933.4	CCDC25	-0.180973	0.191331	DOWN	No	ETHE1
ENSP00000239940.7	PFN2	-0.114391	0.191802	DOWN	Yes	NBR1
ENSP00000354558.4	MTOR	0.110729	0.191802	UP	No	PRSS35
ENSP00000272519.4	RALB	0.173761	0.191802	UP	No	HOGA1
ENSP00000264414.4	CUL3	-0.0869695	0.191802	DOWN	No	CYP11A1
ENSP00000302621.4	LRG1	0.465563	0.191928	UP	No	LIG3
ENSP00000254718.4	MYBBP1A	-0.118355	0.192174	DOWN	No	TMEM11
ENSP00000258123.4	USP15	-0.110037	0.192514	DOWN	No	PIGBOS1
ENSP00000380826.2	SEPTIN10	0.133519	0.192976	UP	No	AGPAT4
ENSP00000311684.7	SPEG	-0.0860679	0.193301	DOWN	No	TDRKH
ENSP00000430075.2	AMPD1	-0.297235	0.194309	DOWN	No	NUDT2
ENSP00000398596.1	TAMM41	0.272113	0.195572	UP	Yes	C6orf136
ENSP00000287490.4	COX6A2	0.212266	0.195711	UP	Yes	MAIP1
ENSP00000360367.5	MCTS1	0.0990728	0.195782	UP	No	DBI
ENSP00000420776.1	AGK	0.129987	0.195782	UP	Yes	NDUFA6
ENSP00000287844.2	ABCF2	-0.0915068	0.195782	DOWN	Yes	KARS
ENSP00000481741.1	GSTT1	0.533479	0.195782	UP	No	GATD3A
ENSP00000321388.5	ASB4	-0.213345	0.195782	DOWN	No	HADH
ENSP00000264710.4	RAB10	-0.0771896	0.195782	DOWN	Yes	TBRG4
ENSP00000468406.1	SEPTIN9	0.113991	0.195782	UP	No	AARS2
ENSP00000216200.5	PVALB	-0.773175	0.195782	DOWN	No	NT5DC2
ENSP00000299335.3	COX11	0.20138	0.19653	UP	Yes	ETFB
ENSP00000279242.2	MRPL49	0.196813	0.198245	UP	Yes	UQCRFS1
ENSP00000496799.1	MYO1C	0.161277	0.198748	UP	No	PICK1
ENSP00000317842.5	CES2	0.224988	0.198748	UP	No	ME3
ENSP00000350757.3	GMFB	0.17994	0.200212	UP	No	PNKD
ENSP00000253861.4	EXOC4	-0.125941	0.200349	DOWN	No	ATP5MC1
ENSP00000368027.3	OPTN	0.135635	0.200349	UP	No	MCL1
ENSP00000464817.1	CYGB	0.212686	0.201775	UP	No	MRPL3
ENSP00000463862.1	ICAM2	0.213565	0.202006	UP	No	UQCR11
ENSP00000179259.4	TIGAR	-0.237311	0.203933	DOWN	No	DGLUCY
ENSP00000354826.2	CALD1	0.364141	0.204894	UP	No	PNPO
ENSP00000216554.3	EIF5	-0.0957707	0.204894	DOWN	No	CALR
ENSP00000356070.4	MAPKAPK2	-0.127742	0.205735	DOWN	No	IMMT
ENSP00000495093.1	LARS2	0.144888	0.205735	UP	Yes	DHRS4
ENSP00000258415.4	CYP27A1	0.129214	0.205735	UP	Yes	HSD17B4
ENSP00000298687.5	NDRG2	-0.190551	0.206168	DOWN	Yes	ACADS
ENSP00000322938.3	SCRIB	-0.165994	0.206672	DOWN	No	DNAJC28
ENSP00000386068.1	RBBP7	-0.197092	0.206679	DOWN	No	ATP5F1D
ENSP00000256383.4	EIF2S1	-0.0845085	0.209656	DOWN	No	TACO1
ENSP00000331748.6	RAB12	-0.117284	0.209656	DOWN	No	AKAP10
ENSP00000387654.2	PCYOX1	-0.114091	0.209827	DOWN	No	APEX2
ENSP00000360782.3	PMPCA	0.103415	0.210818	UP	Yes	MACROD1
ENSP00000347404.3	NUP98	-0.10133	0.210818	DOWN	No	TMX2
ENSP00000359991.4	PGAM1	0.0912838	0.211381	UP	No	PYCR2
ENSP00000419395.1	CDNF	-0.142784	0.21231	DOWN	No	PUSL1
ENSP00000380251.2	NUDT19	0.150163	0.213061	UP	Yes	IRG1
ENSP00000463317.1	SRSF2	-0.137583	0.213215	DOWN	No	TRMT5
ENSP00000359146.4	RTCA	0.0799351	0.213215	UP	No	NDUFB3
ENSP00000339001.7	TUBB	-0.092035	0.213215	DOWN	No	CKMT1A
ENSP00000269159.3	IMPA2	-0.165124	0.213837	DOWN	No	NUDT9
ENSP00000342564.4	ALDH6A1	0.227481	0.213837	UP	Yes	PIF1
ENSP00000394169.1	ITGA6	0.156609	0.214007	UP	No	ROMO1
ENSP00000422903.1	SPARCL1	0.209777	0.214007	UP	No	COQ9
ENSP00000263174.4	PALMD	-0.0830771	0.214024	DOWN	No	BAD
ENSP00000483030.1	MRPL45	0.164125	0.214711	UP	Yes	FKBP8
ENSP00000233057.4	EIF2AK2	0.171426	0.216987	UP	No	NDUFV1
ENSP00000439208.1	SNX17	-0.220532	0.216987	DOWN	No	COA8
ENSP00000453191.1	B2M	0.214393	0.216987	UP	No	DNAJA3
ENSP00000292510.3	VPS28	-0.100353	0.218443	DOWN	No	NNT
ENSP00000215904.6	PDXP	-0.17814	0.220124	DOWN	No	HSDL1
ENSP00000310219.4	HSPA6	-0.0931742	0.220261	DOWN	No	AFG3L2
ENSP00000325425.6	MAT2B	0.0919687	0.220261	UP	No	ACP6
ENSP00000318016.7	WASHC5	-0.15678	0.221989	DOWN	No	LACTB
ENSP00000371193.4	CPPED1	-0.186959	0.221989	DOWN	No	HPDL
ENSP00000465058.1	EFTUD2	-0.0906665	0.222276	DOWN	No	COQ8A
ENSP00000240123.7	SORBS3	0.204329	0.222496	UP	No	TIMM8A
ENSP00000303987.7	TMEM223	0.166899	0.222496	UP	Yes	P4HB
ENSP00000444074.1	PFKFB1	-0.175259	0.222496	DOWN	No	SERAC1
ENSP00000292644.3	PSMC2	-0.0816104	0.222496	DOWN	No	HSPD1
ENSP00000417175.1	VAPB	0.0768844	0.222496	UP	No	HAO2
ENSP00000346255.3	PPTC7	0.158107	0.222496	UP	Yes	TWNK
ENSP00000307513.5	MRC2	-0.211359	0.224305	DOWN	No	TMEM177
ENSP00000363259.3	C10orf71	-0.1032	0.224841	DOWN	No	FASTK
ENSP00000333984.5	TRDN	-0.120059	0.224841	DOWN	No	NME4
ENSP00000357885.4	PIP5K1A	-0.16407	0.227118	DOWN	No	ATP5G2
ENSP00000497905.1	MGLL	0.188974	0.227327	UP	No	MTFR1L
ENSP00000361512.4	PRPS1	-0.283039	0.227327	DOWN	No	ACAD11
ENSP00000420333.1	ARMC8	-0.120786	0.227327	DOWN	No	SPG7
ENSP00000365637.3	KIAA1217	0.122776	0.227327	UP	No	SPHK2
ENSP00000270586.3	PSMB6	-0.149568	0.227518	DOWN	No	SLC25A35
ENSP00000359497.3	GBP2	-0.14594	0.227518	DOWN	No	SLIRP
ENSP00000394863.4	PPT1	0.203998	0.227518	UP	No	METTL4
ENSP00000338191.4	SNTB2	0.116688	0.227518	UP	No	ACACA
ENSP00000439543.1	CD36	0.141527	0.228818	UP	No	MPC1
ENSP00000457421.1	PECAM1	0.140835	0.228818	UP	No	ECHDC3
ENSP00000366525.2	FTL	-0.377692	0.228818	DOWN	No	RFK
ENSP00000236698.5	STAG1	0.246267	0.228818	UP	No	MRPS28
ENSP00000277517.1	IDI2	0.315046	0.229018	UP	No	COA5
ENSP00000378725.3	KTN1	0.121047	0.229575	UP	No	OXCT1
ENSP00000502717.1	SCN1B	-0.15828	0.229575	DOWN	No	GARS1
ENSP00000244537.6	H4C6	-0.230908	0.229575	DOWN	No	SLC25A21
ENSP00000320171.6	PKM	-0.1641	0.230224	DOWN	Yes	NDUFAF8
ENSP00000311165.4	AQP1	0.249056	0.230224	UP	No	PPOX
ENSP00000346027.4	RPL21	-0.131081	0.230595	DOWN	No	ACSL5
ENSP00000437066.1	TPP1	0.145695	0.231123	UP	No	BAX
ENSP00000313616.3	MSI2	-0.0916851	0.231837	DOWN	No	NTHL1
ENSP00000370589.3	NOP56	-0.1599	0.232695	DOWN	No	NDUFA12
ENSP00000290573.2	HK2	0.209466	0.232887	UP	Yes	POLG2
ENSP00000296220.5	OSBPL11	-0.129144	0.234085	DOWN	No	PRDX6
ENSP00000235329.5	MFN2	0.0940313	0.23481	UP	Yes	SLC25A10
ENSP00000339430.4	DYNC1I2	-0.0760956	0.23481	DOWN	No	HINT2
ENSP00000352721.6	DNM2	-0.0984714	0.234856	DOWN	No	SDHB
ENSP00000320893.3	ASB8	0.213196	0.235063	UP	No	SARDH
ENSP00000360294.3	VPS37B	0.197115	0.235512	UP	No	ATP5ME
ENSP00000262093.6	FECH	0.0903836	0.236696	UP	Yes	PDE2A
ENSP00000271385.5	DUSP27	-0.15315	0.237111	DOWN	No	NGRN
ENSP00000418571.4	NCEH1	0.206617	0.237412	UP	No	FARS2
ENSP00000352738.4	G3BP2	-0.0791096	0.237724	DOWN	No	TXNRD2
ENSP00000446343.1	MAPRE2	-0.133022	0.237861	DOWN	No	HADHB
ENSP00000304376.6	RAB24	0.104835	0.23851	UP	Yes	SUPV3L1
ENSP00000228251.4	YBX3	0.15793	0.238676	UP	Yes	MRPS12
ENSP00000422582.1	ELMOD2	0.164531	0.239662	UP	No	MRM2
ENSP00000263025.4	MAPK3	0.115435	0.240109	UP	No	PRELID3B
ENSP00000387286.3	RAB1A	0.150999	0.240779	UP	No	SELENOO
ENSP00000353078.3	NRAP	-0.28003	0.242063	DOWN	No	GTPBP3
ENSP00000290541.6	PSMB4	-0.0850124	0.242699	DOWN	No	L2HGDH
ENSP00000246024.2	TMX4	-0.0944699	0.243082	DOWN	No	CMC1
ENSP00000349541.4	CAVIN1	0.0846645	0.243856	UP	No	SDHD
ENSP00000468067.1	HDHD2	0.0860496	0.24391	UP	No	MRPL43
ENSP00000255390.5	SCO1	0.120378	0.244141	UP	Yes	FAM173A
ENSP00000256398.8	ELP3	-0.0945662	0.244511	DOWN	No	TIMM29
ENSP00000303908.4	TWF2	-0.100614	0.244923	DOWN	No	PDF
ENSP00000395986.2	TBC1D4	-0.0907658	0.247321	DOWN	No	CISD2
ENSP00000397482.1	SORBS2	0.880564	0.247927	UP	No	TOMM22
ENSP00000259873.4	MRPS18B	0.203093	0.248073	UP	Yes	MSRB3
ENSP00000258341.3	LAMC1	0.0621979	0.248428	UP	No	MPV17
ENSP00000253693.2	CAPN7	-0.114303	0.248538	DOWN	No	LACTB2
ENSP00000355117.3	TGFB1I1	0.293368	0.248538	UP	No	OXA1L
ENSP00000401726.1	ISOC2	0.11672	0.248925	UP	Yes	NIPSNAP1
ENSP00000310117.3	PPP1R14B	0.148504	0.249139	UP	No	MT-ND2
ENSP00000216286.4	NID2	0.0993362	0.250289	UP	No	DNAJC4
ENSP00000261407.4	LPCAT3	-0.215953	0.25032	DOWN	No	ARMCX2
ENSP00000300151.4	MRPL16	0.146915	0.25032	UP	Yes	MCAT
ENSP00000241337.4	GSTM2	-0.187741	0.250633	DOWN	No	HEMK1
ENSP00000254950.11	VPS4A	0.0715894	0.251029	UP	No	DELE1
ENSP00000461828.1	TMEM159	0.299011	0.251485	UP	No	MRPS18C
ENSP00000252329.3	PSMG3	0.195854	0.252752	UP	No	NDUFA13
ENSP00000264689.6	UFSP2	-0.134437	0.253028	DOWN	No	NDUFAF1
ENSP00000317362.3	PRCP	0.255094	0.253124	UP	No	LETM1
ENSP00000356504.1	ARPC5	0.180644	0.254159	UP	No	LRRC59
ENSP00000436829.1	GLMN	-0.153731	0.25594	DOWN	No	NAXE
ENSP00000497871.1	MMAA	0.1948	0.25594	UP	Yes	COA6
ENSP00000353679.2	MME	0.119194	0.25594	UP	No	C3orf33
ENSP00000227524.4	PRPF19	-0.138054	0.25594	DOWN	No	PRELID1
ENSP00000311186.6	ATP2A2	0.178883	0.25594	UP	No	PYURF
ENSP00000259396.8	ORM1	0.416245	0.25594	UP	No	MTERF3
ENSP00000356811.5	HBS1L	-0.0848318	0.25668	DOWN	No	SLC25A33
ENSP00000336552.5	PKIA	0.148048	0.2567	UP	No	SNAP29
ENSP00000260985.2	IDH1	0.0703919	0.256736	UP	No	THEM5
ENSP00000346294.4	S100A4	-0.421083	0.257143	DOWN	No	NIT2
ENSP00000362718.5	MTCH1	0.163003	0.257487	UP	Yes	NDUFAF6
ENSP00000253952.9	THOC6	-0.194885	0.258013	DOWN	No	COASY
ENSP00000360541.3	CPT2	0.165948	0.258013	UP	Yes	RPL10
ENSP00000281081.7	NUBPL	0.244825	0.258144	UP	Yes	NDUFAF8
ENSP00000349636.4	SPAG9	-0.0816951	0.259092	DOWN	No	MRPL52
ENSP00000250101.5	TXNDC17	0.113604	0.259997	UP	No	LRPPRC
ENSP00000269321.7	ARHGDIA	-0.074518	0.262166	DOWN	No	SPRYD4
ENSP00000330836.5	GLRX3	0.187007	0.262454	UP	No	COA3
ENSP00000380514.3	HAGH	-0.0871941	0.262454	DOWN	Yes	GSTZ1
ENSP00000334280.2	TACC2	0.0732126	0.264223	UP	No	RMND1
ENSP00000382064.3	DTNA	-0.0769237	0.264594	DOWN	No	GPD1
ENSP00000255305.6	XPO4	0.209001	0.265505	UP	No	SUCLG1
ENSP00000278353.4	HSD17B12	0.162373	0.267636	UP	No	TRUB2
ENSP00000303057.4	PPIC	-0.21498	0.268111	DOWN	No	MTRES1
ENSP00000355537.4	ACTN2	-0.0728007	0.268568	DOWN	Yes	NOCT
ENSP00000481196.1	OTUD6B	-0.160054	0.269256	DOWN	No	SFXN5
ENSP00000369067.4	POSTN	0.429882	0.272616	UP	No	TIMM23B
ENSP00000400175.1	RHOA	-0.118793	0.272616	DOWN	No	ALKBH7
ENSP00000362110.4	SF3A3	-0.0659582	0.272705	DOWN	No	BCL2L2
ENSP00000363620.3	CUTA	-0.101713	0.273826	DOWN	No	AFG1L
ENSP00000268182.5	IQGAP1	0.148317	0.275096	UP	No	MYH10
ENSP00000299421.4	ILK	0.122771	0.275608	UP	No	ATP5F1E
ENSP00000387641.2	CAND2	-0.131773	0.275608	DOWN	No	GSR
ENSP00000339399.5	CRYZ	-0.126914	0.278218	DOWN	Yes	MTARC2
ENSP00000489048.1	ADPRHL1	-0.144154	0.278218	DOWN	No	OXLD1
ENSP00000355325.6	PSMB5	-0.11681	0.278218	DOWN	No	ACSS3
ENSP00000220509.5	VPS18	-0.307657	0.278874	DOWN	No	TAMM41
ENSP00000463534.1	FLII	-0.0938508	0.278876	DOWN	No	SUGCT
ENSP00000222308.4	FKBP8	-0.0979472	0.279392	DOWN	Yes	GLUD2
ENSP00000371811.4	MICU2	0.0984082	0.281807	UP	Yes	ALDH6A1
ENSP00000424328.1	MRPS30	0.132218	0.282342	UP	Yes	COX6B1
ENSP00000350425.3	APOA4	0.245431	0.282342	UP	No	GFER
ENSP00000408005.2	SLC9A3R2	0.0744195	0.282342	UP	No	SPATA20
ENSP00000413316.1	HMOX1	0.225625	0.282342	UP	No	IMMP1L
ENSP00000476755.1	PPP1R12B	-0.104333	0.28548	DOWN	No	MT-ND6
ENSP00000223321.4	PSMA2	-0.101964	0.286423	DOWN	No	ATCAY
ENSP00000348965.4	DYNC1H1	-0.0781116	0.286703	DOWN	No	NDUFS1
ENSP00000401802.3	PSMC6	-0.0623264	0.28691	DOWN	No	SCO1
ENSP00000315351.4	D2HGDH	0.224196	0.287141	UP	Yes	DMAC2L
ENSP00000278505.4	ENDOD1	-0.0889381	0.287616	DOWN	No	RAB5IF
ENSP00000262193.6	PSMB1	-0.0957843	0.289506	DOWN	No	ATP5F1A
ENSP00000339371.2	BABAM2	-0.104978	0.289748	DOWN	No	HTD2
ENSP00000346437.3	ATG7	-0.102803	0.290123	DOWN	No	HSPA1A
ENSP00000310935.4	FKBP2	0.10678	0.290448	UP	No	SLC25A3
ENSP00000259365.3	TMOD1	-0.112212	0.290448	DOWN	No	SEPTIN4
ENSP00000436186.1	PSMD13	-0.0629403	0.290448	DOWN	No	SAMM50
ENSP00000285930.3	AKR1B1	-0.0905557	0.292917	DOWN	No	FAM136A
ENSP00000252487.4	TOMM40	0.0875994	0.292917	UP	Yes	TRMT1
ENSP00000339521.5	RSU1	0.103561	0.293262	UP	No	NAXE
ENSP00000354525.2	MRPL24	0.155401	0.293343	UP	Yes	GRSF1
ENSP00000436615.1	BCO2	0.401294	0.293393	UP	Yes	EHHADH
ENSP00000272638.9	UBXN4	-0.17761	0.293393	DOWN	No	NDUFB7
ENSP00000384571.1	TBCE	0.1312	0.29471	UP	No	PDP2
ENSP00000349016.4	PEX14	0.132398	0.295354	UP	No	SLC25A20
ENSP00000283195.6	RANBP2	-0.0819529	0.295721	DOWN	No	COQ2
ENSP00000377751.4	SCOC	0.165672	0.297221	UP	No	SLC25A28
ENSP00000358460.2	CLIC2	0.153373	0.297416	UP	No	FAM185A
ENSP00000246792.2	RRAS	0.22645	0.298063	UP	No	NADK2
ENSP00000364486.3	FBP2	-0.216023	0.299053	DOWN	No	MLYCD
ENSP00000395196.2	EARS2	0.200595	0.299102	UP	Yes	ACOT11
ENSP00000217407.2	LBP	0.281115	0.299102	UP	No	ARMC1
ENSP00000355894.3	LYPLAL1	0.162705	0.299102	UP	Yes	UCP1
ENSP00000478837.1	GPX1	0.108898	0.29917	UP	Yes	VWA8
ENSP00000338481.3	EPB41L2	0.0988692	0.299346	UP	No	ATIC
ENSP00000500198.1	POLG2	0.233989	0.299346	UP	Yes	COX18
ENSP00000306548.3	MRPL13	0.109217	0.299346	UP	Yes	RDH13
ENSP00000446136.1	SRP68	-0.0709286	0.300136	DOWN	No	LYRM4
ENSP00000222511.7	GTPBP10	0.208774	0.301089	UP	Yes	BCAT2
ENSP00000468569.1	MRPL4	0.122559	0.301089	UP	Yes	KARS1
ENSP00000402814.3	ABCA8	-0.171678	0.301241	DOWN	No	SLC25A36
ENSP00000378243.3	CAMK2G	-0.0829974	0.301244	DOWN	No	ALAS1
ENSP00000312771.5	GPHN	-0.0747172	0.30209	DOWN	No	SPATA18
ENSP00000343690.5	DPYSL3	0.165404	0.302568	UP	No	MMADHC
ENSP00000264039.2	GPC1	-0.156002	0.302764	DOWN	No	RTL10
ENSP00000352572.5	PCNT	0.177479	0.302768	UP	No	GLRX5
ENSP00000406881.3	SHMT2	0.206431	0.302768	UP	Yes	MRPS15
ENSP00000254878.3	RIDA	0.103585	0.303318	UP	Yes	ECSIT
ENSP00000482573.1	RMC1	-0.242554	0.303717	DOWN	No	THEM4
ENSP00000222553.3	NAMPT	0.177363	0.304449	UP	No	NAT8L
ENSP00000425721.1	CAST	-0.113983	0.304449	DOWN	No	LYRM7
ENSP00000210313.2	PSMD5	0.111539	0.304631	UP	No	RARS2
ENSP00000375724.4	PRMT1	-0.0898272	0.304631	DOWN	No	NFU1
ENSP00000499428.1	OBSCN	-0.136949	0.304631	DOWN	Yes	ATP5MD
ENSP00000333298.4	LAMP1	0.16099	0.305972	UP	No	TFAM
ENSP00000264279.5	NOP58	-0.0899797	0.306061	DOWN	No	SMDT1
ENSP00000340281.5	EIF4G2	-0.0527685	0.307597	DOWN	No	SPHKAP
ENSP00000394798.2	TMEM245	0.209092	0.308795	UP	No	PLSCR3
ENSP00000233714.4	LANCL1	-0.10393	0.308795	DOWN	No	NDUFS4
ENSP00000361725.4	ENDOG	0.140875	0.310504	UP	Yes	CHCHD10
ENSP00000364284.1	CAPZB	-0.106859	0.310504	DOWN	Yes	IARS2
ENSP00000218439.4	MAGED2	-0.120704	0.313104	DOWN	No	CBR4
ENSP00000296666.9	PRRC1	-0.188559	0.315343	DOWN	No	SDHAF1
ENSP00000292823.2	PCYT1A	0.106052	0.315929	UP	No	PISD
ENSP00000363095.1	TRIM32	0.100579	0.316915	UP	No	HK2
ENSP00000362583.3	SYNC	-0.0831825	0.316915	DOWN	No	HK1
ENSP00000327801.4	P4HB	-0.0724911	0.316915	DOWN	Yes	NME3
ENSP00000281038.5	NARS2	0.164252	0.316915	UP	Yes	ANTKMT
ENSP00000376066.3	ATP1A2	-0.0791891	0.316915	DOWN	No	ACAA1
ENSP00000309565.5	UQCRH	0.180968	0.316915	UP	Yes	TOMM20L
ENSP00000360773.1	SLC29A1	0.164272	0.318748	UP	No	NLRX1
ENSP00000349233.4	TNNT1	0.288032	0.319474	UP	Yes	PYCR1
ENSP00000358283.4	UFL1	0.0808969	0.320643	UP	No	SPR
ENSP00000364345.3	EMC1	-0.0949416	0.321143	DOWN	No	ETFA
ENSP00000476687.1	TOR1AIP1	-0.17971	0.321794	DOWN	No	MCU
ENSP00000415556.4	DCAF11	0.131468	0.321794	UP	No	YARS2
ENSP00000352964.2	PDLIM7	-0.263568	0.321794	DOWN	Yes	FOXRED1
ENSP00000317468.5	CHMP6	0.0961472	0.321794	UP	No	PPA2
ENSP00000287777.4	KLHL40	-0.123444	0.321794	DOWN	No	LIAS
ENSP00000014930.4	HEBP1	0.206303	0.321794	UP	Yes	SLC25A32
ENSP00000221801.2	FBL	0.105928	0.321794	UP	No	MRPS18B
ENSP00000254663.7	SCLY	0.140418	0.323906	UP	No	BCKDHA
ENSP00000273398.3	ATP6V1A	0.0772945	0.324281	UP	No	CISD1
ENSP00000264775.5	PLPP1	-0.187769	0.324281	DOWN	No	ABCB6
ENSP00000228841.8	MYL2	0.198242	0.324311	UP	Yes	RCC1L
ENSP00000246662.4	KRT9	0.466927	0.324311	UP	No	HDHD5
ENSP00000376682.4	ABLIM1	-0.234644	0.324674	DOWN	No	CRY1
ENSP00000311876.6	GNPDA1	0.0856938	0.32589	UP	No	POLG
ENSP00000324804.6	PPP2R1A	-0.0466845	0.32589	DOWN	No	ACOD1
ENSP00000392316.1	IFRD2	-0.181632	0.32589	DOWN	No	NDUFS3
ENSP00000358635.3	SYNCRIP	-0.0509104	0.327234	DOWN	No	MICOS13
ENSP00000276590.4	LACTB2	0.117578	0.327385	UP	Yes	BCL2L11
ENSP00000496146.1	CSNK2A1	-0.106635	0.328917	DOWN	No	ATP5ME
ENSP00000456242.1	ADAL	0.123719	0.33027	UP	No	ATP5MK
ENSP00000362803.5	PPIL1	-0.116622	0.330497	DOWN	No	MRPL37
ENSP00000367498.1	LRRC47	-0.0650501	0.330648	DOWN	No	MRPS7
ENSP00000411744.1	PPP6C	-0.107038	0.330648	DOWN	No	MTHFD2
ENSP00000362334.3	PSMB2	-0.0870548	0.331243	DOWN	No	COMTD1
ENSP00000364557.3	ARHGEF10L	-0.109369	0.332127	DOWN	No	KMO
ENSP00000252108.4	UBE4A	-0.123193	0.33344	DOWN	No	ABCE1
ENSP00000304350.6	PRPF8	-0.137561	0.334057	DOWN	No	ETFRF1
ENSP00000385211.1	NUCB1	-0.0734157	0.334057	DOWN	No	MRM3
ENSP00000281537.7	TJP1	0.0604134	0.334945	UP	No	CEP89
ENSP00000376107.4	PPIL3	-0.237503	0.334945	DOWN	No	RPUSD3
ENSP00000261509.6	PALLD	-0.171563	0.334945	DOWN	No	PDHB
ENSP00000422019.1	NUP155	-0.0871804	0.336001	DOWN	No	GLYAT
ENSP00000340944.3	PTPN11	-0.0891804	0.338292	DOWN	No	HSPA9
ENSP00000312042.4	HDLBP	-0.0598616	0.34062	DOWN	No	BNIP3
ENSP00000344470.3	LRRC39	0.124104	0.34062	UP	No	TIMM50
ENSP00000247461.4	CANX	0.0702361	0.340649	UP	Yes	PDHA1
ENSP00000216129.6	TTLL12	0.115201	0.341928	UP	No	BDH1
ENSP00000363641.5	TXN	-0.0821474	0.342035	DOWN	No	ABCB10
ENSP00000262061.2	COPZ1	0.0841063	0.34251	UP	No	GATB
ENSP00000380734.2	FAM98B	-0.0787715	0.34251	DOWN	No	ABCF2
ENSP00000325548.4	CNDP2	0.0805553	0.34251	UP	No	NDUFA5
ENSP00000464317.1	MYH3	-0.120389	0.343485	DOWN	No	NIPSNAP3A
ENSP00000362249.1	AK1	-0.13574	0.343821	DOWN	No	MRPL27
ENSP00000321320.5	HGH1	-0.173372	0.344418	DOWN	No	MRPL9
ENSP00000374114.4	LAMA4	0.110127	0.344418	UP	No	C10orf10
ENSP00000354125.4	EIF3B	-0.051981	0.34532	DOWN	No	RIDA
ENSP00000343547.4	TPD52L2	0.0627965	0.346175	UP	No	CPT1C
ENSP00000438465.1	PGAM5	0.157624	0.347161	UP	Yes	TIMM21
ENSP00000364015.2	PSMB8	0.142845	0.347715	UP	No	BCL2L13
ENSP00000456729.1	PHKB	0.210454	0.348215	UP	No	SIRT3
ENSP00000246548.3	UBA2	0.0932005	0.348649	UP	No	COMT
ENSP00000365522.3	C9orf64	-0.112804	0.35027	DOWN	No	GUK1
ENSP00000347776.2	PDLIM7	-0.180307	0.350479	DOWN	Yes	DNAJC11
ENSP00000372411.3	CTBP1	0.06038	0.350971	UP	No	CCDC58
ENSP00000271308.4	PSMA5	-0.07421	0.351195	DOWN	No	PMPCA
ENSP00000286428.5	VBP1	0.0716832	0.351592	UP	No	POLDIP2
ENSP00000222399.6	LAMB1	0.135131	0.351592	UP	No	SLC25A14
ENSP00000371362.4	NADK2	0.0938696	0.351592	UP	Yes	YBEY
ENSP00000322419.4	RPLP2	-0.0560812	0.352739	DOWN	No
ENSP00000245418.2	UPF3B	0.290615	0.353089	UP	No
ENSP00000350012.3	ACSL3	-0.159646	0.353759	DOWN	Yes	C17orf89
ENSP00000215832.7	MAPK1	-0.0737047	0.353759	DOWN	No
ENSP00000364813.5	LSM2	-0.105228	0.353759	DOWN	No
ENSP00000343885.5	PPA2	0.141204	0.353884	UP	Yes
ENSP00000216500.5	DHRS7	-0.112861	0.354985	DOWN	No
ENSP00000378289.2	SYNPO2L	-0.134295	0.354985	DOWN	Yes
ENSP00000302486.5	MAP2K1	-0.102999	0.355179	DOWN	No
ENSP00000361900.3	TOMM34	-0.0829002	0.355179	DOWN	Yes
ENSP00000422035.1	MRPL3	0.175283	0.355179	UP	Yes
ENSP00000386474.1	BZW1	-0.115194	0.356011	DOWN	No
ENSP00000368646.4	PRDX4	-0.116965	0.356778	DOWN	Yes
ENSP00000354947.2	CAPZA2	-0.0762632	0.357078	DOWN	No
ENSP00000483688.1	PSMB3	-0.120935	0.357481	DOWN	No
ENSP00000354849.2	MYBPC1	0.129962	0.357631	UP	Yes
ENSP00000337459.4	NOS1	0.113529	0.357869	UP	No
ENSP00000370372.5	NLN	-0.0936309	0.358406	DOWN	Yes
ENSP00000377789.1	SYNPO	-0.059339	0.358406	DOWN	No
ENSP00000477837.1	GTF2I	-0.109421	0.358502	DOWN	No
ENSP00000356807.2	TIPRL	-0.0838848	0.358516	DOWN	No
ENSP00000262506.3	CSNK2A2	-0.0804433	0.359228	DOWN	No
ENSP00000378161.3	ACYP2	-0.112243	0.359228	DOWN	No
ENSP00000258962.4	SRSF1	-0.0880915	0.359228	DOWN	No
ENSP00000468585.1	DHRS7B	-0.15418	0.359228	DOWN	Yes
ENSP00000279247.7	CAPN1	-0.0881904	0.359971	DOWN	No	ATP5S
ENSP00000426797.1	ACTN3	-0.552978	0.360397	DOWN	No
ENSP00000417480.1	FHIT	0.147348	0.361708	UP	Yes
ENSP00000368688.4	LYRM7	0.211765	0.362192	UP	Yes
ENSP00000362012.4	ANXA7	-0.0476203	0.362261	DOWN	No
ENSP00000308430.8	CYB5B	0.0706293	0.363271	UP	Yes
ENSP00000216281.8	HSP90AA1	0.0776324	0.365127	UP	No
ENSP00000378160.1	RPL34	-0.114104	0.365127	DOWN	No
ENSP00000371138.3	FKBP1A	-0.10258	0.366457	DOWN	No
ENSP00000387142.3	SCRN3	0.128749	0.368105	UP	No
ENSP00000295065.4	MEMO1	-0.0632388	0.368156	DOWN	No
ENSP00000332326.1	TNFAIP2	-0.144238	0.368156	DOWN	No
ENSP00000216181.6	MYH9	0.141555	0.368156	UP	Yes
ENSP00000085079.6	EPN1	0.0860854	0.368156	UP	No
ENSP00000369757.4	RPS6	-0.0589403	0.368156	DOWN	No
ENSP00000439297.1	MYLK3	0.140733	0.368747	UP	No
ENSP00000405842.1	GOLGA4	0.0993545	0.369156	UP	No
ENSP00000447074.1	TMBIM6	-0.169301	0.369287	DOWN	No
ENSP00000313829.7	KHDRBS1	-0.138403	0.369895	DOWN	No
ENSP00000223369.2	YKT6	-0.0905823	0.369895	DOWN	No
ENSP00000317000.9	TM6SF1	0.17131	0.370067	UP	No
ENSP00000366694.2	KCTD12	0.127809	0.370404	UP	No
ENSP00000227503.9	SF1	0.0915054	0.37046	UP	No
ENSP00000216802.5	PSME2	0.123576	0.37115	UP	No
ENSP00000349811.3	FKBP5	0.108459	0.37139	UP	No
ENSP00000330918.7	PGP	0.0914028	0.373051	UP	No
ENSP00000230431.7	DNPH1	-0.123031	0.373755	DOWN	No
ENSP00000446061.1	SURF4	-0.121998	0.373971	DOWN	No
ENSP00000295770.2	STT3B	-0.120849	0.375352	DOWN	No
ENSP00000380505.3	NEB	-0.104421	0.37541	DOWN	Yes
ENSP00000306817.3	RBKS	0.123094	0.376581	UP	No
ENSP00000378349.3	RCN2	-0.0747815	0.376812	DOWN	No
ENSP00000457987.2	RNPS1	-0.204352	0.378255	DOWN	No
ENSP00000382342.3	ABCC1	-0.107423	0.37997	DOWN	No
ENSP00000495163.1	IQSEC1	-0.171418	0.37997	DOWN	No
ENSP00000299299.3	PCBD1	0.0807138	0.380094	UP	No
ENSP00000461927.1	NT5C	0.0959812	0.380941	UP	No
ENSP00000358674.4	UBL4A	-0.0890761	0.380941	DOWN	No
ENSP00000317788.4	HNRNPK	-0.081699	0.380941	DOWN	Yes
ENSP00000305790.5	SF3B3	-0.119158	0.380941	DOWN	No
ENSP00000445432.1	FDXR	0.137074	0.381678	UP	Yes
ENSP00000261366.5	LMNB1	-0.162879	0.383386	DOWN	No
ENSP00000262803.5	UPF1	-0.0872206	0.383662	DOWN	No
ENSP00000206451.6	PSME1	0.10662	0.38396	UP	No
ENSP00000363392.3	SNX12	0.098163	0.384056	UP	No
ENSP00000325958.9	PTPMT1	0.172083	0.38412	UP	Yes
ENSP00000247970.5	PIN1	-0.0747135	0.384202	DOWN	No
ENSP00000252512.9	XPO7	-0.0938486	0.384221	DOWN	No
ENSP00000299138.7	VPS35	0.0542411	0.384269	UP	No
ENSP00000357284.2	LMNA	-0.117523	0.384522	DOWN	Yes
ENSP00000502703.1	UBE3A	-0.0549389	0.385229	DOWN	No	C19orf70
ENSP00000234677.2	SARS1	-0.0661259	0.3855	DOWN	No	ATP5J
ENSP00000249289.4	ATP6V1F	0.0831728	0.386152	UP	No
ENSP00000264870.3	F13A1	-0.290537	0.387121	DOWN	No
ENSP00000370113.3	PPP2R2A	-0.0615763	0.387121	DOWN	No
ENSP00000411740.2	KRR1	-0.148729	0.389885	DOWN	No
ENSP00000233154.4	NCK2	-0.0849847	0.390044	DOWN	No
ENSP00000261745.4	NAA25	-0.0856186	0.390044	DOWN	No
ENSP00000318066.3	ENPP4	0.108502	0.390044	UP	No
ENSP00000200639.4	LAMP2	0.0901884	0.390044	UP	No
ENSP00000396704.2	TOP2B	-0.189523	0.390044	DOWN	No
ENSP00000261303.8	PSMC1	-0.0511617	0.390044	DOWN	No
ENSP00000269243.4	MYH10	0.176557	0.390044	UP	Yes
ENSP00000259477.6	ARPC5L	-0.100876	0.390309	DOWN	No
ENSP00000348904.2	PPIE	-0.138408	0.390334	DOWN	No
ENSP00000282588.5	ITGA1	0.0936047	0.391178	UP	No
ENSP00000458162.1	ACTG1	-0.0981361	0.392004	DOWN	No
ENSP00000322887.4	CIRBP	-0.0818482	0.393027	DOWN	No
ENSP00000337773.2	NQO2	-0.287231	0.393313	DOWN	No
ENSP00000378246.2	UBXN6	-0.0701932	0.393976	DOWN	No
ENSP00000349679.2	DYNLRB1	-0.100826	0.395558	DOWN	No
ENSP00000296424.4	BDH2	0.118267	0.395971	UP	No
ENSP00000393525.1	IMPDH2	-0.117991	0.397169	DOWN	No
ENSP00000262890.2	PAFAH1B3	-0.161332	0.397634	DOWN	No
ENSP00000366169.3	MYH14	-0.0504342	0.397634	DOWN	No
ENSP00000301329.6	GLOD4	0.079759	0.397636	UP	Yes
ENSP00000216218.3	ST13	-0.0500467	0.398202	DOWN	No
ENSP00000324628.6	NAPG	0.0569289	0.398848	UP	No
ENSP00000390491.2	PSMA3	-0.0828431	0.40001	DOWN	No
ENSP00000475253.1	GPR89B	-0.096565	0.400371	DOWN	No
ENSP00000360890.3	WDR44	-0.0927013	0.401183	DOWN	No
ENSP00000317955.8	EEA1	-0.0639271	0.402094	DOWN	No
ENSP00000416778.1	COMT	-0.11677	0.402207	DOWN	Yes
ENSP00000254821.6	ZRANB2	0.121808	0.402207	UP	No
ENSP00000346050.3	RPS3A	-0.0495531	0.402858	DOWN	No
ENSP00000377406.1	COASY	0.0821111	0.403555	UP	Yes
ENSP00000436110.1	FAU	0.126439	0.404557	UP	No
ENSP00000300161.4	YWHAB	-0.0421622	0.405521	DOWN	No
ENSP00000346037.5	RPLP1	0.128551	0.405521	UP	No	MINOS1
ENSP00000278618.4	AASDHPPT	-0.0755118	0.406455	DOWN	No
ENSP00000225655.5	PFN1	-0.0740715	0.406595	DOWN	No
ENSP00000378755.2	PIGS	0.116853	0.406595	UP	No
ENSP00000318012.9	SET	0.101478	0.406869	UP	No
ENSP00000359225.4	CNN3	0.255957	0.406919	UP	No
ENSP00000334563.8	MYO18B	-0.106103	0.406919	DOWN	No
ENSP00000495696.1	RPL15	-0.126671	0.406919	DOWN	No
ENSP00000216297.2	SUPT16H	-0.207136	0.406919	DOWN	No
ENSP00000363899.4	NIPSNAP3A	0.130715	0.407716	UP	Yes
ENSP00000252456.1	CNN1	0.601232	0.407999	UP	No
ENSP00000233084.3	DDX1	0.0422945	0.410244	UP	No
ENSP00000287038.3	RPL30	-0.108105	0.410425	DOWN	No
ENSP00000302037.4	MFF	0.149296	0.410425	UP	Yes
ENSP00000379203.3	ATP6V1C1	0.0845499	0.411274	UP	No
ENSP00000460926.1	HMOX2	0.113574	0.411939	UP	No	GRIM-19
ENSP00000216038.5	RTCB	0.0530563	0.411939	UP	No
ENSP00000300413.4	SNRPD1	-0.0922701	0.411939	DOWN	No
ENSP00000332634.9	HEXD	-0.108775	0.413505	DOWN	No
ENSP00000252699.2	ACTN4	0.18704	0.413605	UP	No
ENSP00000252172.4	MYH13	-0.0899651	0.414157	DOWN	No
ENSP00000323782.7	CCDC43	-0.0837285	0.414645	DOWN	No
ENSP00000418916.1	TNIK	0.124017	0.414703	UP	No
ENSP00000319123.8	ANK1	-0.132801	0.414703	DOWN	Yes
ENSP00000385746.2	SMS	-0.0967194	0.415374	DOWN	No
ENSP00000218867.3	SGCG	-0.0772277	0.41691	DOWN	No
ENSP00000498355.1	BOLA2B	-0.0894819	0.41691	DOWN	No
ENSP00000359675.3	GNG5	0.141597	0.41938	UP	No
ENSP00000366410.1	NMNAT1	-0.114891	0.419717	DOWN	No
ENSP00000478627.1	NUP153	-0.119903	0.419717	DOWN	No
ENSP00000310621.5	HHATL	-0.134388	0.421215	DOWN	No
ENSP00000362688.1	EIF3I	-0.0658192	0.421284	DOWN	No
ENSP00000273920.3	ENOPH1	-0.070199	0.421362	DOWN	No	C14orf159
ENSP00000331699.6	EWSR1	0.0735402	0.421362	UP	No
ENSP00000330389.4	PTRHD1	0.0925807	0.421362	UP	No
ENSP00000261606.7	MYOM1	-0.0520089	0.421362	DOWN	No	C17orf25
ENSP00000389787.2	PLEKHF1	-0.122999	0.421776	DOWN	No
ENSP00000374985.2	IGHG4	0.472759	0.422235	UP	No
ENSP00000445516.1	GSR	0.0961321	0.422729	UP	Yes
ENSP00000405033.2	TRAPPC4	-0.0735667	0.423093	DOWN	No
ENSP00000321260.3	COX8A	0.14061	0.423179	UP	Yes	PROSC
ENSP00000349259.4	SPTBN1	0.0784722	0.424661	UP	No
ENSP00000408730.1	CCDC124	-0.0876471	0.424803	DOWN	No
ENSP00000477590.1	CPNE3	-0.0872268	0.424803	DOWN	No
ENSP00000368678.2	AGRN	0.10293	0.424871	UP	No
ENSP00000397843.2	TMA7	0.190907	0.425965	UP	No
ENSP00000328615.1	FRMD3	0.0960536	0.426484	UP	No
ENSP00000237642.6	STBD1	-0.0701721	0.426484	DOWN	No
ENSP00000251413.2	TUBG1	-0.102719	0.427149	DOWN	No
ENSP00000359000.3	GBF1	-0.0523495	0.427736	DOWN	No
ENSP00000245046.2	EMC3	-0.0895563	0.428727	DOWN	No	KIAA0141
ENSP00000359423.3	MTM1	-0.077824	0.430251	DOWN	No
ENSP00000382021.3	LCMT1	-0.043094	0.431429	DOWN	No
ENSP00000317985.6	ROCK2	0.0487467	0.431729	UP	No
ENSP00000495530.1	ENO1	-0.230944	0.432161	DOWN	Yes	ADCK4
ENSP00000354415.5	MICU1	0.134215	0.433754	UP	Yes
ENSP00000327054.3	LMNB2	-0.0510813	0.436214	DOWN	No
ENSP00000483455.1	COL15A1	-0.0733935	0.436214	DOWN	No
ENSP00000348068.4	SERPINA1	0.245711	0.436568	UP	Yes
ENSP00000463510.1	SNRPN	-0.0797649	0.436568	DOWN	No
ENSP00000456051.1	ULK3	0.123771	0.437912	UP	No
ENSP00000258737.7	RAC1	0.10708	0.437912	UP	No
ENSP00000395143.2	SYNPO2	-0.120584	0.438951	DOWN	No
ENSP00000366927.3	ALDH1B1	0.232468	0.438951	UP	Yes
ENSP00000395875.1	TYMP	0.13896	0.439854	UP	No
ENSP00000262776.2	LGALS3BP	0.159766	0.440112	UP	No
ENSP00000375730.4	RPL13A	0.0929612	0.44172	UP	No
ENSP00000452498.1	GSTZ1	0.165283	0.44172	UP	Yes
ENSP00000263559.6	VPS26A	-0.0701149	0.44246	DOWN	No
ENSP00000362456.3	PBDC1	-0.0659952	0.442864	DOWN	No
ENSP00000252595.6	SLC27A1	0.0674375	0.443847	UP	No
ENSP00000378812.3	CHCHD2	-0.334152	0.443847	DOWN	Yes
ENSP00000347359.3	ATP6V1H	-0.0522291	0.443847	DOWN	No
ENSP00000359067.5	TMEM30A	0.123038	0.443847	UP	No
ENSP00000343140.3	XIRP1	-0.126703	0.445337	DOWN	No	ATP5H
ENSP00000327675.3	LRRC14B	-0.076665	0.445594	DOWN	No
ENSP00000290349.6	CBR1	0.103561	0.445594	UP	No
ENSP00000362463.3	GLO1	-0.0629636	0.445594	DOWN	No
ENSP00000337838.6	RTN4	-0.170412	0.445648	DOWN	Yes
ENSP00000364543.2	SKIV2L	-0.0710264	0.447835	DOWN	No
ENSP00000299977.3	SLFN5	-0.151036	0.448776	DOWN	No
ENSP00000356263.3	ARMT1	0.061247	0.448776	UP	No
ENSP00000239878.4	UFM1	0.0967488	0.448776	UP	No
ENSP00000338934.7	EZR	0.135193	0.44972	UP	No
ENSP00000448133.1	NAP1L1	-0.116663	0.44972	DOWN	No	C12orf65
ENSP00000369538.4	GDI2	-0.0480204	0.449769	DOWN	No
ENSP00000377486.2	MRPL19	0.134844	0.450615	UP	Yes
ENSP00000272252.5	GALM	0.0895263	0.453852	UP	No
ENSP00000411902.1	NEXN	-0.106781	0.45407	DOWN	Yes
ENSP00000396899.2	IMMT	0.0952235	0.454391	UP	Yes
ENSP00000263354.2	NAPA	0.0412813	0.454734	UP	No
ENSP00000354848.4	KIFBP	0.103235	0.455569	UP	No
ENSP00000498668.1	UROD	0.155192	0.455569	UP	No
ENSP00000292782.4	DCUN1D1	-0.108744	0.455864	DOWN	No
ENSP00000349496.3	ADPRH	0.0840904	0.455885	UP	No
ENSP00000305692.3	GAA	0.0943089	0.455885	UP	No
ENSP00000308495.3	KRAS	0.0694654	0.456328	UP	No
ENSP00000341072.3	CDC42	0.0559555	0.457184	UP	No
ENSP00000261772.8	AARS1	0.0842002	0.457184	UP	No
ENSP00000345968.4	PGLYRP2	0.203893	0.458418	UP	No
ENSP00000251453.2	RPS16	-0.07266	0.460256	DOWN	No
ENSP00000360664.4	BTF3L4	-0.0727922	0.460372	DOWN	No
ENSP00000455643.1	ST20-MTHFS	-0.157365	0.460372	DOWN	No
ENSP00000299759.6	RRAD	-0.133702	0.460372	DOWN	No
ENSP00000360327.3	PARS2	0.0831172	0.46202	UP	Yes
ENSP00000435233.1	TEAD1	0.170201	0.46202	UP	No
ENSP00000428589.2	LARP1	-0.085479	0.462389	DOWN	No
ENSP00000324315.6	RRP12	-0.159897	0.465835	DOWN	No
ENSP00000318883.5	BCL2L13	0.0817005	0.465858	UP	Yes	C7orf55
ENSP00000403925.2	TBCEL	-0.113358	0.467039	DOWN	No
ENSP00000362273.4	ADPRS	-0.0609846	0.467408	DOWN	No
ENSP00000237858.6	GLRX	-0.155346	0.468512	DOWN	No
ENSP00000343809.4	BSG	0.063712	0.468626	UP	No
ENSP00000412173.2	BSDC1	-0.122705	0.47109	DOWN	No
ENSP00000446013.1	VPS37C	-0.0632486	0.47109	DOWN	No
ENSP00000303423.3	FNTA	-0.0611663	0.472968	DOWN	No
ENSP00000308610.5	GPD2	-0.119874	0.473421	DOWN	Yes
ENSP00000314733.5	TOLLIP	0.0632601	0.47416	UP	No
ENSP00000234256.3	SLC1A4	-0.223287	0.47416	DOWN	No	ATP5C1
ENSP00000364721.5	MAPRE1	-0.0683713	0.47416	DOWN	No
ENSP00000402626.2	CROCC	0.179792	0.474285	UP	No
ENSP00000434586.1	TTN	0.0996224	0.475899	UP	Yes
ENSP00000430176.1	AGO2	-0.0705587	0.476339	DOWN	No
ENSP00000262302.9	NUBP2	0.073751	0.476363	UP	No
ENSP00000366988.3	SNX5	0.0404602	0.476363	UP	No
ENSP00000210444.5	NANS	-0.123777	0.476363	DOWN	No
ENSP00000317473.3	RABGGTB	-0.111771	0.476366	DOWN	No
ENSP00000296137.2	FYCO1	-0.0810654	0.478164	DOWN	No
ENSP00000200135.3	ZW10	-0.0630706	0.478164	DOWN	No
ENSP00000263368.3	BLVRB	-0.127859	0.478164	DOWN	No
ENSP00000291900.2	ZER1	-0.0906862	0.478199	DOWN	No
ENSP00000481398.1	SERPINB6	0.073884	0.478833	UP	No
ENSP00000365401.3	CCDC22	-0.0889725	0.478921	DOWN	No	METTL20
ENSP00000371393.4	PGM2	0.147661	0.478921	UP	No
ENSP00000362751.4	RABGAP1	-0.0719975	0.479522	DOWN	No
ENSP00000342070.3	CTSB	0.13604	0.48005	UP	No	FDX2
ENSP00000256196.4	RRAS2	0.0914027	0.480679	UP	No
ENSP00000249837.3	VPS13C	0.0570338	0.480679	UP	No
ENSP00000376793.3	SERPINA3	0.2875	0.481835	UP	No
ENSP00000356419.1	UCHL5	-0.0613526	0.481984	DOWN	No
ENSP00000340505.4	SENP8	0.0648333	0.484401	UP	No
ENSP00000472697.2	TECR	-0.0856642	0.486781	DOWN	Yes
ENSP00000388723.2	KBTBD13	-0.126035	0.487231	DOWN	No
ENSP00000310978.5	PHYKPL	-0.106306	0.487479	DOWN	No
ENSP00000428209.1	UBE2V2	-0.0621045	0.487479	DOWN	No
ENSP00000494518.1	DDX3X	-0.0611957	0.487536	DOWN	No
ENSP00000430535.1	SLC36A2	0.249008	0.487536	UP	No
ENSP00000371626.4	TRA2B	-0.101408	0.487558	DOWN	No
ENSP00000348784.4	IGBP1	0.0610303	0.487872	UP	No
ENSP00000344683.4	CDK5RAP3	-0.0567727	0.487872	DOWN	No
ENSP00000261973.7	RBM25	-0.0994413	0.488569	DOWN	No
ENSP00000282412.4	PPM1B	0.0747299	0.488569	UP	No
ENSP00000432988.1	MBP	-0.445366	0.488569	DOWN	No
ENSP00000380298.3	SEC13	-0.0815315	0.488751	DOWN	No
ENSP00000377374.3	ERGIC1	0.0867797	0.488751	UP	No
ENSP00000241704.7	COPA	-0.0546636	0.488831	DOWN	No
ENSP00000384211.1	PSME4	0.0643114	0.488831	UP	No
ENSP00000490367.1	MYO18A	-0.127994	0.488831	DOWN	Yes
ENSP00000319169.8	PRMT5	-0.0554616	0.494604	DOWN	No
ENSP00000501005.1	CTNND1	0.0779747	0.49486	UP	No
ENSP00000226004.2	DUSP3	-0.0650839	0.495192	DOWN	No
ENSP00000452396.1	PPP2R5E	-0.0684665	0.495192	DOWN	No
ENSP00000229794.4	MAPK14	-0.0519516	0.495192	DOWN	No
ENSP00000347717.4	DHCR7	0.20987	0.497337	UP	No
ENSP00000362092.3	RRAGC	0.070453	0.498743	UP	No
ENSP00000312625.5	HP1BP3	0.0647513	0.499081	UP	No	TWNK
ENSP00000259632.7	DCTN3	0.07982	0.499081	UP	No
ENSP00000380702.2	MYCBP	-0.0552769	0.499081	DOWN	No
ENSP00000418512.1	SRI	0.131113	0.501443	UP	No
ENSP00000253039.4	EIF2S3	-0.0808075	0.501443	DOWN	No
ENSP00000416968.2	DCTN4	-0.0676941	0.50235	DOWN	No
ENSP00000346762.3	SND1	-0.0488102	0.503641	DOWN	Yes
ENSP00000414670.3	LMOD3	-0.102552	0.503641	DOWN	No
ENSP00000227378.3	HSPA8	-0.0617764	0.505286	DOWN	No
ENSP00000361283.3	RPS8	-0.0487633	0.50702	DOWN	No
ENSP00000437606.2	COPS3	-0.0388992	0.509282	DOWN	No
ENSP00000381607.3	GSTP1	0.0484329	0.509282	UP	No
ENSP00000245932.5	VASP	0.174537	0.509513	UP	No
ENSP00000425631.1	LIMCH1	-0.0827584	0.509535	DOWN	No
ENSP00000392106.1	TMEM182	-0.177631	0.511737	DOWN	No
ENSP00000362261.3	TRAPPC3	0.0978022	0.511785	UP	No
ENSP00000426161.1	PCBD2	-0.102836	0.511785	DOWN	Yes
ENSP00000280800.3	PLBD2	0.0778832	0.511785	UP	No
ENSP00000211372.5	RPS18	0.0519585	0.513257	UP	No
ENSP00000334188.4	PFDN5	0.0564301	0.514477	UP	No
ENSP00000334424.6	AMACR	0.236124	0.515538	UP	Yes
ENSP00000290037.7	SEC16A	-0.0655365	0.515538	DOWN	No
ENSP00000310861.3	KRT2	-0.251626	0.515538	DOWN	No
ENSP00000351851.6	NUMA1	-0.0663353	0.515538	DOWN	No
ENSP00000305843.7	FEZ2	0.134303	0.516047	UP	No
ENSP00000469468.2	LSM4	0.049304	0.516471	UP	No
ENSP00000431482.1	NEDD8-MDP1	0.0732079	0.516734	UP	No
ENSP00000493507.1	PIK3CA	-0.101214	0.517726	DOWN	No
ENSP00000437073.1	MYO18A	-0.0601258	0.517726	DOWN	Yes
ENSP00000288014.6	THTPA	0.0934721	0.521122	UP	No
ENSP00000261669.7	CAB39L	-0.17034	0.521386	DOWN	No
ENSP00000432155.1	CFL1	-0.0523091	0.524011	DOWN	No
ENSP00000352051.3	PPP6R2	-0.101283	0.524459	DOWN	No
ENSP00000434355.1	DSTN	0.184561	0.525109	UP	No
ENSP00000420708.1	PDXK	0.0608373	0.525109	UP	No
ENSP00000290429.5	MCAT	0.153262	0.52725	UP	Yes
ENSP00000287675.5	EXOG	-0.0742266	0.528725	DOWN	Yes
ENSP00000299608.2	TMX3	-0.0880593	0.528725	DOWN	No
ENSP00000434329.1	PPP5C	0.0599355	0.531415	UP	No
ENSP00000355308.3	HACD1	-0.0739821	0.531664	DOWN	No
ENSP00000456292.1	UBFD1	-0.0720359	0.531664	DOWN	No
ENSP00000334724.6	RHOT1	0.0811559	0.532101	UP	Yes
ENSP00000341082.7	MRPL20	0.117571	0.532101	UP	Yes
ENSP00000358549.5	RARS2	0.137267	0.532101	UP	Yes
ENSP00000457733.1	SLC25A24	0.0837936	0.532101	UP	Yes
ENSP00000340708.3	H2AZ2	-0.142818	0.533064	DOWN	No
ENSP00000229340.5	RAB35	-0.115964	0.533064	DOWN	Yes
ENSP00000441080.1	BROX	-0.0771795	0.533315	DOWN	No
ENSP00000345079.2	CSRP1	0.304041	0.533315	UP	No
ENSP00000231368.5	LNPEP	-0.0620263	0.534457	DOWN	No
ENSP00000436823.1	SPATA5L1	-0.104239	0.534724	DOWN	No
ENSP00000356448.3	TPR	-0.0401617	0.534724	DOWN	No
ENSP00000419175.1	OARD1	0.0740938	0.534784	UP	No
ENSP00000262646.7	RAB2A	0.0583164	0.534953	UP	No
ENSP00000404291.2	ITGAV	0.0925356	0.535974	UP	No
ENSP00000299980.4	AP1G1	-0.0580709	0.536797	DOWN	No
ENSP00000261601.6	USP14	-0.0663781	0.53775	DOWN	No
ENSP00000388282.1	SH3GLB2	-0.100204	0.539925	DOWN	No
ENSP00000361097.4	MMRN2	0.0617082	0.539925	UP	No
ENSP00000259339.2	TOR1B	-0.0995926	0.539925	DOWN	No
ENSP00000252288.1	GAMT	-0.0799566	0.539925	DOWN	No	KIAA0391
ENSP00000350219.3	IPO5	-0.0431318	0.539925	DOWN	No
ENSP00000219204.3	ARL2BP	-0.130978	0.539925	DOWN	No
ENSP00000446855.1	PPP1R12A	0.0786723	0.540384	UP	No
ENSP00000232003.4	HRG	0.222453	0.54136	UP	No
ENSP00000350699.3	AIMP1	0.0371189	0.541706	UP	No
ENSP00000249923.3	COPB1	-0.0401871	0.541706	DOWN	No
ENSP00000369949.4	ELN	0.214309	0.541866	UP	No
ENSP00000265754.8	EIF4H	-0.0706887	0.541866	DOWN	No
ENSP00000356789.3	ATP1B1	-0.061716	0.543282	DOWN	No
ENSP00000410848.1	RPSA	-0.0737269	0.543944	DOWN	No
ENSP00000356224.5	SYNE1	-0.0541954	0.543944	DOWN	No
ENSP00000344772.5	TMEM201	-0.0873675	0.544255	DOWN	No
ENSP00000437325.1	NDUFAF5	0.0924503	0.546247	UP	Yes
ENSP00000367727.5	PANK4	0.0555912	0.54728	UP	No
ENSP00000340465.3	SLC20A2	0.116186	0.54728	UP	No
ENSP00000494073.1	CERT1	-0.0789824	0.54728	DOWN	No
ENSP00000348849.5	RPS26	-0.106043	0.54728	DOWN	No
ENSP00000433352.1	LMO7	-0.0713668	0.547939	DOWN	No
ENSP00000496665.1	RPS14	0.0471262	0.548568	UP	No
ENSP00000432279.1	CHMP1B	-0.106035	0.551702	DOWN	No
ENSP00000383941.2	BUB3	-0.0714663	0.553581	DOWN	No
ENSP00000473515.1	ATP6V0D1	0.0930382	0.553669	UP	No
ENSP00000502441.1	LRSAM1	-0.0580699	0.553669	DOWN	No
ENSP00000387263.1	TSN	-0.0609552	0.554137	DOWN	No
ENSP00000310670.4	CCAR2	-0.076754	0.554248	DOWN	No
ENSP00000305230.7	SRP9	-0.0579856	0.555223	DOWN	No
ENSP00000280357.7	IL18	-0.15715	0.555223	DOWN	No
ENSP00000357998.4	SEC63	-0.0793176	0.555377	DOWN	No
ENSP00000336923.3	ARHGAP10	-0.0618809	0.555596	DOWN	No	ATP5O
ENSP00000362243.4	MAP7D1	-0.0795698	0.555596	DOWN	No
ENSP00000348064.4	ART3	0.104577	0.559074	UP	No
ENSP00000388201.2	MOGS	0.106384	0.559405	UP	No
ENSP00000265028.3	DNAJB11	-0.0614979	0.559405	DOWN	No
ENSP00000458221.1	NSF	0.0949293	0.560651	UP	No
ENSP00000450087.1	LIMA1	-0.0855065	0.560651	DOWN	No
ENSP00000278968.6	TAGLN	0.359941	0.561269	UP	No
ENSP00000307078.4	KIF5B	-0.0365817	0.561269	DOWN	No
ENSP00000258198.2	DYNC1LI2	0.0499454	0.561269	UP	No
ENSP00000216774.6	SRP54	-0.0457485	0.563218	DOWN	No
ENSP00000306220.2	MMGT1	-0.10865	0.563757	DOWN	No
ENSP00000226207.5	MYH1	-0.358412	0.56411	DOWN	No
ENSP00000216840.6	RABGGTA	-0.0481411	0.564406	DOWN	No
ENSP00000315931.3	AHCYL2	0.060839	0.564406	UP	No
ENSP00000421811.1	NUDT9	0.0616658	0.564722	UP	Yes
ENSP00000300026.4	PPIB	0.122644	0.566283	UP	No
ENSP00000467399.1	VAMP2	-0.072755	0.566283	DOWN	No
ENSP00000215727.5	SERPIND1	0.244696	0.566283	UP	No
ENSP00000313420.3	PRKDC	-0.0621636	0.566283	DOWN	No
ENSP00000408487.1	HNRNPA3	-0.0711614	0.566283	DOWN	No
ENSP00000309070.7	SEC31A	-0.054263	0.567216	DOWN	No
ENSP00000427319.1	COMMD10	-0.0718748	0.567216	DOWN	No
ENSP00000376162.2	HOMER3	-0.162632	0.567216	DOWN	No
ENSP00000358867.4	GNAI3	0.102041	0.568159	UP	No
ENSP00000353467.4	FLNA	0.257542	0.568159	UP	No
ENSP00000449236.1	BID	-0.163649	0.569315	DOWN	Yes
ENSP00000468231.1	EIF3K	-0.0389162	0.570441	DOWN	No
ENSP00000319096.2	RAP2B	-0.156414	0.571918	DOWN	No
ENSP00000367992.3	ESD	-0.0496184	0.571918	DOWN	No
ENSP00000349687.3	GM2A	0.0719415	0.571918	UP	No
ENSP00000271638.2	S100A11	0.131436	0.575611	UP	No
ENSP00000296144.3	LRRC2	-0.0730754	0.578122	DOWN	No
ENSP00000311469.5	GSTM1	-0.454734	0.57836	DOWN	No	AAC4
ENSP00000296412.8	ADH5	0.0803237	0.580142	UP	No
ENSP00000431254.1	IGLL5	0.319636	0.581484	UP	No
ENSP00000275072.4	PM20D2	-0.108778	0.582606	DOWN	No
ENSP00000380460.3	PLAA	-0.0393269	0.582935	DOWN	No
ENSP00000254722.4	SERPINF1	0.102091	0.583158	UP	No
ENSP00000396322.2	TXNIP	-0.132992	0.58319	DOWN	No
ENSP00000362946.4	RAB14	-0.0597636	0.583497	DOWN	No
ENSP00000370588.3	CD99	-0.102025	0.583497	DOWN	No
ENSP00000380431.2	ARPC4	0.0561341	0.586602	UP	No
ENSP00000342492.6	PARVB	0.0845109	0.586602	UP	No
ENSP00000362576.4	YARS1	-0.0583379	0.587459	DOWN	No
ENSP00000343890.4	CPTP	-0.0762257	0.588572	DOWN	No
ENSP00000299300.6	CCT2	-0.0438309	0.588572	DOWN	No
ENSP00000467000.1	STAT3	-0.0681168	0.588572	DOWN	No
ENSP00000261396.3	NUP133	-0.0503592	0.588572	DOWN	No
ENSP00000215773.4	DDT	0.170205	0.588572	UP	No
ENSP00000428501.1	HYI	-0.126954	0.588572	DOWN	No
ENSP00000370322.1	ERBIN	-0.0892244	0.588572	DOWN	No
ENSP00000429931.1	EIF3H	-0.0339223	0.588572	DOWN	No
ENSP00000265562.4	PTPN23	0.0414799	0.588572	UP	No
ENSP00000241502.3	FYTTD1	-0.0630061	0.588572	DOWN	No
ENSP00000354687.2	MT-ND1	0.314499	0.588572	UP	Yes
ENSP00000313129.3	TARDBP	-0.0478195	0.589451	DOWN	No
ENSP00000408399.2	GSPT1	-0.0679268	0.589451	DOWN	No
ENSP00000373000.2	DDX39B	-0.0544214	0.58987	DOWN	No
ENSP00000298229.2	INPPL1	-0.0605159	0.58987	DOWN	No
ENSP00000426968.1	GUCY1A1	0.115649	0.591392	UP	No
ENSP00000364902.3	POFUT1	0.0716746	0.592447	UP	No
ENSP00000490952.1	MYO18A	0.084899	0.592447	UP	Yes
ENSP00000262187.5	RHEB	0.0705317	0.594897	UP	No
ENSP00000480732.1	MAGT1	-0.0632571	0.595208	DOWN	No
ENSP00000371051.2	ZZEF1	-0.0986472	0.596497	DOWN	No
ENSP00000370734.4	ASMTL	0.110103	0.596497	UP	No
ENSP00000261868.5	EIF3J	-0.0412565	0.596497	DOWN	No
ENSP00000318861.6	SF3B2	0.0606274	0.596497	UP	No
ENSP00000496503.2	RDX	-0.0397152	0.596733	DOWN	Yes
ENSP00000283290.5	ATG3	0.066496	0.598054	UP	No
ENSP00000346726.5	HNRNPH3	-0.110458	0.598413	DOWN	No
ENSP00000378740.3	ASL	0.13234	0.598413	UP	No
ENSP00000430858.2	AC036214.3	-0.118796	0.598736	DOWN	No
ENSP00000377466.1	CNP	-0.0708169	0.601197	DOWN	No
ENSP00000303754.3	PPID	-0.116692	0.601475	DOWN	No
ENSP00000420127.1	RAB9A	0.0780409	0.603569	UP	No	CARKD
ENSP00000263035.4	DHTKD1	0.160941	0.603687	UP	Yes
ENSP00000432008.1	RIC8A	-0.0793006	0.604218	DOWN	No
ENSP00000289371.5	EIF5B	-0.0325131	0.604321	DOWN	No
ENSP00000479636.1	PLCD3	0.0904571	0.604321	UP	No
ENSP00000300036.5	MYH11	0.306082	0.605478	UP	No	C2orf47
ENSP00000246868.2	SBDS	-0.0719138	0.605478	DOWN	No
ENSP00000346453.6	IPO4	0.106666	0.605714	UP	No
ENSP00000362724.5	RPN2	-0.066437	0.605789	DOWN	No
ENSP00000319664.5	NUDC	0.0471961	0.605789	UP	No
ENSP00000345848.4	ANP32B	0.0568208	0.605789	UP	No
ENSP00000408382.3	QKI	0.0515263	0.605789	UP	No
ENSP00000354720.5	SMC3	-0.0563372	0.605998	DOWN	No
ENSP00000353741.5	ETF1	0.0711356	0.605998	UP	No
ENSP00000313490.6	PFAS	-0.107288	0.605998	DOWN	No
ENSP00000356791.3	DPT	-0.245516	0.605998	DOWN	No
ENSP00000273550.7	FTH1	-0.135485	0.60615	DOWN	Yes
ENSP00000379801.2	AMPD3	-0.15747	0.60615	DOWN	No
ENSP00000356146.3	SCAF8	-0.0955026	0.606709	DOWN	No
ENSP00000391755.1	FDPS	0.0553482	0.607199	UP	Yes
ENSP00000348082.4	DIAPH2	-0.0572823	0.607284	DOWN	No
ENSP00000434743.1	TPD52L1	0.0761564	0.608697	UP	No
ENSP00000411941.1	RAB5A	0.0659877	0.609239	UP	No
ENSP00000363638.3	LYPLA2	0.0526688	0.609601	UP	No
ENSP00000215659.8	MAPK12	-0.0549976	0.609601	DOWN	No
ENSP00000262177.4	DNAJB6	0.0937177	0.609962	UP	No
ENSP00000433821.1	RPS3	-0.0436225	0.609962	DOWN	Yes
ENSP00000303130.5	ARHGAP17	0.0560904	0.610326	UP	No
ENSP00000357087.1	DUSP23	0.123268	0.61033	UP	No
ENSP00000386941.1	MCFD2	-0.0597053	0.611676	DOWN	No
ENSP00000464687.1	VEZF1	0.15262	0.611994	UP	No
ENSP00000346340.2	COPS8	-0.0506352	0.611994	DOWN	No
ENSP00000436036.1	SRSF3	-0.137769	0.613184	DOWN	No
ENSP00000284548.11	OBSCN	-0.0757104	0.613306	DOWN	Yes
ENSP00000289316.2	H2BC5	-0.20052	0.613485	DOWN	No
ENSP00000240139.5	PPP3CC	-0.0739059	0.613485	DOWN	No
ENSP00000414202.1	PPP6R1	-0.0915124	0.613485	DOWN	No
ENSP00000249364.4	CALU	0.094594	0.613867	UP	Yes
ENSP00000364801.3	HSPA1B	0.0671284	0.614835	UP	No
ENSP00000265132.3	AMBP	0.124218	0.616972	UP	No	GBAS
ENSP00000265260.3	PCNP	0.0956316	0.618534	UP	No
ENSP00000261427.5	UBE2K	-0.0524713	0.619068	DOWN	No
ENSP00000362308.5	SH3BGRL	0.157958	0.619068	UP	No
ENSP00000000233.5	ARF5	-0.0906549	0.619364	DOWN	Yes
ENSP00000338235.3	MTDH	-0.0542552	0.619364	DOWN	No
ENSP00000321845.6	SEC24C	-0.0392673	0.619364	DOWN	No	ATP5F1
ENSP00000338477.3	HNRNPF	0.054459	0.620328	UP	No	ATP5E
ENSP00000401879.2	IDI1	0.10045	0.620328	UP	Yes
ENSP00000485552.1	SAA2-SAA4	0.278137	0.620328	UP	No
ENSP00000446695.1	FGD4	0.0572497	0.620513	UP	No
ENSP00000292169.2	S100A1	-0.12249	0.6213	DOWN	No
ENSP00000423495.1	HNRNPAB	-0.15213	0.6213	DOWN	No
ENSP00000345156.6	RPL14	-0.068847	0.6213	DOWN	No
ENSP00000382608.1	HSPA12B	0.0702499	0.6213	UP	No
ENSP00000389103.2	RPL23A	-0.0481077	0.6213	DOWN	No
ENSP00000397394.1	C19orf25	0.0603806	0.6213	UP	No
ENSP00000339027.3	RPLP0	-0.0549278	0.6213	DOWN	No
ENSP00000374989.2	IGHA1	-0.386544	0.6213	DOWN	No
ENSP00000340041.4	UBA3	-0.051724	0.6213	DOWN	No
ENSP00000416330.2	TGFBI	0.137868	0.6213	UP	No
ENSP00000301785.5	HNRNPUL2	-0.0868257	0.622958	DOWN	No
ENSP00000300291.5	NUDT21	0.123201	0.623153	UP	No
ENSP00000311809.4	COL14A1	0.264493	0.6232	UP	No
ENSP00000438170.2	AP4S1	-0.079214	0.6232	DOWN	No
ENSP00000419970.1	POR	0.0982012	0.6232	UP	No
ENSP00000422854.1	DBN1	0.0724683	0.6232	UP	No
ENSP00000263125.5	PRKCQ	-0.0428255	0.62456	DOWN	No
ENSP00000473211.1	PNPLA6	-0.081302	0.625669	DOWN	No
ENSP00000339622.4	PAIP1	-0.0644828	0.625669	DOWN	No
ENSP00000417876.1	PDCD10	-0.0694499	0.625669	DOWN	No
ENSP00000346634.5	THRAP3	0.0551075	0.625669	UP	No
ENSP00000315757.2	LCP1	0.0814392	0.625957	UP	No
ENSP00000480640.1	SELENOW	-0.122494	0.627029	DOWN	No
ENSP00000469473.1	PLA2G4C	-0.0947021	0.627579	DOWN	No
ENSP00000263847.1	OSBP	-0.0419657	0.627579	DOWN	No
ENSP00000340878.4	SLC12A2	-0.146914	0.627579	DOWN	No
ENSP00000352257.4	XRCC6	-0.0414572	0.628353	DOWN	No
ENSP00000199708.2	HBQ1	-0.255264	0.629115	DOWN	No
ENSP00000001008.4	FKBP4	0.105531	0.629115	UP	No
ENSP00000467466.3	RPS15	0.031483	0.629186	UP	No
ENSP00000363557.3	MYOM3	-0.0460185	0.629634	DOWN	No
ENSP00000379282.3	ABHD16A	0.0926565	0.62988	UP	No
ENSP00000320913.3	MLX	-0.0639899	0.630411	DOWN	No
ENSP00000299767.4	HSP90B1	0.0918328	0.630411	UP	No
ENSP00000219473.7	USP10	0.0615873	0.630468	UP	No
ENSP00000320622.5	MYLK	0.170205	0.631349	UP	No
ENSP00000252244.3	KRT1	0.195691	0.633323	UP	No
ENSP00000363018.3	RPL10A	-0.0454127	0.634013	DOWN	No
ENSP00000434369.1	STX16	-0.0881277	0.634013	DOWN	No
ENSP00000484657.1	C1S	0.153568	0.634013	UP	No
ENSP00000329374.4	SERPINA7	0.170179	0.634013	UP	No
ENSP00000260324.7	SQOR	0.0957267	0.634013	UP	Yes
ENSP00000261700.3	RTRAF	0.0323182	0.634013	UP	No
ENSP00000253063.3	SESN2	-0.117118	0.636547	DOWN	No
ENSP00000385269.1	ELAVL1	0.0426306	0.638153	UP	No
ENSP00000273951.8	GC	0.156843	0.638549	UP	No
ENSP00000372262.1	CRYL1	0.0590339	0.638549	UP	No
ENSP00000398888.2	RPL11	-0.0444932	0.638549	DOWN	No
ENSP00000356515.3	UTRN	0.0784183	0.638549	UP	No
ENSP00000357835.5	LHPP	-0.0942817	0.638549	DOWN	No
ENSP00000435964.1	UBXN1	0.047732	0.638622	UP	No
ENSP00000361435.4	RPS24	-0.0522691	0.638735	DOWN	No
ENSP00000419449.1	EIF1	-0.0694995	0.638735	DOWN	No
ENSP00000274031.3	SETD7	-0.0488143	0.638894	DOWN	No
ENSP00000232607.2	UMPS	0.14582	0.638894	UP	No
ENSP00000306606.8	ADH1B	0.158257	0.638894	UP	No
ENSP00000281111.7	MAP4K4	-0.0767397	0.638894	DOWN	No
ENSP00000382372.3	OSBPL1A	-0.0461242	0.639134	DOWN	Yes
ENSP00000261755.5	FAH	0.0631968	0.639134	UP	No
ENSP00000264028.4	ARCN1	-0.0546446	0.639134	DOWN	No
ENSP00000255040.2	APCS	0.184505	0.639631	UP	No
ENSP00000469228.2	RPS19	-0.0394166	0.639631	DOWN	No
ENSP00000342850.3	SERPINA6	0.165587	0.639668	UP	No
ENSP00000268661.7	RPL3L	-0.0442464	0.640073	DOWN	No
ENSP00000369915.4	NAP1L4	-0.0389282	0.640615	DOWN	No
ENSP00000373553.5	COPS2	-0.0314432	0.641288	DOWN	No
ENSP00000348762.3	LSS	0.0672687	0.641288	UP	No
ENSP00000255681.6	MACROD1	-0.0551471	0.642347	DOWN	Yes
ENSP00000272065.5	ACP1	-0.070039	0.642347	DOWN	No
ENSP00000303992.5	TMEM43	-0.0770656	0.642347	DOWN	No
ENSP00000319464.3	CPN2	0.276721	0.642971	UP	No
ENSP00000251047.4	LMAN1	0.053661	0.643085	UP	No
ENSP00000464153.1	ALDH3A2	-0.043158	0.643343	DOWN	Yes
ENSP00000300141.6	DPP8	0.0689174	0.643343	UP	No
ENSP00000446687.1	MYL6	0.123277	0.643346	UP	No
ENSP00000302239.4	USP8	-0.0970989	0.643481	DOWN	No
ENSP00000317334.7	TCP1	-0.0394456	0.643481	DOWN	No
ENSP00000480476.1	OPLAH	0.0543131	0.643481	UP	No
ENSP00000418529.1	NSFL1C	-0.036821	0.643481	DOWN	No
ENSP00000353739.5	PCMTD1	0.0618431	0.643481	UP	No
ENSP00000262418.6	SLC4A1	-0.242053	0.643481	DOWN	No
ENSP00000314030.5	DNAJA2	0.032257	0.643481	UP	No
ENSP00000378071.2	UNC45B	-0.0608813	0.643481	DOWN	No
ENSP00000260643.2	PREB	0.0767097	0.643481	UP	No
ENSP00000355890.3	EPRS1	-0.0354663	0.643481	DOWN	No
ENSP00000359727.4	BAG2	-0.0459767	0.643481	DOWN	Yes
ENSP00000432537.1	RELA	-0.096565	0.643481	DOWN	No
ENSP00000005178.5	PDK4	0.328567	0.644044	UP	Yes
ENSP00000380067.1	GAPDH	0.161533	0.644044	UP	Yes
ENSP00000227525.3	TMEM109	-0.0604275	0.644506	DOWN	No
ENSP00000378368.3	FLOT2	0.0743802	0.644506	UP	No
ENSP00000496792.1	CTPS1	-0.0706169	0.644506	DOWN	No
ENSP00000405677.1	ACIN1	-0.0525847	0.644506	DOWN	No
ENSP00000348573.3	AKAP9	-0.0779167	0.645273	DOWN	No
ENSP00000405455.2	TKT	0.10305	0.64529	UP	No
ENSP00000340631.6	CD55	0.0896597	0.646258	UP	No
ENSP00000331201.4	HGS	-0.078927	0.646424	DOWN	No
ENSP00000320309.3	FARSA	0.0512228	0.64712	UP	No
ENSP00000303043.3	KARS1	0.0319224	0.647283	UP	Yes
ENSP00000396616.2	EPB42	-0.269904	0.648474	DOWN	No
ENSP00000298492.5	ABRAXAS2	0.0612049	0.650074	UP	No
ENSP00000356413.1	RO60	0.0462671	0.650116	UP	No
ENSP00000310491.4	ARHGAP1	0.0592056	0.650116	UP	No
ENSP00000440913.1	MCU	0.0543172	0.650116	UP	Yes
ENSP00000300456.3	SLC27A4	0.058357	0.652478	UP	No
ENSP00000349748.5	SFPQ	0.0526348	0.653392	UP	No
ENSP00000296577.4	ABCE1	0.0427887	0.653392	UP	Yes
ENSP00000429942.1	RWDD1	0.0551502	0.653815	UP	No
ENSP00000254193.6	SNRPA1	-0.106276	0.653815	DOWN	No
ENSP00000395487.2	OTUD4	-0.0566577	0.653815	DOWN	No
ENSP00000302896.4	RPS9	-0.05558	0.653815	DOWN	No
ENSP00000388336.2	SYPL1	-0.0836188	0.653815	DOWN	No
ENSP00000433914.1	C11orf68	-0.0629784	0.654351	DOWN	No
ENSP00000369927.3	AKR1C3	-0.130766	0.654351	DOWN	No
ENSP00000339795.2	RPL7	-0.0523613	0.654351	DOWN	No
ENSP00000348578.3	G3BP1	-0.0607115	0.654351	DOWN	No
ENSP00000351777.6	VCP	-0.0251434	0.654351	DOWN	No
ENSP00000342332.5	PTBP1	0.107926	0.654351	UP	No
ENSP00000375635.1	PRPF31	0.0562801	0.654351	UP	No
ENSP00000477615.1	SERPINA1	-0.423008	0.654351	DOWN	Yes
ENSP00000365152.4	MYLK2	-0.097562	0.654351	DOWN	No
ENSP00000395137.2	TINAGL1	0.0695744	0.654351	UP	No
ENSP00000234038.6	PPP1R7	0.0295051	0.654351	UP	No
ENSP00000217426.2	AHCY	-0.0498016	0.654351	DOWN	No
ENSP00000328023.5	SRPRA	-0.0682032	0.65548	DOWN	No
ENSP00000356652.2	CACYBP	0.060778	0.656162	UP	No
ENSP00000272298.7	CALM2	-0.0393004	0.656451	DOWN	No
ENSP00000354347.4	GFPT1	-0.148903	0.662482	DOWN	No
ENSP00000231238.4	TTC1	0.0684098	0.662511	UP	No
ENSP00000310812.4	CLTB	0.072403	0.662511	UP	No
ENSP00000331260.2	ADSS1	-0.0533988	0.662511	DOWN	No
ENSP00000265447.5	ANXA11	0.0324928	0.662511	UP	No
ENSP00000461179.1	SRL	0.171971	0.662511	UP	Yes
ENSP00000264993.3	CDV3	-0.0784446	0.662511	DOWN	No
ENSP00000483313.1	WASF2	0.204084	0.663125	UP	No
ENSP00000333547.5	RAB11B	0.0472407	0.663125	UP	No
ENSP00000328062.6	WASHC4	-0.0611685	0.66325	DOWN	No
ENSP00000260641.5	ACTR2	0.0558141	0.66325	UP	No
ENSP00000499568.1	MYL2	0.136217	0.66325	UP	Yes
ENSP00000467803.1	PLIN3	0.0674968	0.66325	UP	No
ENSP00000355771.3	AFDN	0.0492904	0.66325	UP	No
ENSP00000408695.3	PRKCA	-0.112477	0.663753	DOWN	No
ENSP00000377943.2	TCERG1	-0.119883	0.663795	DOWN	No
ENSP00000473637.1	GIT2	0.0510144	0.663809	UP	No
ENSP00000359645.3	RBMX	-0.129909	0.663809	DOWN	No
ENSP00000502594.1	HARS1	0.0373403	0.663809	UP	No
ENSP00000263080.2	ASPA	0.0719715	0.663809	UP	No
ENSP00000357823.3	MRPL9	0.0720881	0.663809	UP	Yes
ENSP00000351094.5	MYOF	0.161354	0.663809	UP	No
ENSP00000476960.1	H3-2	0.0486023	0.663809	UP	No
ENSP00000427250.1	INPP4B	0.0940875	0.663809	UP	No
ENSP00000361841.3	VCL	-0.039806	0.663809	DOWN	No
ENSP00000355759.5	PARP1	0.0462493	0.663809	UP	Yes
ENSP00000350170.3	FXR1	-0.036922	0.66415	DOWN	Yes	C6orf203
ENSP00000376443.2	ABCA5	0.0848794	0.664719	UP	No
ENSP00000460871.1	RSL1D1	-0.100724	0.664719	DOWN	No
ENSP00000358921.4	ACTR1A	-0.0478769	0.664945	DOWN	No
ENSP00000369768.4	HSPH1	-0.0902036	0.665672	DOWN	No
ENSP00000378514.4	PPM1A	0.0357248	0.665672	UP	No
ENSP00000403481.1	BZW2	-0.055528	0.665672	DOWN	No
ENSP00000327336.4	BGN	0.265042	0.665672	UP	No
ENSP00000463393.1	SEC22B	0.0387433	0.666545	UP	No
ENSP00000466214.1	PDCD5	0.0482159	0.667029	UP	No
ENSP00000360126.3	GNAS	-0.0434427	0.667029	DOWN	No	RNMTL1
ENSP00000280756.4	TMEM263	0.117341	0.667029	UP	No
ENSP00000251527.6	ESYT2	0.0515741	0.667029	UP	No
ENSP00000288986.2	NCK1	0.0490989	0.667029	UP	No
ENSP00000292401.4	AZGP1	0.114562	0.66733	UP	No
ENSP00000314556.6	UACA	-0.0397677	0.66733	DOWN	No
ENSP00000390783.2	SCFD1	0.036192	0.66733	UP	No	CARD19
ENSP00000367263.4	AHNAK	0.0454116	0.66733	UP	No
ENSP00000348786.1	RAP1A	0.0449094	0.668022	UP	No
ENSP00000348696.4	PAK1	-0.0947479	0.668022	DOWN	No	MARC2
ENSP00000286788.4	CCT8	-0.0426782	0.668022	DOWN	No
ENSP00000238081.3	YWHAQ	-0.0595218	0.668278	DOWN	No
ENSP00000479032.1	IGKV1-33	-0.174943	0.668793	DOWN	No
ENSP00000467029.1	KANK2	0.136283	0.669042	UP	No
ENSP00000439243.1	MAP1S	-0.0403662	0.66989	DOWN	No
ENSP00000244137.5	PEPD	-0.054227	0.670749	DOWN	No
ENSP00000354085.2	ANKHD1	-0.0893099	0.671174	DOWN	No
ENSP00000433287.1	NPEPPS	-0.0425173	0.671545	DOWN	No
ENSP00000335632.5	CHP1	-0.053644	0.671955	DOWN	No
ENSP00000482315.1	AP2B1	-0.043657	0.672704	DOWN	No
ENSP00000358071.3	SEC23IP	-0.0646796	0.672704	DOWN	No
ENSP00000318297.5	RUVBL1	0.0546666	0.672704	UP	No
ENSP00000431146.1	PPP1CA	0.0592487	0.673376	UP	No
ENSP00000355536.5	MTR	-0.057015	0.673376	DOWN	No
ENSP00000269848.6	PFKL	0.088852	0.673567	UP	No
ENSP00000416578.2	NEB	-0.404812	0.673794	DOWN	Yes
ENSP00000367129.4	STX5	-0.0640604	0.673794	DOWN	No
ENSP00000317904.3	GYS1	0.0389379	0.674581	UP	No
ENSP00000349437.1	IGF2R	0.0834014	0.67561	UP	No	AFG1L
ENSP00000369456.3	ITPA	0.12717	0.67561	UP	No
ENSP00000360473.2	PFDN4	0.0484287	0.676106	UP	No
ENSP00000262948.4	MAP2K2	-0.0451922	0.676106	DOWN	No
ENSP00000351184.2	TEAD4	-0.0963427	0.677807	DOWN	No
ENSP00000462500.1	MPDU1	0.115249	0.677807	UP	No
ENSP00000454234.1	ARPP19	0.0570091	0.677874	UP	No
ENSP00000388802.2	ARPC1B	0.225693	0.678128	UP	No
ENSP00000270625.1	RPS11	-0.0604425	0.678128	DOWN	No
ENSP00000335651.8	FSD2	-0.0386419	0.678128	DOWN	No
ENSP00000356989.3	PFDN2	0.0425465	0.681206	UP	No
ENSP00000310226.6	RAB1B	-0.0314531	0.681206	DOWN	No
ENSP00000448981.1	PPP1CC	-0.0682995	0.681841	DOWN	No
ENSP00000469283.1	NUP62	-0.0448212	0.681841	DOWN	No
ENSP00000342026.5	PRDX6	-0.0342165	0.681841	DOWN	Yes
ENSP00000218340.3	RP2	0.122788	0.681841	UP	No
ENSP00000304669.7	CTNNA1	0.0830447	0.681841	UP	No
ENSP00000239926.4	MYOT	0.0362022	0.681841	UP	No
ENSP00000355627.4	AGT	0.175538	0.681841	UP	No
ENSP00000370879.3	DMTN	-0.190443	0.681938	DOWN	No
ENSP00000449610.1	RPL18	-0.0419179	0.682226	DOWN	No
ENSP00000376763.1	CLTC	-0.0355535	0.682226	DOWN	No
ENSP00000465489.1	PRKCSH	0.0815771	0.682226	UP	No
ENSP00000316029.9	TLN1	0.0950237	0.683186	UP	No
[truncated: 2,270 more rows]

## Sheet: EnduranceFemaleVSControlFemale
	Gene Name	LogFC	FDR (deqms)	Direction	Mito
ENSP00000261772.8	AARS1	0.0320728	0.798635	UP	No
ENSP00000278618.4	AASDHPPT	0.00171726	0.989099	UP	No
ENSP00000377040.1	AASS	0.706276	0.000346307	UP	Yes
ENSP00000313603.8	ABCF1	-0.159694	0.0134847	DOWN	No
ENSP00000376443.2	ABCA5	0.0489072	0.803422	UP	No
ENSP00000355637.3	ABCB10	0.0432381	0.758459	UP	Yes
ENSP00000362492.3	ABCB7	0.533209	7.49559e-05	UP	Yes
ENSP00000438776.1	ABCB8	0.452695	0.0175889	UP	Yes
ENSP00000296577.4	ABCE1	0.0504542	0.552982	UP	Yes
ENSP00000273359.3	ABHD10	0.298554	0.00902306	UP	Yes
ENSP00000222800.3	ABHD11	0.397503	0.0431897	UP	Yes
ENSP00000354841.5	ABHD14B	0.0540554	0.655586	UP	No
ENSP00000379282.3	ABHD16A	0.216079	0.158289	UP	No
ENSP00000376682.4	ABLIM1	0.0519824	0.856982	UP	No
ENSP00000298492.5	ABRAXAS2	0.0596793	0.627127	UP	No
ENSP00000430858.2	AC036214.3	0.115382	0.578071	UP	No
ENSP00000461324.1	AC139530.2	0.457507	0.000126449	UP	No
ENSP00000333664.8	ACAA1	0.381701	0.01139	UP	Yes
ENSP00000285093.8	ACAA2	0.514638	0.000534525	UP	Yes
ENSP00000281182.5	ACAD8	0.308621	0.000890703	UP	Yes
ENSP00000312618.7	ACAD9	0.285597	0.0196848	UP	Yes
ENSP00000359878.5	ACADM	0.422069	0.0118151	UP	Yes
ENSP00000242592.4	ACADS	0.229368	0.155396	UP	Yes
ENSP00000277900.8	ADD3	-0.318049	0.00858755	DOWN	No
ENSP00000357873.3	ACADSB	0.546622	3.97499e-05	UP	Yes
ENSP00000489728.1	ADSL	-0.188624	0.0404753	DOWN	No
ENSP00000349297.5	ACADVL	0.407429	0.0015135	UP	Yes
ENSP00000265838.4	ACAT1	0.426795	0.00356605	UP	Yes
ENSP00000430176.1	AGO2	-0.239501	0.00348979	DOWN	No
ENSP00000291572.8	AGPAT3	-0.238418	0.00796126	DOWN	No
ENSP00000309477.5	ACO1	0.164937	0.0817353	UP	No
ENSP00000216254.4	ACO2	0.398692	0.000172668	UP	Yes
ENSP00000445552.1	ACOT13	0.539551	7.25153e-05	UP	Yes
ENSP00000348573.3	AKAP9	-0.280492	0.0296054	DOWN	No
ENSP00000483704.1	ACOT2	0.329926	0.0106921	UP	Yes
ENSP00000368597.1	ACOT9	0.123063	0.320568	UP	Yes
ENSP00000346827.4	ALDH9A1	-0.189215	0.0431897	DOWN	Yes
ENSP00000400452.2	ALDOA	-0.219347	0.0123	DOWN	No
ENSP00000226253.4	ALDOC	-0.269546	0.00822227	DOWN	No
ENSP00000362933.2	ANK3	-0.228571	0.000307568	DOWN	No
ENSP00000421884.1	ACSF2	0.171006	0.0627529	UP	Yes
ENSP00000346550.5	ANXA6	-0.2412	0.000495849	DOWN	Yes
ENSP00000320646.4	ACSF3	0.404831	0.0126926	UP	Yes
ENSP00000281455.2	ACSL1	0.428791	0.000645817	UP	Yes
ENSP00000269321.7	ARHGDIA	-0.126902	0.038637	DOWN	No
ENSP00000316924.4	ACSS1	0.433202	0.0148245	UP	Yes
ENSP00000272217.2	ARL8A	-0.291362	0.0024423	DOWN	No
ENSP00000261206.3	ACSS3	0.452146	0.000613773	UP	Yes
ENSP00000348064.4	ART3	-0.340523	0.0151986	DOWN	No
ENSP00000263238.2	ACTR3	0.0547958	0.564187	UP	No
ENSP00000384296.2	ACY1	0.366766	0.00145624	UP	No
ENSP00000373856.4	ASPH	-0.227092	0.0345786	DOWN	Yes
ENSP00000361965.4	ADA	0.0499758	0.736015	UP	No
ENSP00000456242.1	ADAL	0.211687	0.0649287	UP	No
ENSP00000349595.3	ATP2A1	-0.564787	0.00105833	DOWN	No
ENSP00000379865.3	ADHFE1	0.4043	0.0816603	UP	Yes
ENSP00000333666.3	ADI1	0.23748	0.04019	UP	No
ENSP00000320709.2	ADIPOQ	0.0636327	0.679372	UP	No
ENSP00000443965.2	ADK	0.0319166	0.76253	UP	No
ENSP00000355771.3	AFDN	0.127721	0.153713	UP	No
ENSP00000398225.1	AFG1L	0.458551	0.00234506	UP	Yes
ENSP00000269143.2	AFG3L2	0.288408	0.000758534	UP	Yes
ENSP00000413001.3	AGBL1	0.292229	0.0990707	UP	No
ENSP00000420776.1	AGK	0.131787	0.188609	UP	Yes
ENSP00000264167.4	AGPS	0.0692262	0.714062	UP	No
ENSP00000358814.5	AHCYL1	0.0117209	0.926989	UP	Yes
ENSP00000216479.3	AHSA1	0.051177	0.699282	UP	No
ENSP00000502068.1	AIFM1	0.281942	0.00294887	UP	Yes
ENSP00000350699.3	AIMP1	0.010187	0.880184	UP	No
ENSP00000362548.2	AK2	0.296514	0.00606902	UP	Yes
ENSP00000371230.3	AK3	0.638093	0.00766818	UP	Yes
ENSP00000370201.4	AK6	0.132234	0.378637	UP	No
ENSP00000337736.3	AKAP1	0.127777	0.198639	UP	Yes
ENSP00000285930.3	AKR1B1	0.0457311	0.623888	UP	No
ENSP00000359727.4	BAG2	-0.220099	0.00330275	DOWN	Yes
ENSP00000310275.2	BANF1	-0.30367	0.00333681	DOWN	No
ENSP00000339084.4	AKR7A2	0.0718635	0.608675	UP	Yes
ENSP00000497510.1	AL034430.2	0.514297	0.00158166	UP	No
ENSP00000297785.3	ALDH1A1	0.257474	0.213531	UP	No
ENSP00000366927.3	ALDH1B1	0.414781	0.115931	UP	Yes
ENSP00000261733.2	ALDH2	0.100793	0.460007	UP	Yes
ENSP00000464153.1	ALDH3A2	0.0416093	0.62243	UP	Yes
ENSP00000290597.5	ALDH4A1	0.353877	0.0146824	UP	Yes
ENSP00000350191.3	ALDH5A1	0.0613379	0.698831	UP	Yes
ENSP00000360664.4	BTF3L4	-0.167121	0.0455435	DOWN	No
ENSP00000342564.4	ALDH6A1	0.263139	0.140005	UP	Yes
ENSP00000489686.1	ALDH7A1	0.238744	0.234253	UP	Yes
ENSP00000432442.2	ALG9	0.0590967	0.76253	UP	No
ENSP00000258418.5	CAB39	-0.274277	0.00293919	DOWN	No
ENSP00000356307.3	CACNA1S	-0.173481	0.0305076	DOWN	No
ENSP00000348589.5	CACNA2D1	-0.193516	0.0143084	DOWN	No
ENSP00000345461.5	CACNB1	-0.214254	0.00476129	DOWN	No
ENSP00000226021.3	CACNG1	-0.363742	0.0121203	DOWN	No
ENSP00000258888.6	ALPK3	0.0305286	0.807524	UP	No
ENSP00000500496.1	CAMK2A	-0.373672	0.00334536	DOWN	No
ENSP00000229922.2	CAP2	-0.197385	0.00126057	DOWN	No
ENSP00000279247.7	CAPN1	-0.214258	0.0109969	DOWN	No
ENSP00000354947.2	CAPZA2	-0.166585	0.0221489	DOWN	No
ENSP00000364284.1	CAPZB	-0.226943	0.0158284	DOWN	Yes
ENSP00000334424.6	AMACR	0.13929	0.702898	UP	Yes
ENSP00000340934.3	CARM1	-0.258166	0.000205808	DOWN	No
ENSP00000379801.2	AMPD3	0.222804	0.39532	UP	No
ENSP00000357057.3	CASQ1	-0.193468	0.0465079	DOWN	No
ENSP00000319123.8	ANK1	0.168264	0.268772	UP	Yes
ENSP00000341940.2	CAV3	-0.315625	0.00317236	DOWN	No
ENSP00000359689.1	ANKRD2	0.478875	0.0151986	UP	No
ENSP00000292246.3	ANO10	0.00349368	0.995808	UP	No
ENSP00000419879.1	CDS2	-0.179623	0.0470235	DOWN	No
ENSP00000432155.1	CFL1	-0.177774	0.00706847	DOWN	No
ENSP00000265447.5	ANXA11	0.0804232	0.17408	UP	No
ENSP00000264908.6	ANXA3	0.079624	0.51173	UP	No
ENSP00000377833.4	ANXA4	0.0383938	0.828882	UP	No
ENSP00000387045.1	CHMP3	-0.260772	0.01139	DOWN	No
ENSP00000440219.1	AP003108.2	0.269606	0.181731	UP	No
ENSP00000350425.3	APOA4	0.0520003	0.852808	UP	No
ENSP00000345179.3	APOD	0.105965	0.703043	UP	No
ENSP00000249066.6	APOL2	0.171253	0.296589	UP	No
ENSP00000296658.3	CMBL	-0.383424	0.0135159	DOWN	No
ENSP00000402557.1	APOO	0.380372	0.000925703	UP	Yes
ENSP00000362268.2	APOOL	0.348721	0.000309387	UP	Yes
ENSP00000288266.3	APPL1	0.00380804	0.976472	UP	No
ENSP00000311165.4	AQP1	0.0284965	0.91917	UP	No
ENSP00000336923.3	ARHGAP10	0.069559	0.46551	UP	No
ENSP00000303130.5	ARHGAP17	0.0157791	0.896474	UP	No
ENSP00000228945.4	ARHGDIB	0.137374	0.378758	UP	No
ENSP00000250617.6	ARHGEF6	0.191785	0.0990707	UP	No
ENSP00000364888.4	ARHGEF7	0.00762164	0.966342	UP	No
ENSP00000348769.4	ARIH2	0.11905	0.518826	UP	No
ENSP00000246747.4	ARL2	0.28929	0.025046	UP	Yes
ENSP00000260746.4	ARL3	0.144539	0.0832133	UP	No
ENSP00000361917.3	ARMCX1	0.24736	0.100389	UP	Yes
ENSP00000328631.2	ARMCX2	0.353115	0.0891945	UP	Yes
ENSP00000340672.4	ARMCX3	0.41851	0.0450105	UP	Yes
ENSP00000356263.3	ARMT1	0.0636306	0.410493	UP	No
ENSP00000228825.7	ARPC3	0.103389	0.349644	UP	No
ENSP00000380431.2	ARPC4	0.000455921	0.99795	UP	No
ENSP00000259477.6	ARPC5L	0.0764741	0.520973	UP	No
ENSP00000454234.1	ARPP19	0.0249522	0.860092	UP	No
ENSP00000427751.1	ASAH1	0.348736	0.010841	UP	No
ENSP00000374252.3	ASB14	0.273489	0.0373612	UP	No
ENSP00000320893.3	ASB8	0.221426	0.213236	UP	No
ENSP00000378740.3	ASL	0.257464	0.209446	UP	No
ENSP00000370734.4	ASMTL	0.0287428	0.902371	UP	No			CALR, SORT, and RAB1A
ENSP00000263080.2	ASPA	0.145675	0.286317	UP	No
ENSP00000364694.3	ASPN	0.259833	0.645307	UP	No
ENSP00000477590.1	CPNE3	-0.207417	0.0271161	DOWN	No
ENSP00000301776.5	ASRGL1	0.678494	0.0108382	UP	No
ENSP00000253004.6	ASS1	0.198415	0.449544	UP	No
ENSP00000339016.2	ATAD1	0.0702217	0.508928	UP	Yes
ENSP00000261443.5	CSDE1	-0.148373	0.0299205	DOWN	No
ENSP00000368031.3	ATAD3A	0.259798	0.00394309	UP	Yes
ENSP00000363880.1	CUL2	-0.128986	0.0185487	DOWN	No
ENSP00000376808.2	CUL5	-0.177489	0.00183855	DOWN	No
ENSP00000384457.1	CYB5R3	-0.191663	0.0109697	DOWN	Yes
ENSP00000358036.3	ATE1	0.0213594	0.867471	UP	No
ENSP00000236959.9	ATIC	0.00877693	0.953597	UP	Yes
ENSP00000295598.5	ATP1A1	0.232769	0.12531	UP	No
ENSP00000356789.3	ATP1B1	0.0121523	0.918216	UP	No
ENSP00000311186.6	ATP2A2	0.0822209	0.63777	UP	No
ENSP00000282050.2	ATP5F1A	0.486573	9.37428e-05	UP	Yes
ENSP00000262030.3	ATP5F1B	0.56963	6.65277e-05	UP	Yes
ENSP00000338568.4	ATP5F1C	0.493362	0.000146547	UP	Yes
ENSP00000284031.8	DDAH1	-0.398994	0.0442216	DOWN	No
ENSP00000473655.2	DDOST	-0.219876	0.0133719	DOWN	No
ENSP00000215375.1	ATP5F1D	0.468581	0.000180146	UP	Yes
ENSP00000286234.5	DEPTOR	-0.218228	0.0379423	DOWN	No
ENSP00000363071.3	DES	-0.151256	0.0450105	DOWN	No
ENSP00000243997.3	ATP5F1E	0.603815	0.000576495	UP	Yes
ENSP00000335203.5	ATP5IF1	0.359034	0.00266142	UP	Yes
ENSP00000458423.2	ATP5MC1	0.488319	0.000778497	UP	Yes
ENSP00000311245.3	ATP5MD	0.605144	0.000207546	UP	Yes
ENSP00000306003.4	ATP5ME	0.593018	3.97499e-05	UP	Yes
ENSP00000400168.1	ATP5MF-PTCD1	0.549552	0.000172668	UP	Yes
ENSP00000300688.3	ATP5MG	0.512446	0.000172668	UP	Yes
ENSP00000367948.2	DMD	-0.139848	0.00822227	DOWN	No
ENSP00000286953.4	ATP5MPL	0.700338	0.00147965	UP	Yes
ENSP00000358737.3	ATP5PB	0.510862	8.08875e-05	UP	Yes
ENSP00000301587.4	ATP5PD	0.524515	6.13091e-05	UP	Yes
ENSP00000382064.3	DTNA	-0.186637	0.0030918	DOWN	No
ENSP00000377678.2	DYSF	-0.188499	0.00762619	DOWN	No
ENSP00000284971.3	ATP5PF	0.669511	4.32843e-05	UP	Yes
ENSP00000290299.2	ATP5PO	0.459178	0.000367662	UP	Yes
ENSP00000379203.3	ATP6V1C1	0.0111781	0.929454	UP	No
ENSP00000363162.3	ATP6V1G1	0.0341862	0.82598	UP	No
ENSP00000264449.10	ATP8A1	0.112873	0.259438	UP	No
ENSP00000435732.1	ATPAF1	0.387607	0.000925703	UP	Yes
ENSP00000339889.5	ECPAS	-0.230732	0.000484136	DOWN	No
ENSP00000417190.2	ATPAF2	0.310005	0.0107871	UP	Yes
ENSP00000264059.3	EFHD1	-0.596594	0.00317236	DOWN	Yes
ENSP00000353575.2	EIF2B3	-0.159598	0.0383544	DOWN	No
ENSP00000293831.8	EIF4A1	-0.218917	0.000329042	DOWN	No
ENSP00000326381.5	EIF4A2	-0.148429	0.00290757	DOWN	No
ENSP00000317600.8	EIF4G1	-0.204813	0.000758534	DOWN	No
ENSP00000340281.5	EIF4G2	-0.110865	0.0165076	DOWN	No
ENSP00000370449.4	ATXN10	0.0798204	0.516268	UP	No
ENSP00000341459.8	ATXN2L	0.10384	0.580384	UP	No
ENSP00000364883.5	AUH	0.458759	0.00228621	UP	Yes
ENSP00000366748.3	AUP1	0.0710254	0.583324	UP	No
ENSP00000369026.2	BAG1	0.169491	0.0566495	UP	No
ENSP00000358081.4	BAG3	0.0641844	0.423123	UP	No
ENSP00000322991.5	BCAT2	0.391925	0.000645817	UP	Yes
ENSP00000278100.6	BCCIP	0.0969021	0.62181	UP	No
ENSP00000269980.2	BCKDHA	0.66663	4.75195e-05	UP	Yes
ENSP00000318351.5	BCKDHB	0.911605	4.44335e-05	UP	Yes
ENSP00000378404.3	BCKDK	0.375527	0.0121203	UP	Yes
ENSP00000318883.5	BCL2L13	0.259158	0.00554716	UP	Yes
ENSP00000436615.1	BCO2	0.472901	0.195643	UP	Yes
ENSP00000352219.3	BCS1L	0.414438	0.00298995	UP	Yes
ENSP00000362107.3	FHL3	-0.257286	0.0253903	DOWN	No
ENSP00000258201.4	FHOD1	-0.159313	0.0302479	DOWN	No
ENSP00000350914.2	BDH1	0.711946	0.000254907	UP	Yes
ENSP00000296424.4	BDH2	0.18747	0.136385	UP	No
ENSP00000498355.1	BOLA2B	0.100338	0.339675	UP	No
ENSP00000369734.3	BPHL	0.324157	0.00729314	UP	Yes
ENSP00000318852.7	BPNT1	0.0024339	0.989099	UP	No
ENSP00000343809.4	BSG	0.0877417	0.271712	UP	No
ENSP00000352738.4	G3BP2	-0.128008	0.0404753	DOWN	No
ENSP00000338516.8	BTF3	0.00792265	0.967123	UP	No
ENSP00000222969.5	BUD31	0.0140476	0.959719	UP	No
ENSP00000403481.1	BZW2	6.47176e-05	0.999426	UP	No
ENSP00000300648.6	GCN1	-0.138991	0.011642	DOWN	No
ENSP00000477694.1	C11orf54	0.0960422	0.51331	UP	No
ENSP00000497977.1	GET1-SH3BGR	-0.156475	0.0154399	DOWN	No
ENSP00000228136.4	C11orf58	0.302571	0.00747056	UP	No
ENSP00000433914.1	C11orf68	0.0797011	0.521647	UP	No
ENSP00000367330.4	C12orf73	0.356547	0.00458468	UP	No
ENSP00000225698.4	C1QBP	0.323268	0.000533018	UP	Yes
ENSP00000369097.4	C20orf27	0.0248136	0.919454	UP	No
ENSP00000237858.6	GLRX	-0.568208	0.00158166	DOWN	No
ENSP00000365522.3	C9orf64	0.0072971	0.96589	UP	No
ENSP00000354826.2	CALD1	0.0139381	0.973385	UP	No
ENSP00000360126.3	GNAS	-0.221097	0.00361459	DOWN	No
ENSP00000360021.3	GNG12	-0.282289	0.0345786	DOWN	No
ENSP00000249364.4	CALU	0.29197	0.0422577	UP	Yes
ENSP00000408838.2	CALU	0.00138778	0.994194	UP	Yes
ENSP00000264039.2	GPC1	-0.395136	0.00355807	DOWN	No
ENSP00000301149.3	GPD1	-0.246098	0.0332398	DOWN	Yes
ENSP00000378030.3	CAMK2D	0.167933	0.322498	UP	Yes
ENSP00000308610.5	GPD2	-0.288889	0.0392227	DOWN	Yes
ENSP00000339007.4	GRB2	-0.16693	0.0121203	DOWN	No
ENSP00000247461.4	CANX	0.0253412	0.760133	UP	Yes
ENSP00000295006.5	CAPN2	0.0497749	0.593217	UP	No
ENSP00000364613.2	CARD19	0.244539	0.0123815	UP	No
ENSP00000257347.4	CARS2	0.283049	0.0480267	UP	Yes
ENSP00000400094.1	CASP7	0.326226	0.367267	UP	No
ENSP00000261448.5	CASQ2	0.398743	0.0165076	UP	No
ENSP00000339191.2	CAV1	0.0702115	0.580634	UP	No
ENSP00000339566.3	H1-2	-0.389463	0.0290413	DOWN	No
ENSP00000476960.1	H3-2	-0.24435	0.00359449	DOWN	No
ENSP00000349541.4	CAVIN1	0.0171896	0.849317	UP	No
ENSP00000305675.4	CAVIN2	0.0867272	0.246187	UP	No
ENSP00000380514.3	HAGH	-0.142274	0.0480803	DOWN	Yes
ENSP00000290349.6	CBR1	0.34003	0.00308829	UP	No
ENSP00000303525.3	CBR4	0.519847	0.000125046	UP	Yes
ENSP00000284376.3	CC2D1B	0.0100377	0.953597	UP	No
ENSP00000310670.4	CCAR2	0.0366001	0.783251	UP	No
ENSP00000296824.2	CCDC127	0.244447	0.0649287	UP	Yes
ENSP00000349878.5	HDGF	-0.139606	0.0345786	DOWN	No
ENSP00000362704.5	CCDC28B	0.0745291	0.616545	UP	No
ENSP00000324135.5	CCDC93	0.0544722	0.581687	UP	No
ENSP00000352264.5	CD2AP	0.159396	0.379653	UP	No
ENSP00000439543.1	CD36	0.0614595	0.641149	UP	No
ENSP00000304229.5	HINT1	-0.185811	0.0230475	DOWN	Yes
ENSP00000222005.1	CDC37	0.03899	0.702898	UP	No
ENSP00000341072.3	CDC42	0.0221664	0.789283	UP	No
ENSP00000305699.3	HOOK3	-0.12955	0.0249362	DOWN	No
ENSP00000360532.3	CDC5L	0.0272433	0.837945	UP	No
ENSP00000344115.3	CDH5	0.117975	0.135112	UP	No
ENSP00000349762.4	CDK16	0.0155978	0.906628	UP	No
ENSP00000325875.3	HSP90AB1	-0.199977	0.00821694	DOWN	No
ENSP00000419782.1	CDK5	0.0297317	0.875093	UP	No
ENSP00000248553.6	HSPB1	-0.262398	0.0373612	DOWN	No
ENSP00000344683.4	CDK5RAP3	0.0203375	0.8245	UP	No
ENSP00000264993.3	CDV3	0.00868474	0.967574	UP	No
ENSP00000299736.4	CENPV	0.0974233	0.53484	UP	No
ENSP00000494073.1	CERT1	0.00897545	0.957037	UP	No
ENSP00000317842.5	CES2	0.110643	0.57518	UP	No
ENSP00000295304.4	CHAC2	0.223735	0.0715508	UP	No
ENSP00000418428.3	CHCHD10	0.235991	0.0949301	UP	Yes
ENSP00000378812.3	CHCHD2	0.177824	0.697818	UP	Yes
ENSP00000262570.5	CHCHD3	0.354564	6.65277e-05	UP	Yes
ENSP00000380122.3	CHCHD4	0.432624	7.64236e-05	UP	Yes
ENSP00000347469.3	CHCHD7	0.475062	0.0106921	UP	Yes
ENSP00000319851.5	CHDH	0.046738	0.828991	UP	Yes
ENSP00000432279.1	CHMP1B	0.0934222	0.580384	UP	No
ENSP00000479032.1	IGKV1-33	-0.644412	0.0391809	DOWN	No
ENSP00000269159.3	IMPA2	-0.317774	0.0100425	DOWN	No
ENSP00000369042.3	IPO7	-0.200617	0.00626957	DOWN	No
ENSP00000217402.2	CHMP4B	0.0610671	0.410493	UP	No
ENSP00000322887.4	CIRBP	0.016536	0.888269	UP	No
ENSP00000344488.4	JPH1	-0.22901	0.0083817	DOWN	No
ENSP00000300961.4	JSRP1	-0.234771	0.0015135	DOWN	No
ENSP00000359942.3	KLHL31	-0.272017	0.0114821	DOWN	No
ENSP00000343701.6	KPNA1	-0.276639	0.0178873	DOWN	No
ENSP00000363041.4	CISD1	0.243563	0.00298995	UP	Yes
ENSP00000307156.4	LAMB2	-0.208558	0.0194468	DOWN	No
ENSP00000254770.2	LANCL2	-0.168534	0.0426162	DOWN	No
ENSP00000483781.1	CISD3	0.372097	0.0527742	UP	Yes
ENSP00000217407.2	LBP	-0.494357	0.0439553	DOWN	No
ENSP00000367265.4	CKAP4	0.0333828	0.837945	UP	No
ENSP00000299198.2	CKB	1.09143	9.74252e-05	UP	No
ENSP00000300283.6	CKMT1B	0.351218	0.136151	UP	Yes
ENSP00000215909.5	LGALS1	-0.553875	6.13091e-05	DOWN	No
ENSP00000425631.1	LIMCH1	-0.307902	0.00266142	DOWN	No
ENSP00000254035.4	CKMT2	0.687532	7.64236e-05	UP	Yes
ENSP00000355292.6	LMNA	-0.283543	0.00333681	DOWN	Yes
ENSP00000272748.4	LNPK	-0.182558	0.0215013	DOWN	No
ENSP00000358460.2	CLIC2	0.146779	0.313021	UP	No
ENSP00000497444.1	LRPAP1	-0.2142	0.0250665	DOWN	No
ENSP00000363500.4	CLIC4	0.0777071	0.696578	UP	No
ENSP00000348043.4	LRRC20	-0.350221	0.00444322	DOWN	No
ENSP00000228740.2	LTA4H	-0.126505	0.0465079	DOWN	No
ENSP00000434963.1	CLNS1A	0.0428743	0.754082	UP	No
ENSP00000441518.1	CLPB	0.356131	0.00222174	UP	Yes
ENSP00000472227.1	CLPP	0.0748982	0.510253	UP	Yes
ENSP00000439243.1	MAP1S	-0.165956	0.020737	DOWN	No
ENSP00000340257.3	MAP3K20	-0.20735	0.00333681	DOWN	No
ENSP00000362243.4	MAP7D1	-0.291882	0.00607994	DOWN	No
ENSP00000215659.8	MAPK12	-0.174025	0.0348605	DOWN	No
ENSP00000478061.1	MARCKS	-0.306261	0.0267401	DOWN	No
ENSP00000300107.3	CLPX	0.137338	0.169999	UP	Yes
ENSP00000498679.1	CLUH	0.152214	0.38764	UP	No
ENSP00000342991.4	CLYBL	0.411436	0.177177	UP	Yes
ENSP00000219400.3	CMC2	0.499793	0.00343015	UP	Yes
ENSP00000360939.5	CMPK1	0.0065851	0.960793	UP	No
ENSP00000325548.4	CNDP2	0.0893462	0.272585	UP	No
ENSP00000445926.2	METTL26	-0.269588	0.0284651	DOWN	No
ENSP00000331787.4	METTL7A	-0.33951	0.0239564	DOWN	No
ENSP00000252456.1	CNN1	0.155236	0.854817	UP	No
ENSP00000359225.4	CNN3	0.122837	0.709077	UP	No
ENSP00000377466.1	CNP	0.0149061	0.920219	UP	No
ENSP00000354762.5	COA3	0.269941	0.0997996	UP	Yes
ENSP00000355571.1	COA6	0.486415	0.00156398	UP	Yes
ENSP00000225964.6	COL1A1	0.868168	0.0165076	UP	No
ENSP00000304408.4	COL3A1	0.864428	0.0109179	UP	No
ENSP00000307513.5	MRC2	-0.369282	0.0223046	DOWN	No
ENSP00000497477.1	COL4A1	0.346969	0.0373612	UP	No
ENSP00000353654.5	COL4A2	0.333582	0.0937748	UP	No
ENSP00000392510.2	COMMD9	0.123947	0.39912	UP	No
ENSP00000473626.1	COMTD1	0.668231	0.00487302	UP	Yes
ENSP00000407843.2	COQ10A	0.264502	0.0288518	UP	Yes
ENSP00000387223.1	COQ10B	0.0592176	0.771972	UP	Yes
ENSP00000254759.3	COQ3	0.223494	0.0271851	UP	Yes
ENSP00000288532.6	COQ5	0.260397	0.0313553	UP	Yes
ENSP00000377594.4	COQ6	0.265068	0.00528277	UP	Yes
ENSP00000455122.1	COQ7	0.109049	0.326634	UP	Yes
ENSP00000355739.3	COQ8A	0.266179	0.00657379	UP	Yes
ENSP00000262507.5	COQ9	0.296384	0.00128858	UP	Yes
ENSP00000340211.5	CORO1B	0.0169879	0.964706	UP	No
ENSP00000460885.1	CORO7-PAM16	0.309973	0.0030918	UP	No
ENSP00000299335.3	COX11	0.237939	0.116927	UP	Yes
ENSP00000359514.5	COX15	0.31605	0.0220653	UP	Yes
ENSP00000342015.3	COX19	0.268035	0.0151986	UP	Yes
ENSP00000406327.2	COX20	0.368654	0.0345786	UP	Yes
ENSP00000253452.2	COX4I1	0.385685	9.49178e-05	UP	Yes
ENSP00000317780.6	COX5A	0.459009	0.000201567	UP	Yes
ENSP00000258424.2	COX5B	0.436254	0.000133611	UP	Yes
ENSP00000287490.4	COX6A2	0.262783	0.0978453	UP	Yes
ENSP00000376037.2	COX6B1	0.520976	3.97499e-05	UP	Yes
ENSP00000297564.2	COX6C	0.537101	8.08875e-05	UP	Yes
ENSP00000292907.3	COX7A1	0.499415	9.40335e-05	UP	Yes
ENSP00000425951.1	COX7A2	0.65158	4.75195e-05	UP	Yes
ENSP00000234301.2	COX7A2L	0.312521	0.0345277	UP	Yes
ENSP00000496880.1	COX7B	0.581017	9.40335e-05	UP	Yes
ENSP00000422012.1	COX7C	0.620412	0.000292812	UP	Yes
ENSP00000321260.3	COX8A	0.380151	0.0111579	UP	Yes
ENSP00000497326.1	CPOX	0.110995	0.412428	UP	Yes
ENSP00000371193.4	CPPED1	0.22078	0.136385	UP	No
ENSP00000312189.8	CPT1B	0.272593	0.0518001	UP	Yes
ENSP00000360541.3	CPT2	0.336704	0.0121203	UP	Yes
ENSP00000343890.4	CPTP	0.00881538	0.960412	UP	No
ENSP00000327647.3	CRADD	0.000659194	0.996782	UP	No
ENSP00000315013.2	CRAT	0.28243	0.0200577	UP	Yes
ENSP00000411047.1	CRBN	0.0494277	0.677841	UP	No
ENSP00000373322.3	CRELD1	0.0652227	0.609132	UP	No
ENSP00000328521.5	CRIP2	0.0197656	0.952779	UP	No
ENSP00000402626.2	CROCC	0.022337	0.942011	UP	No
ENSP00000227251.3	CRYAB	0.0978923	0.179581	UP	No
ENSP00000339399.5	CRYZ	0.126248	0.274721	UP	Yes
ENSP00000440543.2	CS	0.46046	5.33803e-05	UP	Yes
ENSP00000404903.2	MSRB3	-0.234422	0.0288974	DOWN	Yes
ENSP00000376146.2	CSNK1D	0.00207157	0.991359	UP	No
ENSP00000312506.5	CSPG4	0.0906636	0.491479	UP	No
ENSP00000265968.3	CSRP3	0.296557	0.0815252	UP	No
ENSP00000338235.3	MTDH	-0.239802	0.00356771	DOWN	No
ENSP00000304669.7	CTNNA1	0.0936704	0.609132	UP	No
ENSP00000496649.1	CTNNB1	0.0884192	0.637319	UP	No
ENSP00000501005.1	CTNND1	0.0149429	0.911783	UP	No
ENSP00000342070.3	CTSB	0.260976	0.114978	UP	No
ENSP00000490770.1	CTSD	0.332594	0.0208506	UP	No
ENSP00000301843.8	CTTN	0.132363	0.0803172	UP	No
ENSP00000359507.5	CUTC	0.0305393	0.826601	UP	No
ENSP00000350332.4	MYBPC2	-0.702027	0.00715723	DOWN	No
ENSP00000308430.8	CYB5B	0.123738	0.0751647	UP	Yes
ENSP00000380702.2	MYCBP	-0.170788	0.0106921	DOWN	No
ENSP00000356218.4	CYB5R1	0.188644	0.0689179	UP	No
ENSP00000245503.5	MYH2	-0.394657	0.0183145	DOWN	No
ENSP00000255381.2	MYH4	-0.429922	0.00598022	DOWN	No
ENSP00000384330.2	MYH8	-0.365155	0.00380789	DOWN	No
ENSP00000307280.4	MYL1	-0.377028	0.00758373	DOWN	Yes
ENSP00000343321.4	MYL1	-0.479101	0.00773959	DOWN	Yes
ENSP00000403360.1	MYL7	-0.6974	0.00821694	DOWN	No
ENSP00000365152.4	MYLK2	-0.555309	0.000857857	DOWN	No
ENSP00000325239.7	MYLPF	-0.468834	0.00762787	DOWN	No
ENSP00000334563.8	MYO18B	-0.337482	0.00231165	DOWN	No
ENSP00000317159.4	CYC1	0.4226	6.16253e-05	UP	Yes
ENSP00000261606.7	MYOM1	-0.11424	0.0407829	DOWN	No
ENSP00000351790.5	MYPN	-0.163489	0.0473059	DOWN	No
ENSP00000416479.1	CYCS	0.646402	6.67244e-06	UP	Yes
ENSP00000324628.6	NAPG	-0.126447	0.0310162	DOWN	No
ENSP00000464817.1	CYGB	0.126436	0.484111	UP	No
ENSP00000220931.6	NCALD	-0.513989	0.000778497	DOWN	No
ENSP00000258415.4	CYP27A1	0.0912859	0.395356	UP	Yes
ENSP00000315351.4	D2HGDH	0.382506	0.0464403	UP	Yes
ENSP00000341692.3	DAP3	0.308129	0.00658818	UP	Yes
ENSP00000497569.1	DARS2	0.384712	0.00317236	UP	Yes
ENSP00000348116.3	DBI	0.0903084	0.566969	UP	Yes
ENSP00000422854.1	DBN1	0.0101653	0.953597	UP	No
ENSP00000359151.3	DBT	0.448072	0.00388995	UP	Yes
ENSP00000318227.2	DCAF8	0.005952	0.980261	UP	No
ENSP00000293371.6	DCD	0.326962	0.637096	UP	No
ENSP00000263579.4	DCPS	0.0572526	0.608001	UP	No
ENSP00000322524.4	DCTPP1	0.28774	0.0267224	UP	No
ENSP00000435035.1	DCUN1D5	0.171978	0.58792	UP	No
ENSP00000303356.2	DCXR	0.484458	0.00313147	UP	Yes
ENSP00000373000.2	DDX39B	0.0424528	0.652175	UP	No
ENSP00000429779.1	DECR1	0.621373	3.97499e-05	UP	Yes
ENSP00000400374.2	DECR2	0.0790582	0.617319	UP	No
ENSP00000280557.6	DENR	0.0188111	0.841704	UP	No
ENSP00000360316.3	DHCR24	0.145942	0.595821	UP	No
ENSP00000347717.4	DHCR7	0.429456	0.100882	UP	No
ENSP00000219240.4	DHODH	0.500712	0.000422691	UP	Yes
ENSP00000482704.1	DHRS11	0.0764504	0.711052	UP	No
ENSP00000452645.1	DHRS4	0.242094	0.162586	UP	Yes
ENSP00000468585.1	DHRS7B	0.0179209	0.933342	UP	Yes
ENSP00000263035.4	DHTKD1	0.49205	0.0383677	UP	Yes
ENSP00000336741.4	DHX15	0.0291025	0.845589	UP	No
ENSP00000442360.2	DIABLO	0.207875	0.0431897	UP	Yes
ENSP00000494675.1	DIAPH1	0.120254	0.268367	UP	No
ENSP00000280886.6	DIP2C	0.0320524	0.696427	UP	No
ENSP00000280346.7	DLAT	0.29562	0.00203725	UP	Yes
ENSP00000205402.3	DLD	0.27673	0.000885419	UP	Yes
ENSP00000335304.4	DLST	0.355003	0.00028939	UP	Yes
ENSP00000308334.8	DMAC2L	0.383012	0.00127353	UP	Yes
ENSP00000262375.4	DNAJA3	0.338721	0.000259332	UP	Yes
ENSP00000339581.3	DNAJA4	0.066992	0.649856	UP	No
ENSP00000294401.7	DNAJC11	0.189288	0.0319767	UP	Yes
ENSP00000260818.6	DNAJC13	0.0766416	0.55373	UP	No
ENSP00000419191.1	DNAJC19	0.324943	0.0229796	UP	Yes
ENSP00000382104.3	DOP1B	0.289586	0.152074	UP	No
ENSP00000440502.1	DPP3	0.135191	0.253719	UP	No
ENSP00000356355.4	NEK7	-0.193839	0.0284041	DOWN	No
ENSP00000411902.1	NEXN	-0.250432	0.0384338	DOWN	Yes
ENSP00000465177.1	NFIC	-0.347416	0.0017715	DOWN	No
ENSP00000472224.1	DPP9	0.12185	0.0936267	UP	No
ENSP00000343690.5	DPYSL3	0.0418708	0.82952	UP	No
ENSP00000357087.1	DUSP23	0.0349875	0.895265	UP	No
ENSP00000226004.2	DUSP3	0.0370728	0.703043	UP	No
ENSP00000339430.4	DYNC1I2	0.00636559	0.94184	UP	No
ENSP00000395196.2	EARS2	0.215961	0.250393	UP	Yes
ENSP00000221418.3	ECH1	0.425553	0.00301659	UP	Yes
ENSP00000342958.6	NPTN	-0.245178	0.0230475	DOWN	No
ENSP00000458221.1	NSF	-0.315848	0.0133502	DOWN	No
ENSP00000401751.3	ECHDC1	0.347151	0.0101535	UP	Yes
ENSP00000360577.4	ECHDC2	0.303522	0.0180546	UP	Yes
ENSP00000368517.4	ECHDC3	0.15768	0.462353	UP	Yes
ENSP00000357535.3	ECHS1	0.374058	0.000373971	UP	Yes
ENSP00000422019.1	NUP155	-0.198833	0.0127634	DOWN	No
ENSP00000301729.4	ECI1	0.250504	0.0129873	UP	Yes
ENSP00000354737.2	ECI2	0.464878	0.00220739	UP	Yes
ENSP00000270517.6	ECSIT	0.313414	0.163026	UP	Yes
ENSP00000427572.1	EEF1E1	0.194627	0.048779	UP	No
ENSP00000254730.5	EEFSEC	0.0912771	0.270494	UP	No
ENSP00000489183.1	EFEMP1	0.0108641	0.969603	UP	No
ENSP00000313084.5	EGFLAM	0.234134	0.0764682	UP	No
ENSP00000263174.4	PALMD	-0.16075	0.00975048	DOWN	No
ENSP00000357450.1	PBXIP1	-0.270816	0.000112972	DOWN	No
ENSP00000355601.3	EGLN1	0.211364	0.141133	UP	No
ENSP00000320516.3	EHD1	0.101594	0.145679	UP	No
ENSP00000387654.2	PCYOX1	-0.289159	0.000769331	DOWN	No
ENSP00000263277.2	EHD2	0.0790679	0.504579	UP	No
ENSP00000220325.4	EHD4	0.0946242	0.378433	UP	No
ENSP00000264254.6	PDCL3	-0.149255	0.035068	DOWN	No
ENSP00000417229.1	EIF2A	0.0608754	0.475965	UP	No
ENSP00000468231.1	EIF3K	0.0020832	0.980317	UP	No
ENSP00000326172.4	ELMO2	0.0934565	0.268187	UP	No
ENSP00000422582.1	ELMOD2	0.0527811	0.748294	UP	No
ENSP00000284767.8	PDLIM3	-0.367036	0.00409972	DOWN	Yes
ENSP00000369949.4	ELN	0.610753	0.0300594	UP	No
ENSP00000256398.8	ELP3	0.135518	0.0764682	UP	No
ENSP00000220853.3	EMC2	0.0689965	0.436871	UP	No
ENSP00000444074.1	PFKFB1	-0.283203	0.0348838	DOWN	No
ENSP00000358857.4	EMD	0.0611558	0.579323	UP	No
ENSP00000309438.7	PFKM	-0.256424	0.020737	DOWN	No
ENSP00000360124.4	PGM1	-0.297397	0.0383677	DOWN	Yes
ENSP00000369677.4	EMILIN1	0.250141	0.0271851	UP	No
ENSP00000361725.4	ENDOG	0.174536	0.186188	UP	Yes
ENSP00000234590.4	ENO1	0.0887952	0.822946	UP	Yes
ENSP00000362773.3	PIN4	-0.250869	0.00231057	DOWN	No
ENSP00000338185.6	PLCB1	-0.203091	0.0404753	DOWN	No
ENSP00000402861.1	PLCL1	-0.273804	0.0119955	DOWN	No
ENSP00000434583.1	PLEC	-0.378586	0.0015135	DOWN	No
ENSP00000350132.5	PLN	-0.517437	0.000349277	DOWN	No
ENSP00000229277.1	ENO2	0.167514	0.690769	UP	No
ENSP00000318066.3	ENPP4	0.0716923	0.585769	UP	No
ENSP00000338481.3	EPB41L2	0.024948	0.829203	UP	No
ENSP00000199448.4	EPDR1	0.117078	0.445528	UP	No
ENSP00000272167.5	EPHX1	0.000517307	0.998175	UP	No
ENSP00000356489.3	EPM2A	0.0134068	0.911673	UP	No
ENSP00000248070.5	EPS15L1	0.0776378	0.328479	UP	No
ENSP00000296754.3	ERAP1	0.128537	0.570729	UP	No
ENSP00000263212.5	PPM1F	-0.255852	0.00413072	DOWN	No
ENSP00000340427.5	ERMP1	0.233054	0.0819768	UP	No
ENSP00000400238.1	PPP1R2	-0.199927	0.0212038	DOWN	No
ENSP00000370113.3	PPP2R2A	-0.124244	0.0465422	DOWN	No
ENSP00000378323.3	PPP3CA	-0.358332	0.000991677	DOWN	No
ENSP00000353881.5	PPP3CB	-0.417162	0.00146426	DOWN	No
ENSP00000387148.1	PPP3R1	-0.333429	0.000278519	DOWN	No
ENSP00000261735.3	ERP29	0.0149335	0.918815	UP	No
ENSP00000262746.1	PRDX1	-0.277471	0.0031136	DOWN	No
ENSP00000353741.5	ETF1	0.0393235	0.770335	UP	No
ENSP00000368646.4	PRDX4	-0.253727	0.0229451	DOWN	Yes
ENSP00000452762.1	ETFA	0.657433	5.12388e-05	UP	Yes
ENSP00000311930.3	ETFB	0.625349	7.64236e-05	UP	Yes
ENSP00000375724.4	PRMT1	-0.17663	0.0249362	DOWN	No
ENSP00000426638.1	ETFDH	0.473058	0.0015135	UP	Yes
ENSP00000370761.4	ETFRF1	0.395531	0.0078451	UP	Yes
ENSP00000292147.1	ETHE1	0.0892509	0.575405	UP	Yes
ENSP00000253861.4	EXOC4	0.00379725	0.979487	UP	No
ENSP00000272427.7	EXOC6B	0.0136194	0.928747	UP	No
ENSP00000333806.4	EXOC7	0.102098	0.439618	UP	No
ENSP00000338934.7	EZR	0.145877	0.390158	UP	No
ENSP00000414892.2	PTGES3	-0.170174	0.0482462	DOWN	No
ENSP00000473982.1	FABP3	0.386146	0.00222174	UP	No
ENSP00000256104.4	FABP4	0.203265	0.233429	UP	No
ENSP00000331748.6	RAB12	-0.198761	0.0228613	DOWN	No
ENSP00000349415.7	RAB18	-0.118509	0.0416778	DOWN	No
ENSP00000310226.6	RAB1B	-0.162807	0.00446241	DOWN	No
ENSP00000265062.3	RAB7A	-0.204679	0.000349277	DOWN	No
ENSP00000297258.6	FABP5	0.124132	0.486862	UP	No
ENSP00000426909.1	RACK1	-0.167549	0.00417288	DOWN	No
ENSP00000005257.2	RALA	-0.217316	0.0104018	DOWN	No
ENSP00000306817.3	RBKS	-0.242182	0.0480803	DOWN	No
ENSP00000379457.2	FAF1	0.0440149	0.637982	UP	No
ENSP00000261755.5	FAH	0.0799509	0.49858	UP	No
ENSP00000496503.2	RDX	-0.161973	0.00463893	DOWN	Yes
ENSP00000398053.2	FAHD1	0.250934	0.035739	UP	Yes
ENSP00000277165.5	FAM120A	0.00686575	0.950188	UP	No
ENSP00000037869.3	FAM136A	0.482465	4.38207e-05	UP	Yes
ENSP00000238738.4	RHOQ	-0.266741	0.00596277	DOWN	No
ENSP00000232125.5	FAM162A	0.491026	7.38379e-05	UP	Yes
ENSP00000465396.1	FAM210A	0.528081	0.000708568	UP	Yes
ENSP00000398888.2	RPL11	-0.141645	0.0485939	DOWN	No
ENSP00000346088.3	RPL22	-0.17395	0.0267401	DOWN	No
ENSP00000389103.2	RPL23A	-0.157994	0.0333906	DOWN	No
ENSP00000421872.1	RPL9	-0.145513	0.0473059	DOWN	No
ENSP00000322419.4	RPLP2	-0.110316	0.0388896	DOWN	No
ENSP00000362724.5	RPN2	-0.220869	0.0243674	DOWN	No
ENSP00000435777.1	RPS13	-0.115908	0.0333973	DOWN	No
ENSP00000369757.4	RPS6	-0.131792	0.0214803	DOWN	No
ENSP00000398178.1	RTN2	-0.227046	0.00928582	DOWN	No
ENSP00000378107.2	RTN4	-0.205092	0.040657	DOWN	Yes
ENSP00000490196.1	FAM240C	1.19633	0.00822227	UP	No
ENSP00000352608.2	RYR1	-0.229397	0.00317236	DOWN	Yes
ENSP00000238823.8	FAM98A	0.000149192	0.999051	UP	No
ENSP00000385432.2	SAR1B	-0.206847	0.0156543	DOWN	No
ENSP00000281828.6	FARSB	0.032339	0.809794	UP	No
ENSP00000356146.3	SCAF8	-0.284317	0.0465079	DOWN	No
ENSP00000488964.1	FASN	0.000965141	0.999051	UP	Yes
ENSP00000236980.6	FASTKD2	0.174458	0.117216	UP	Yes
ENSP00000221801.2	FBL	0.0161343	0.906628	UP	No
ENSP00000345008.4	FBLN5	0.0928149	0.665466	UP	No
ENSP00000325527.5	FBN1	0.311388	0.24345	UP	No
ENSP00000391755.1	FDPS	0.0329248	0.752739	UP	Yes
ENSP00000357861.5	SELENBP1	-0.328078	0.0225329	DOWN	No
ENSP00000327436.5	SETD3	-0.190549	0.0129537	DOWN	No
ENSP00000445432.1	FDXR	0.345433	0.0109591	UP	Yes
ENSP00000262093.6	FECH	0.0507034	0.543221	UP	Yes
ENSP00000473267.1	SH3GLB1	-0.164878	0.01866	DOWN	No
ENSP00000340391.3	FERMT2	0.0306983	0.845589	UP	No
ENSP00000446695.1	FGD4	0.0242354	0.837945	UP	No
ENSP00000355518.4	FH	0.462186	6.65277e-05	UP	Yes
ENSP00000417480.1	FHIT	0.260186	0.0716197	UP	Yes
ENSP00000223136.4	FIS1	0.163193	0.0658162	UP	Yes
ENSP00000380037.3	FITM2	0.000756735	0.998175	UP	No
ENSP00000310935.4	FKBP2	0.0531205	0.628946	UP	No
ENSP00000357417.1	FLAD1	0.280668	0.00138937	UP	Yes
ENSP00000344002.6	FLNC	0.0709049	0.414303	UP	No
ENSP00000297534.6	FMC1	0.38222	0.00821043	UP	Yes
ENSP00000300784.7	FN3K	0.242785	0.0431897	UP	No
ENSP00000303423.3	FNTA	0.0476579	0.575405	UP	No
ENSP00000430535.1	SLC36A2	-0.721997	0.0144698	DOWN	No
ENSP00000475241.2	SLC37A4	-0.360365	0.0239627	DOWN	No
ENSP00000328615.1	FRMD3	0.299512	0.00359449	UP	No
ENSP00000302919.4	SMARCC2	-0.161096	0.0225442	DOWN	No
ENSP00000366525.2	FTL	0.0598504	0.882442	UP	No
ENSP00000367284.4	FUNDC1	0.247666	0.0165149	UP	Yes
ENSP00000217381.2	SNTA1	-0.119654	0.0257502	DOWN	No
ENSP00000358510.3	FUNDC2	0.124479	0.246084	UP	Yes
ENSP00000369594.3	FUS	0.314919	0.171904	UP	No
ENSP00000366482.4	FXN	0.406241	0.00235061	UP	Yes
ENSP00000250113.7	FXR2	0.00576711	0.96589	UP	No
ENSP00000305692.3	GAA	0.193258	0.075391	UP	No
ENSP00000272252.5	GALM	0.167897	0.105746	UP	No
ENSP00000216218.3	ST13	-0.209452	9.49178e-05	DOWN	No
ENSP00000305958.5	STIP1	-0.162579	0.0157173	DOWN	No
ENSP00000355632.4	GALNT2	0.0319178	0.890856	UP	No
ENSP00000219548.4	STUB1	-0.201149	0.0409322	DOWN	No
ENSP00000265073.4	SUB1	-0.214782	0.0103354	DOWN	No
ENSP00000326227.8	GANC	0.16196	0.452794	UP	No
ENSP00000502296.1	GARS1	0.10047	0.108384	UP	Yes
ENSP00000371236.4	GART	0.0707565	0.365399	UP	No
ENSP00000291577.6	GATD3A	0.729751	8.58872e-06	UP	Yes
ENSP00000410833.2	GBE1	0.294755	0.00303013	UP	No
ENSP00000359000.3	GBF1	0.0342074	0.614357	UP	No
ENSP00000364547.3	SVIL	-0.31048	0.00104839	DOWN	No
ENSP00000359497.3	GBP2	0.209152	0.0665814	UP	No
ENSP00000222214.4	GCDH	0.618422	0.000115568	UP	Yes
ENSP00000221543.4	TBC1D17	-0.194681	0.0141418	DOWN	No
ENSP00000359258.3	GCLM	0.0399239	0.824613	UP	No
ENSP00000492163.1	GCSH	0.552983	3.97499e-05	UP	Yes
ENSP00000261386.3	GDE1	0.0357514	0.807435	UP	No
ENSP00000419038.1	GFM1	0.406556	0.00222563	UP	Yes
ENSP00000296805.3	GFM2	0.364556	0.00412777	UP	Yes
ENSP00000275428.4	GGCT	0.27407	0.000125046	UP	No
ENSP00000260118.6	GGH	0.234391	0.385562	UP	No
ENSP00000263112.7	GGT5	0.215482	0.376573	UP	No
ENSP00000361207.3	GHITM	0.297442	0.0224919	UP	Yes
ENSP00000387070.3	GIGYF2	0.113578	0.398842	UP	No
ENSP00000473637.1	GIT2	0.00379898	0.978377	UP	No
ENSP00000453508.1	TLN2	-0.163142	0.00305887	DOWN	No
ENSP00000227525.3	TMEM109	-0.208796	0.0371902	DOWN	No
ENSP00000368228.3	GK	0.638508	0.00036881	UP	No
ENSP00000436829.1	GLMN	0.0139729	0.938923	UP	No
ENSP00000330836.5	GLRX3	0.0728302	0.700248	UP	No
ENSP00000328570.4	GLRX5	0.555597	0.00758373	UP	Yes
ENSP00000277865.4	GLUD1	0.328974	0.000218818	UP	Yes
ENSP00000307900.5	GLUL	0.353035	0.0586991	UP	No
ENSP00000468328.1	GLYR1	0.10205	0.599334	UP	No
ENSP00000349687.3	GM2A	0.0947131	0.397502	UP	No
ENSP00000295314.4	TMOD4	-0.159077	0.00436284	DOWN	No
ENSP00000246024.2	TMX4	-0.189792	0.0107715	DOWN	No
ENSP00000361636.3	TNNC2	-0.418629	0.012702	DOWN	No
ENSP00000252898.7	TNNI2	-0.447804	0.00898026	DOWN	No
ENSP00000413203.1	TNNT3	-1.15889	0.0106921	DOWN	Yes
ENSP00000312999.6	GNAI2	0.022748	0.87099	UP	No
ENSP00000248564.4	GNG11	0.0685124	0.731739	UP	No
ENSP00000311876.6	GNPDA1	0.0674614	0.447913	UP	No
ENSP00000290942.5	TPPP3	-0.672161	0.00626194	DOWN	No
ENSP00000356448.3	TPR	-0.118413	0.0223046	DOWN	No
ENSP00000295448.3	GNPDA2	0.134027	0.441483	UP	No
ENSP00000234160.4	GORASP2	0.0797166	0.62243	UP	No
ENSP00000359539.5	GOT1	0.465808	1.2318e-05	UP	No
ENSP00000247829.3	TSPAN8	-0.420041	0.0459084	DOWN	No
ENSP00000245206.5	GOT2	0.50743	0.000101273	UP	Yes
ENSP00000282541.6	GPD1L	0.412312	6.13091e-05	UP	No
ENSP00000363641.5	TXN	-0.195795	0.0100425	DOWN	No
ENSP00000378408.2	GPT	0.214563	0.109326	UP	No
ENSP00000455893.1	UBE2I	-0.294416	0.032918	DOWN	No
ENSP00000316176.2	UBE2N	-0.128209	0.00894955	DOWN	Yes
ENSP00000456292.1	UBFD1	-0.236309	0.0100967	DOWN	No
ENSP00000478837.1	GPX1	0.106885	0.300706	UP	Yes
ENSP00000484258.1	GPX3	0.0256459	0.938022	UP	No
ENSP00000483655.1	GPX4	0.0262712	0.825711	UP	Yes
ENSP00000313432.6	GRHPR	0.297306	0.000186408	UP	Yes
ENSP00000264954.4	GRPEL1	0.498205	8.52798e-05	UP	Yes
ENSP00000421789.1	GRSF1	0.136324	0.233479	UP	Yes
ENSP00000377882.3	GSN	0.287519	0.04019	UP	Yes
ENSP00000445516.1	GSR	0.145304	0.182248	UP	Yes
ENSP00000351181.5	GSTK1	0.627085	6.09411e-05	UP	Yes
ENSP00000358727.5	GSTO1	0.264235	0.0155352	UP	No
ENSP00000481555.1	GSTT2	0.521901	0.188609	UP	No
ENSP00000444850.2	USO1	-0.232655	0.00119016	DOWN	No
ENSP00000263966.3	USP13	-0.183847	0.0331405	DOWN	No
ENSP00000382880.3	VAPA	-0.186836	0.0300594	DOWN	No
ENSP00000390673.1	VARS1	-0.156822	0.00339453	DOWN	No
ENSP00000452498.1	GSTZ1	0.0872643	0.698831	UP	Yes
ENSP00000216044.5	GTPBP1	0.0637093	0.714062	UP	No
ENSP00000222511.7	GTPBP10	0.292691	0.11985	UP	Yes
ENSP00000426968.1	GUCY1A1	0.044549	0.841704	UP	No
ENSP00000281543.5	GUF1	0.315271	0.00665141	UP	Yes
ENSP00000391390.1	GUSB	0.0327932	0.875191	UP	No
ENSP00000371890.2	WDR1	-0.175304	0.0159786	DOWN	No
ENSP00000296048.6	GYG1	0.100436	0.160655	UP	No
ENSP00000248975.5	YWHAH	-0.111719	0.0371078	DOWN	No
ENSP00000317904.3	GYS1	0.183757	0.00857379	UP	No
ENSP00000216500.5	DHRS7	-0.212136	0.0500759	DOWN	No
ENSP00000226218.4	VTN	-0.45135	0.0503049	DOWN	No
ENSP00000316809.7	PITPNA	-0.20025	0.0503049	DOWN	No
ENSP00000442318.1	CAND1	-0.288496	0.0504257	DOWN	No
ENSP00000429621.1	ERLIN2	-0.210875	0.0505918	DOWN	No
ENSP00000298687.5	NDRG2	-0.278259	0.0507122	DOWN	Yes
ENSP00000353785.5	TPPP	-0.193576	0.0508795	DOWN	No
ENSP00000356481.3	NIBAN1	-0.359516	0.0508795	DOWN	No
ENSP00000330074.4	H1-5	0.0427174	0.919454	UP	No
ENSP00000327054.3	LMNB2	-0.10976	0.051276	DOWN	No
ENSP00000265562.4	PTPN23	-0.115912	0.0515723	DOWN	No
ENSP00000312288.4	HADH	0.158454	0.362859	UP	Yes
ENSP00000311684.7	SPEG	-0.122241	0.0516278	DOWN	No
ENSP00000370023.3	HADHA	0.281938	0.00919897	UP	Yes
ENSP00000301764.7	DDB1	-0.113482	0.0518001	DOWN	No
ENSP00000418894.1	PARP9	-0.259561	0.0519534	DOWN	No
ENSP00000325136.5	HADHB	0.308745	0.00359449	UP	Yes
ENSP00000502594.1	HARS1	0.113299	0.0893278	UP	No
ENSP00000400717.2	GNA13	-0.173075	0.0529944	DOWN	No
ENSP00000493630.1	HARS2	0.273974	0.00556252	UP	Yes
ENSP00000361841.3	VCL	-0.134519	0.0537118	DOWN	No
ENSP00000265563.8	PRKAR2A	-0.134308	0.0542107	DOWN	No
ENSP00000329002.7	HAX1	0.582041	6.13091e-05	UP	Yes
ENSP00000356811.5	HBS1L	0.0312984	0.713979	UP	No
ENSP00000266126.5	EIF2B2	-0.118555	0.0561811	DOWN	No
ENSP00000326579.4	HCCS	0.241827	0.00587199	UP	Yes
ENSP00000436438.1	TUBGCP2	-0.144797	0.0568624	DOWN	No
ENSP00000217958.3	PSMD10	-0.156328	0.0568624	DOWN	No
ENSP00000294353.6	ZYG11B	-0.18959	0.0570953	DOWN	No
ENSP00000309555.7	HCFC1	0.0696221	0.724573	UP	No
ENSP00000481741.1	GSTT1	-0.746481	0.057472	DOWN	No
ENSP00000414272.2	ACTN1	-0.1417	0.0577055	DOWN	Yes
ENSP00000381220.1	HDDC2	0.253438	0.00359449	UP	No
ENSP00000493750.1	CD47	-0.338666	0.0577108	DOWN	No
ENSP00000377814.4	HDDC3	0.305979	0.0442896	UP	No
ENSP00000238379.5	HDHD3	0.373594	0.0313553	UP	Yes
ENSP00000262948.4	MAP2K2	-0.156644	0.0586991	DOWN	No
ENSP00000494518.1	DDX3X	-0.139308	0.0594965	DOWN	No
ENSP00000362803.5	PPIL1	-0.203231	0.0597926	DOWN	No
ENSP00000155674.5	HDHD5	0.367738	6.65277e-05	UP	Yes
ENSP00000456489.1	HEXA	0.0858496	0.351143	UP	No
ENSP00000358635.3	SYNCRIP	-0.088118	0.0603113	DOWN	No
ENSP00000261416.7	HEXB	0.181339	0.111049	UP	No
ENSP00000263168.3	CAPZA1	-0.262379	0.062101	DOWN	No
ENSP00000369127.3	DNAJA1	-0.160821	0.0625037	DOWN	No
ENSP00000265395.2	HIBADH	0.454381	0.000373971	UP	Yes
ENSP00000356348.2	PCMT1	-0.120429	0.0627256	DOWN	No
ENSP00000352706.5	HIBCH	0.49007	0.00554716	UP	Yes
ENSP00000390743.2	ATL2	-0.180524	0.0631708	DOWN	No
ENSP00000299163.4	HIF1AN	0.0460904	0.777772	UP	No
ENSP00000262018.3	SGCA	-0.133309	0.0634763	DOWN	No
ENSP00000355325.6	PSMB5	-0.184325	0.0637134	DOWN	No
ENSP00000301948.6	MECP2	-0.160043	0.0641133	DOWN	No
ENSP00000244669.2	APOBEC2	-0.191363	0.0641133	DOWN	No
ENSP00000259667.5	HINT2	0.451068	0.00104839	UP	Yes
ENSP00000260956.4	SSB	-0.0999616	0.0645305	DOWN	No
ENSP00000312435.2	DAG1	-0.121021	0.0646832	DOWN	No
ENSP00000229633.5	HINT3	0.0164299	0.901317	UP	Yes
ENSP00000353433.2	HK1	0.0850658	0.524658	UP	Yes
ENSP00000273258.3	ARL6IP5	-0.10344	0.0650256	DOWN	No
ENSP00000261479.4	PSMA6	-0.104499	0.0655581	DOWN	No
ENSP00000290573.2	HK2	0.149812	0.416743	UP	Yes
ENSP00000380332.2	ITIH5	-0.192953	0.0658162	DOWN	No
ENSP00000264211.7	EIF4G3	-0.197864	0.0658162	DOWN	No
ENSP00000364121.5	HLA-DRA	0.128986	0.619991	UP	No
ENSP00000400617.1	COPS6	-0.106562	0.0660479	DOWN	No
ENSP00000210313.2	PSMD5	-0.182437	0.0661149	DOWN	No
ENSP00000258123.4	USP15	-0.148224	0.0661149	DOWN	No
ENSP00000264389.2	COPS4	-0.0876712	0.0661422	DOWN	No
ENSP00000296503.5	HMGB2	0.0579664	0.709077	UP	No
ENSP00000298838.6	PACSIN3	-0.16902	0.0672597	DOWN	No
ENSP00000450087.1	LIMA1	-0.214748	0.0672597	DOWN	No
ENSP00000363614.3	HMGCL	0.312148	0.0154839	UP	Yes
ENSP00000358140.3	EIF3A	-0.0954466	0.0672597	DOWN	No
ENSP00000350170.3	FXR1	-0.119546	0.0672597	DOWN	Yes
ENSP00000294360.4	CZIB	-0.114061	0.0672597	DOWN	No
ENSP00000358414.3	HMGCS2	0.675483	0.164144	UP	Yes
ENSP00000369904.1	HMGB1	-0.130091	0.0678208	DOWN	No
ENSP00000360798.3	EPS15	-0.13014	0.0683809	DOWN	No
ENSP00000413316.1	HMOX1	0.171785	0.425833	UP	No
ENSP00000264414.4	CUL3	-0.115503	0.0697696	DOWN	No
ENSP00000319096.2	RAP2B	-0.398721	0.0697696	DOWN	No
ENSP00000460926.1	HMOX2	0.128993	0.32548	UP	No
ENSP00000485330.1	GPS1	-0.11342	0.0715508	DOWN	No
ENSP00000467000.1	STAT3	-0.178119	0.0716082	DOWN	No
ENSP00000470288.1	HRC	0.0730266	0.309188	UP	No
ENSP00000447074.1	TMBIM6	-0.302445	0.071949	DOWN	No
ENSP00000378965.3	SNTB1	-0.179971	0.071949	DOWN	No
ENSP00000305193.3	HS1BP3	0.138791	0.254257	UP	No
ENSP00000418916.1	TNIK	-0.23922	0.0724456	DOWN	No
ENSP00000327801.4	P4HB	-0.117948	0.0738392	DOWN	Yes
ENSP00000346402.2	RNH1	-0.127012	0.0738736	DOWN	No
ENSP00000168216.6	HSD17B10	0.519233	6.16253e-05	UP	Yes
ENSP00000278353.4	HSD17B12	0.257228	0.0577108	UP	No
ENSP00000283195.6	RANBP2	-0.128093	0.0751647	DOWN	No
ENSP00000424940.3	HSD17B4	0.0914402	0.529862	UP	Yes
ENSP00000303585.7	CLIP1	-0.150343	0.075391	DOWN	No
ENSP00000230236.4	HSD17B8	0.711038	0.000203242	UP	Yes
ENSP00000357835.5	LHPP	-0.273398	0.0757007	DOWN	No
ENSP00000295640.4	RNPEP	-0.150669	0.0760935	DOWN	No
ENSP00000219439.4	HSDL1	0.242922	0.0558764	UP	Yes
ENSP00000263026.5	EEF2K	-0.287538	0.0760935	DOWN	No
ENSP00000381785.3	HSDL2	0.412752	0.0016814	UP	Yes
ENSP00000299767.4	HSP90B1	0.00943626	0.967123	UP	No
ENSP00000256682.4	ARF3	-0.176511	0.0765454	DOWN	No
ENSP00000501414.1	HSPA12A	0.201786	0.175723	UP	No
ENSP00000355136.3	SORBS1	-0.180217	0.0776698	DOWN	No
ENSP00000303147.3	MAT2A	-0.202429	0.0776698	DOWN	No
ENSP00000382608.1	HSPA12B	0.0309935	0.83147	UP	No
ENSP00000348170.5	HP	-0.913469	0.0804545	DOWN	No
ENSP00000262873.8	MYH7B	-0.181828	0.0813771	DOWN	No
ENSP00000485552.1	SAA2-SAA4	-0.75756	0.0815252	DOWN	No
ENSP00000364801.3	HSPA1B	0.0181572	0.902782	UP	No
ENSP00000302961.2	HSPA4	0.0188454	0.807524	UP	No
ENSP00000324173.6	HSPA5	0.0477756	0.422583	UP	Yes
ENSP00000354720.5	SMC3	-0.148196	0.0818433	DOWN	No
ENSP00000324804.6	PPP2R1A	-0.0753492	0.0818433	DOWN	No
ENSP00000227378.3	HSPA8	0.0580168	0.512624	UP	No
ENSP00000454589.1	MAN2C1	-0.19523	0.0819768	DOWN	No
ENSP00000292823.2	PCYT1A	-0.167836	0.0820874	DOWN	No
ENSP00000432651.1	SMTNL1	-0.263794	0.0825882	DOWN	No
ENSP00000249289.4	ATP6V1F	-0.148022	0.0831391	DOWN	No
ENSP00000338477.3	HNRNPF	-0.147386	0.0832043	DOWN	No
ENSP00000297185.3	HSPA9	0.356165	0.000356603	UP	Yes
ENSP00000004982.3	HSPB6	0.356147	0.0033086	UP	No
ENSP00000262056.9	EIF4B	-0.134906	0.0835753	DOWN	No
ENSP00000310111.9	HSPB7	0.142108	0.100655	UP	No
ENSP00000370588.3	CD99	-0.254021	0.0840017	DOWN	No
ENSP00000292782.4	DCUN1D1	-0.21681	0.0843728	DOWN	No
ENSP00000281938.3	HSPB8	0.041729	0.706414	UP	No
ENSP00000223369.2	YKT6	-0.155588	0.0858198	DOWN	No
ENSP00000340019.2	HSPD1	0.334042	0.00262526	UP	Yes
ENSP00000362300.4	AGO1	-0.238928	0.0883149	DOWN	No
ENSP00000226207.5	MYH1	-0.852494	0.0885288	DOWN	No
ENSP00000294724.4	AGL	-0.14809	0.0887791	DOWN	No
ENSP00000233893.5	HSPE1	0.34393	0.0176003	UP	Yes
ENSP00000218364.4	HTATSF1	0.0136802	0.892168	UP	No
ENSP00000466664.1	SLC44A2	-0.250115	0.0897061	DOWN	No
ENSP00000375977.2	XRCC5	-0.0886905	0.0905297	DOWN	No
ENSP00000374372.3	SPTB	-0.363336	0.0910675	DOWN	No
ENSP00000258080.3	HTRA2	0.215078	0.00818432	UP	Yes
ENSP00000479451.1	HUWE1	0.0054801	0.933957	UP	No
ENSP00000480150.1	HYOU1	0.0861198	0.552982	UP	No
ENSP00000408382.3	QKI	-0.131079	0.0937748	DOWN	No
ENSP00000463534.1	FLII	-0.135841	0.0937748	DOWN	No
ENSP00000362071.3	JPH2	-0.121343	0.0942226	DOWN	No
ENSP00000419807.1	IAH1	0.114232	0.349749	UP	No
ENSP00000454269.1	AKTIP	-0.223824	0.0945591	DOWN	No
ENSP00000355889.2	IARS2	0.248707	0.00127353	UP	Yes
ENSP00000312625.5	HP1BP3	-0.135346	0.0949301	DOWN	No
ENSP00000355672.3	IBA57	0.435442	0.000875276	UP	Yes
ENSP00000307199.4	AHSP	-1.03338	0.09534	DOWN	No
ENSP00000355308.3	HACD1	-0.162536	0.09534	DOWN	No
ENSP00000272995.5	COPS7B	-0.201703	0.0959941	DOWN	No
ENSP00000392316.1	IFRD2	-0.281903	0.0964897	DOWN	No
ENSP00000463862.1	ICAM2	0.00948642	0.969942	UP	No
ENSP00000411640.1	GNPAT	-0.15299	0.0972411	DOWN	No
ENSP00000343552.5	ICMT	0.359573	0.0104018	UP	No
ENSP00000331897.4	IDH2	0.419457	0.000547072	UP	Yes
ENSP00000299518.2	IDH3A	0.342216	0.000647595	UP	Yes
ENSP00000259457.3	PSMB7	-0.138719	0.0979574	DOWN	No
ENSP00000218867.3	SGCG	-0.139315	0.0980505	DOWN	No
ENSP00000355645.3	ACTA1	-0.101831	0.0985116	DOWN	No
ENSP00000356257.4	LMOD1	-0.340025	0.0985116	DOWN	No
ENSP00000472697.2	TECR	-0.173225	0.0985116	DOWN	Yes
ENSP00000370232.5	IDH3B	0.346195	0.000349277	UP	Yes
ENSP00000310668.5	NUP93	-0.106083	0.0990707	DOWN	No
ENSP00000217901.5	IDH3G	0.389289	0.00111579	UP	Yes
ENSP00000401879.2	IDI1	0.358177	0.0193633	UP	Yes
ENSP00000265986.6	IDE	-0.0885208	0.0997996	DOWN	Yes
ENSP00000277517.1	IDI2	0.0946597	0.760133	UP	No
ENSP00000441968.1	IFIT1	0.228245	0.282098	UP	No
ENSP00000349437.1	IGF2R	0.147736	0.382368	UP	No
ENSP00000334714.4	IGFN1	0.994632	0.0394151	UP	No
ENSP00000356901.1	UAP1	-0.22266	0.100501	DOWN	No
ENSP00000280357.7	IL18	0.0422015	0.886963	UP	No
ENSP00000262648.3	ANOS1	-0.32276	0.100737	DOWN	No
ENSP00000396899.2	IMMT	0.0309186	0.831054	UP	Yes
ENSP00000254636.5	IMMT	0.0407472	0.911662	UP	Yes
ENSP00000256108.5	IMPA1	0.130125	0.120538	UP	No
ENSP00000481145.1	RPL17	-0.0852293	0.100962	DOWN	No
ENSP00000354508.3	DST	-0.110804	0.101735	DOWN	No
ENSP00000325423.4	INPP1	0.00357787	0.986924	UP	No
ENSP00000356520.3	DHX9	-0.153817	0.103012	DOWN	No
ENSP00000289228.5	ACTR1B	-0.113042	0.103336	DOWN	No
ENSP00000363259.3	C10orf71	-0.132425	0.103574	DOWN	No
ENSP00000337443.3	NXN	-0.160347	0.103574	DOWN	No
ENSP00000229239.5	GAPDH	-0.147554	0.104342	DOWN	Yes
ENSP00000187762.1	TMEM38A	-0.198171	0.104762	DOWN	No
ENSP00000346453.6	IPO4	0.0751177	0.699282	UP	No
ENSP00000350219.3	IPO5	0.0273031	0.693998	UP	No
ENSP00000363820.1	TMEM38B	-0.203025	0.105144	DOWN	No
ENSP00000480732.1	MAGT1	-0.152381	0.105231	DOWN	No
ENSP00000354742.4	IPO9	0.0261514	0.879114	UP	No
ENSP00000356584.3	TOR1AIP2	-0.164947	0.105933	DOWN	No
ENSP00000469136.1	MYDGF	-0.176195	0.106053	DOWN	No
ENSP00000495163.1	IQSEC1	0.12164	0.544266	UP	No
ENSP00000452007.1	ISCA2	0.318219	0.00379976	UP	Yes
ENSP00000217515.5	TXNL1	-0.102546	0.109115	DOWN	No
ENSP00000443272.1	ISCU	0.401136	0.00273815	UP	Yes
ENSP00000324105.6	ENO3	-0.174379	0.109426	DOWN	No
ENSP00000467141.1	TTN	-0.338602	0.109558	DOWN	Yes
ENSP00000241704.7	COPA	-0.108095	0.110105	DOWN	No
ENSP00000351885.4	PTPA	-0.159572	0.110105	DOWN	No
ENSP00000369538.4	GDI2	-0.0886385	0.110225	DOWN	No
ENSP00000173527.5	ISOC1	0.0793896	0.528005	UP	No
ENSP00000401726.1	ISOC2	0.154558	0.108748	UP	Yes
ENSP00000454541.1	IST1	0.0797972	0.316419	UP	No
ENSP00000502717.1	SCN1B	-0.201323	0.111178	DOWN	No
ENSP00000282588.5	ITGA1	0.0155588	0.909228	UP	No
ENSP00000348068.4	SERPINA1	-0.441306	0.111465	DOWN	Yes
ENSP00000215567.4	TECR	-0.278948	0.111465	DOWN	Yes
ENSP00000423689.1	C1QB	-0.416771	0.111465	DOWN	No
ENSP00000305995.3	PGK2	-0.255867	0.11176	DOWN	No
ENSP00000225792.5	DDX5	-0.170057	0.111946	DOWN	No
ENSP00000243167.8	FAAH	-0.242721	0.111946	DOWN	No
ENSP00000394169.1	ITGA6	0.17625	0.153713	UP	No
ENSP00000303351.3	ITGB1	0.112148	0.636219	UP	Yes
ENSP00000440289.1	ITGB1BP2	0.234716	0.0765454	UP	No
ENSP00000421304.1	NUP54	-0.104614	0.114329	DOWN	No
ENSP00000369456.3	ITPA	0.176553	0.511115	UP	No
ENSP00000389624.2	EIF4E	-0.137969	0.114996	DOWN	No
ENSP00000297440.6	DNAAF5	-0.233818	0.115133	DOWN	No
ENSP00000418668.1	CAVIN4	-0.151832	0.115931	DOWN	No
ENSP00000496942.1	JAGN1	0.0639497	0.736084	UP	No
ENSP00000380467.4	JMJD7	0.0973943	0.668642	UP	No
ENSP00000387059.3	JPT1	0.162929	0.380396	UP	No
ENSP00000355821.3	CNIH4	-0.221012	0.117801	DOWN	No
ENSP00000347776.2	PDLIM7	-0.274876	0.11788	DOWN	Yes
ENSP00000340944.3	PTPN11	-0.133327	0.117936	DOWN	No
ENSP00000372157.4	JPT2	0.0362737	0.841654	UP	No
ENSP00000311113.5	JUP	0.00874946	0.962457	UP	No
ENSP00000246151.4	PITHD1	-0.239384	0.11985	DOWN	No
ENSP00000262982.2	CSE1L	-0.106986	0.119879	DOWN	No
ENSP00000365637.3	KIAA1217	0.0238864	0.851645	UP	No
ENSP00000334448.4	GNG2	-0.268736	0.122641	DOWN	No
ENSP00000354848.4	KIFBP	0.062733	0.657302	UP	No
ENSP00000340221.5	KLC4	0.0156503	0.919454	UP	No
ENSP00000376800.3	MTPN	-0.130785	0.12531	DOWN	No
ENSP00000331682.4	KLHL22	0.0982144	0.227442	UP	No
ENSP00000299759.6	RRAD	-0.242375	0.126108	DOWN	No
ENSP00000340698.1	GIPC1	-0.153088	0.127861	DOWN	No
ENSP00000352257.4	XRCC6	-0.102732	0.128244	DOWN	No
ENSP00000384900.3	ERLIN1	-0.164016	0.12906	DOWN	No
ENSP00000437864.1	ASPH	-0.156124	0.12906	DOWN	Yes
ENSP00000355470.4	CNST	-0.284637	0.129356	DOWN	No
ENSP00000216962.3	PYGB	-0.216152	0.129534	DOWN	No
ENSP00000368813.2	KLHL34	0.376778	0.318558	UP	No
ENSP00000262584.3	RPL8	-0.193104	0.129636	DOWN	No
ENSP00000385536.1	DDX17	-0.090888	0.131064	DOWN	No
ENSP00000352272.4	MYOZ1	-0.105617	0.131069	DOWN	No
ENSP00000474609.1	TAF15	-0.225092	0.131069	DOWN	No
ENSP00000376176.2	RAN	-0.149195	0.131069	DOWN	No
ENSP00000247207.6	HSPA2	-0.26142	0.131222	DOWN	No
ENSP00000338552.5	HNRNPDL	-0.097026	0.132413	DOWN	No
ENSP00000478059.1	STIM1	-0.102632	0.132867	DOWN	No
ENSP00000291900.2	ZER1	-0.166662	0.133088	DOWN	No
ENSP00000271308.4	PSMA5	-0.109693	0.133088	DOWN	No
ENSP00000412173.2	BSDC1	-0.221971	0.133995	DOWN	No
ENSP00000346340.2	COPS8	-0.118831	0.133995	DOWN	No
ENSP00000353224.4	TFRC	-0.433604	0.133995	DOWN	No
ENSP00000215727.5	SERPIND1	-0.522331	0.135082	DOWN	No
ENSP00000446136.1	SRP68	-0.0960883	0.135112	DOWN	No
ENSP00000287777.4	KLHL40	0.0676806	0.611601	UP	No
ENSP00000465058.1	EFTUD2	-0.107571	0.135112	DOWN	No
ENSP00000334373.4	KPNA4	0.0192781	0.828882	UP	No
ENSP00000366035.3	ACTN1	-0.477537	0.135112	DOWN	Yes
ENSP00000252244.3	KRT1	0.110726	0.78242	UP	No
ENSP00000269576.5	KRT10	0.0431831	0.911739	UP	No
ENSP00000310861.3	KRT2	0.071279	0.869941	UP	No
ENSP00000301286.3	PLIN4	-0.134892	0.13627	DOWN	No
ENSP00000246662.4	KRT9	0.136524	0.807783	UP	No
ENSP00000313129.3	TARDBP	-0.106157	0.13627	DOWN	No
ENSP00000302227.3	KYAT1	0.0739096	0.539905	UP	No
ENSP00000359522.3	KYAT3	0.157338	0.318558	UP	Yes
ENSP00000267436.4	L2HGDH	0.185204	0.184967	UP	Yes
ENSP00000438636.3	C1R	-0.545629	0.137025	DOWN	No
ENSP00000433287.1	NPEPPS	-0.117539	0.137632	DOWN	No
ENSP00000329200.2	STAC3	-0.113827	0.140005	DOWN	No
ENSP00000366620.2	H6PD	-0.182462	0.140005	DOWN	No
ENSP00000261893.4	LACTB	0.101046	0.376701	UP	Yes
ENSP00000276590.4	LACTB2	0.16628	0.136045	UP	Yes
ENSP00000252999.3	LAMA5	0.1769	0.169027	UP	No
ENSP00000338191.4	SNTB2	-0.137874	0.141986	DOWN	No
ENSP00000447260.1	HNRNPA1	-0.117344	0.141986	DOWN	No
ENSP00000410064.2	ERC1	-0.233312	0.143414	DOWN	No
ENSP00000341597.4	FAM114A2	-0.10919	0.143414	DOWN	No
ENSP00000222399.6	LAMB1	0.290331	0.0229451	UP	No
ENSP00000258341.3	LAMC1	0.00417061	0.958886	UP	No
ENSP00000287038.3	RPL30	-0.172264	0.146685	DOWN	No
ENSP00000221448.5	SNRNP70	-0.126783	0.147822	DOWN	No
ENSP00000356652.2	CACYBP	-0.156432	0.149844	DOWN	No
ENSP00000200639.4	LAMP2	0.00469379	0.973385	UP	No
ENSP00000318176.4	PRKRA	-0.108284	0.151906	DOWN	No
ENSP00000233714.4	LANCL1	0.00439382	0.975483	UP	No
ENSP00000254719.4	RPA1	-0.131238	0.151906	DOWN	No
ENSP00000348442.3	PSMD12	-0.0785002	0.151906	DOWN	No
ENSP00000470687.1	HNRNPUL1	-0.159058	0.152056	DOWN	No
ENSP00000373883.5	USP5	-0.077872	0.152056	DOWN	No
ENSP00000476028.1	LAP3	0.128355	0.0515772	UP	Yes
ENSP00000495093.1	LARS2	0.379013	0.000491572	UP	Yes
ENSP00000325240.6	LASP1	0.0336139	0.837945	UP	No
ENSP00000290158.3	KPNB1	-0.0879185	0.152117	DOWN	No
ENSP00000499089.1	PREP	-0.145058	0.152117	DOWN	No
ENSP00000382021.3	LCMT1	0.0012507	0.987063	UP	No
ENSP00000229319.1	LDHB	0.76838	0.00293919	UP	Yes
ENSP00000362012.4	ANXA7	-0.0689456	0.153033	DOWN	No
ENSP00000417011.2	LDHD	0.650925	7.87902e-05	UP	Yes
ENSP00000376763.1	CLTC	-0.0983013	0.153713	DOWN	No
ENSP00000305653.2	LETM1	0.49893	4.32843e-05	UP	Yes
ENSP00000481196.1	OTUD6B	-0.198036	0.154701	DOWN	No
ENSP00000254722.4	SERPINF1	-0.214749	0.155152	DOWN	No
ENSP00000254301.9	LGALS3	0.132569	0.406313	UP	No
ENSP00000321845.6	SEC24C	-0.0893642	0.155479	DOWN	No
ENSP00000262776.2	LGALS3BP	0.171673	0.384749	UP	No
ENSP00000238875.4	LGALSL	0.0649452	0.632542	UP	No
ENSP00000244289.3	LIPE	0.229263	0.238427	UP	No
ENSP00000343190.3	PPCDC	-0.190818	0.157605	DOWN	No
ENSP00000157600.3	LMCD1	0.209345	0.0250665	UP	No
ENSP00000433352.1	LMO7	0.0239264	0.851645	UP	No
ENSP00000411932.2	LMOD2	0.082482	0.416554	UP	No
ENSP00000414670.3	LMOD3	0.162964	0.228131	UP	No
ENSP00000231368.5	LNPEP	0.00383609	0.975483	UP	No
ENSP00000465585.1	LONP1	0.0234497	0.814574	UP	Yes
ENSP00000256720.2	LPIN1	0.253924	0.0394281	UP	No
ENSP00000364557.3	ARHGEF10L	-0.148026	0.160655	DOWN	No
ENSP00000478901.1	LPP	0.0429836	0.87408	UP	No
ENSP00000260665.7	LRPPRC	0.224882	0.00895674	UP	Yes
ENSP00000351206.3	TXLNB	-0.111478	0.163026	DOWN	No
ENSP00000327675.3	LRRC14B	0.0297086	0.789805	UP	No
ENSP00000381607.3	GSTP1	-0.0879859	0.163026	DOWN	No
ENSP00000293328.3	STAT5B	-0.128489	0.163026	DOWN	No
ENSP00000388477.1	APOL1	-0.439297	0.163245	DOWN	No
ENSP00000296144.3	LRRC2	0.140743	0.193101	UP	No
ENSP00000377789.1	SYNPO	-0.0832685	0.164604	DOWN	No
ENSP00000241052.4	CAT	-0.45776	0.164728	DOWN	Yes
ENSP00000369915.4	NAP1L4	-0.092124	0.165493	DOWN	No
ENSP00000386883.3	CNRIP1	-0.309685	0.165637	DOWN	No
ENSP00000264335.8	YWHAE	-0.0593646	0.165637	DOWN	No
ENSP00000225972.7	LRRC59	0.00503219	0.984774	UP	Yes
ENSP00000446451.1	LSM14A	0.0359664	0.836475	UP	No
ENSP00000350512.4	COPS5	-0.0747456	0.166269	DOWN	No
ENSP00000254286.4	ACTR10	-0.172949	0.166269	DOWN	No
ENSP00000262646.7	RAB2A	-0.109636	0.167945	DOWN	No
ENSP00000367558.2	USP9X	-0.0820082	0.167945	DOWN	No
ENSP00000252622.8	LSM7	0.0234898	0.860092	UP	No
ENSP00000348762.3	LSS	0.139827	0.233429	UP	No
ENSP00000222968.4	PDAP1	-0.133651	0.169462	DOWN	No
ENSP00000484280.1	LYPLA1	0.358763	0.0127425	UP	Yes
ENSP00000363638.3	LYPLA2	0.0774142	0.379653	UP	No
ENSP00000321746.4	PDLIM5	-0.485914	0.170119	DOWN	Yes
ENSP00000307272.3	RPTOR	-0.222587	0.170119	DOWN	No
ENSP00000355894.3	LYPLAL1	0.242132	0.0949301	UP	Yes
ENSP00000343314.3	FXYD1	-0.254295	0.170253	DOWN	No
ENSP00000358464.5	SHOC2	-0.110735	0.170626	DOWN	No
ENSP00000359910.4	PSMA7	-0.0886364	0.171474	DOWN	No
ENSP00000419928.1	LYRM4	0.182469	0.195643	UP	Yes
ENSP00000302896.4	RPS9	-0.134813	0.172506	DOWN	No
ENSP00000264775.5	PLPP1	-0.24448	0.173039	DOWN	No
ENSP00000368688.4	LYRM7	0.486131	0.0166977	UP	Yes
ENSP00000366244.4	ARAF	-0.112376	0.174572	DOWN	No
ENSP00000485357.1	HMCN2	-0.152799	0.174572	DOWN	No
ENSP00000356224.5	SYNE1	-0.10215	0.175012	DOWN	No
ENSP00000351410.1	PRKAR1A	-0.0884778	0.175399	DOWN	No
ENSP00000350310.5	ATP2B4	-0.236146	0.175612	DOWN	No
ENSP00000463154.1	ANP32E	-0.10631	0.175723	DOWN	No
ENSP00000255681.6	MACROD1	0.00826571	0.953367	UP	Yes
ENSP00000244776.7	DEK	-0.17373	0.176632	DOWN	No
ENSP00000217182.3	EEF1A2	-0.0864211	0.176917	DOWN	No
ENSP00000230431.7	DNPH1	-0.172728	0.17707	DOWN	No
ENSP00000362352.3	MACROH2A2	0.0307542	0.758459	UP	No
ENSP00000285968.6	NUP205	-0.102924	0.177177	DOWN	No
ENSP00000268661.7	RPL3L	-0.101876	0.177865	DOWN	No
ENSP00000245907.4	C3	-0.489645	0.178061	DOWN	No
ENSP00000218439.4	MAGED2	0.0675126	0.600609	UP	No
ENSP00000354125.4	EIF3B	-0.0691722	0.178492	DOWN	No
ENSP00000365569.3	FLOT1	-0.143656	0.179209	DOWN	No
ENSP00000295079.2	MAIP1	0.288819	0.00299183	UP	Yes
ENSP00000363018.3	RPL10A	-0.102294	0.179581	DOWN	No
ENSP00000431099.1	PCM1	-0.0885112	0.179834	DOWN	No
ENSP00000417970.1	FAM120B	-0.133807	0.179981	DOWN	No
ENSP00000325425.6	MAT2B	-0.0988451	0.180766	DOWN	No
ENSP00000340684.3	MAOA	0.184425	0.727826	UP	Yes
ENSP00000235090.5	WDR77	-0.13975	0.182207	DOWN	No
ENSP00000367309.4	MAOB	0.0908551	0.585769	UP	Yes
ENSP00000446343.1	MAPRE2	-0.147399	0.182463	DOWN	No
ENSP00000300231.5	MAP1A	0.270733	0.192964	UP	No
ENSP00000332706.3	PURA	-0.11562	0.18253	DOWN	No
ENSP00000361512.4	PRPS1	-0.306677	0.183137	DOWN	No
ENSP00000361927.2	HNRNPH2	-0.0970876	0.183355	DOWN	No
ENSP00000222381.3	PON1	-0.45745	0.183355	DOWN	No
ENSP00000378243.3	CAMK2G	-0.101666	0.184141	DOWN	No
ENSP00000302486.5	MAP2K1	0.0173914	0.902822	UP	No
ENSP00000357292.3	UBQLN4	-0.130271	0.184967	DOWN	No
ENSP00000262445.5	MAP2K4	0.0107315	0.916362	UP	No
ENSP00000468348.1	MAP2K6	0.0286191	0.810511	UP	No
ENSP00000348082.4	DIAPH2	-0.119177	0.186188	DOWN	No
ENSP00000362583.3	SYNC	-0.104066	0.186188	DOWN	No
ENSP00000343683.4	SNCA	-0.688515	0.188274	DOWN	No
ENSP00000355599.3	TSNAX	-0.16118	0.188609	DOWN	No
ENSP00000281111.7	MAP4K4	0.0457758	0.771944	UP	No
ENSP00000318646.4	RPS15A	-0.0864276	0.188609	DOWN	No
ENSP00000229794.4	MAPK14	0.0186897	0.825838	UP	No
ENSP00000263025.4	MAPK3	0.00718101	0.961389	UP	No
ENSP00000437606.2	COPS3	-0.0669127	0.188609	DOWN	No
ENSP00000383915.3	MAPRE3	0.0200619	0.852808	UP	No
ENSP00000351813.2	MARCHF5	0.0766734	0.770335	UP	Yes
ENSP00000262027.5	MARS1	0.0402016	0.754448	UP	No
ENSP00000296755.7	MAP1B	-0.218849	0.191908	DOWN	No
ENSP00000223642.1	C5	-0.495535	0.191908	DOWN	No
ENSP00000341781.4	SYNE2	-0.131118	0.191908	DOWN	No
ENSP00000303908.4	TWF2	-0.110685	0.191908	DOWN	No
ENSP00000428589.2	LARP1	-0.135428	0.191908	DOWN	No
ENSP00000282276.6	MARS2	0.355683	0.00848471	UP	Yes
ENSP00000266735.5	SNRPF	-0.216851	0.192004	DOWN	No
ENSP00000368906.3	ITIH2	-0.511145	0.19233	DOWN	No
ENSP00000401980.2	MAVS	0.159653	0.152468	UP	Yes
ENSP00000381150.2	MBLAC1	0.125625	0.646283	UP	No
ENSP00000380378.4	PAFAH1B1	-0.0831525	0.193101	DOWN	No
ENSP00000264036.4	MCAM	0.0235245	0.939728	UP	No
ENSP00000290429.5	MCAT	0.427723	0.0285781	UP	Yes
ENSP00000364543.2	SKIV2L	-0.109129	0.193696	DOWN	No
ENSP00000403003.2	SGCD	-0.109985	0.194198	DOWN	No
ENSP00000381301.4	GSK3A	-0.141793	0.194198	DOWN	No
ENSP00000356070.4	MAPKAPK2	-0.130106	0.194198	DOWN	No
ENSP00000265594.4	MCCC1	0.168637	0.157605	UP	Yes
ENSP00000343657.6	MCCC2	0.235747	0.188609	UP	Yes
ENSP00000295550.4	COL6A3	-0.23045	0.195643	DOWN	No
ENSP00000362110.4	SF3A3	-0.075186	0.196004	DOWN	No
ENSP00000371310.4	USP7	-0.0645695	0.197395	DOWN	No
ENSP00000009589.3	RPS20	-0.105491	0.197986	DOWN	No
ENSP00000244217.5	MCEE	0.335922	0.118807	UP	Yes
ENSP00000360367.5	MCTS1	0.138833	0.0570953	UP	No
ENSP00000440913.1	MCU	0.16487	0.074086	UP	Yes
ENSP00000331260.2	ADSS1	-0.125268	0.199654	DOWN	No
ENSP00000290541.6	PSMB4	-0.0914789	0.200814	DOWN	No
ENSP00000347909.5	STRN3	-0.108389	0.201069	DOWN	No
ENSP00000433821.1	RPS3	-0.0885481	0.201499	DOWN	Yes
ENSP00000343140.3	XIRP1	-0.190997	0.201499	DOWN	No
ENSP00000410073.2	MDH1	0.311048	0.00181478	UP	No
ENSP00000376728.1	FILIP1	-0.0784794	0.201774	DOWN	No
ENSP00000311469.5	GSTM1	-0.861132	0.202116	DOWN	No
ENSP00000439208.1	SNX17	-0.225616	0.202302	DOWN	No
ENSP00000361283.3	RPS8	-0.0813212	0.202368	DOWN	No
ENSP00000318016.7	WASHC5	-0.160954	0.205217	DOWN	No
ENSP00000364721.5	MAPRE1	-0.107158	0.205878	DOWN	No
ENSP00000327070.5	MDH2	0.394123	0.000254907	UP	Yes
ENSP00000281243.5	QDPR	-0.124346	0.206811	DOWN	Yes
ENSP00000346437.3	ATG7	-0.117847	0.207823	DOWN	No
ENSP00000044462.7	PSMA4	-0.0969199	0.207823	DOWN	No
ENSP00000303992.5	TMEM43	-0.168036	0.208225	DOWN	No
ENSP00000357721.1	S100A8	-0.564158	0.208225	DOWN	No
ENSP00000370115.5	SERPINB1	-0.123918	0.208225	DOWN	No
ENSP00000484657.1	C1S	-0.326587	0.208225	DOWN	No
ENSP00000164139.3	PYGM	-0.143683	0.209128	DOWN	No
ENSP00000271690.7	ENSA	-0.155431	0.209128	DOWN	No
ENSP00000491954.1	ME2	0.140322	0.416743	UP	Yes
ENSP00000323421.3	SMC1A	-0.101773	0.210003	DOWN	No
ENSP00000347359.3	ATP6V1H	-0.0771322	0.211781	DOWN	No
ENSP00000376998.2	ME3	0.320639	0.0139479	UP	Yes
ENSP00000305790.5	SF3B3	-0.157642	0.213236	DOWN	No
ENSP00000263702.6	MECR	0.227137	0.129534	UP	Yes
ENSP00000293760.5	LEMD2	-0.107172	0.213515	DOWN	No
ENSP00000295065.4	MEMO1	0.146382	0.0168839	UP	No
ENSP00000219169.4	NUTF2	-0.0965824	0.213531	DOWN	No
ENSP00000373964.4	SMTNL2	-0.211146	0.213704	DOWN	No
ENSP00000384425.1	ITIH4	-0.569393	0.213913	DOWN	No
ENSP00000261758.4	MESD	0.0560275	0.549571	UP	No
ENSP00000453902.1	WDR61	-0.122923	0.215421	DOWN	No
ENSP00000264639.4	PSMD3	-0.0698668	0.215545	DOWN	No
ENSP00000302037.4	MFF	0.425764	0.00626957	UP	Yes
ENSP00000340609.5	DUPD1	-0.154478	0.216664	DOWN	No
ENSP00000497905.1	MGLL	0.0360838	0.854301	UP	No
ENSP00000344504.2	H1-0	-0.137028	0.216884	DOWN	No
ENSP00000318195.4	NCL	-0.133177	0.219092	DOWN	No
ENSP00000424278.1	MGST2	0.102396	0.232653	UP	No
ENSP00000241502.3	FYTTD1	-0.117535	0.220667	DOWN	No
ENSP00000370839.6	SGCB	-0.0740842	0.220998	DOWN	No
ENSP00000352964.2	PDLIM7	-0.309218	0.225791	DOWN	Yes
ENSP00000355759.5	PARP1	-0.104731	0.225791	DOWN	Yes
ENSP00000225729.3	DRG2	-0.104838	0.225791	DOWN	No
ENSP00000356859.1	MGST3	0.0471905	0.792872	UP	Yes
ENSP00000215957.6	MICALL1	0.0347901	0.892168	UP	No
ENSP00000343009.6	ITGA7	-0.14951	0.22774	DOWN	Yes
ENSP00000309561.3	MICOS13	0.370972	0.000373971	UP	Yes
ENSP00000258198.2	DYNC1LI2	-0.087755	0.228256	DOWN	No
ENSP00000388631.2	PLCD4	-0.0973552	0.229281	DOWN	No
ENSP00000396013.1	CLEC3B	-0.203657	0.230946	DOWN	No
ENSP00000385981.3	FGA	-0.695804	0.231028	DOWN	No
ENSP00000380505.3	NEB	-0.132667	0.231946	DOWN	Yes
ENSP00000362249.1	AK1	-0.163209	0.231946	DOWN	No
ENSP00000269848.6	PFKL	-0.20576	0.232072	DOWN	No
ENSP00000259727.4	GMPR	-0.208299	0.232363	DOWN	No
ENSP00000354415.5	MICU1	0.186053	0.237399	UP	Yes
ENSP00000368776.2	NAE1	-0.0833512	0.233235	DOWN	No
ENSP00000345719.4	TOR1A	-0.115641	0.233235	DOWN	No
ENSP00000472953.1	SYNM	-0.124831	0.233297	DOWN	Yes
ENSP00000371811.4	MICU2	0.129126	0.135112	UP	Yes
ENSP00000408487.1	HNRNPA3	-0.125026	0.233429	DOWN	No
ENSP00000377778.3	MIEN1	0.0385796	0.757544	UP	No
ENSP00000371607.3	MIPEP	0.393829	0.000136613	UP	Yes
ENSP00000317332.4	SNX18	-0.203696	0.234253	DOWN	No
ENSP00000320913.3	MLX	0.0646177	0.593434	UP	No
ENSP00000386041.3	MYH6	-0.0945032	0.235489	DOWN	No
ENSP00000386406.1	DCTN1	-0.0578611	0.235489	DOWN	No
ENSP00000436186.1	PSMD13	-0.068716	0.235724	DOWN	No
ENSP00000296412.8	ADH5	-0.143438	0.236965	DOWN	No
ENSP00000305230.7	SRP9	-0.0989972	0.237328	DOWN	No
ENSP00000484011.1	STAU1	-0.102827	0.237328	DOWN	No
ENSP00000350708.3	RAD23B	-0.0839715	0.237353	DOWN	No
ENSP00000498399.1	TNS1	-0.104887	0.237353	DOWN	No
ENSP00000262430.4	MLYCD	0.507924	0.000991677	UP	Yes
ENSP00000497871.1	MMAA	0.39209	0.0123815	UP	Yes
ENSP00000356814.3	DCAF6	-0.0903401	0.23767	DOWN	No
ENSP00000355217.5	SNX6	-0.103683	0.238314	DOWN	No
ENSP00000329374.4	SERPINA7	-0.342746	0.238314	DOWN	No
ENSP00000445920.1	MMAB	0.148842	0.616545	UP	Yes
ENSP00000353679.2	MME	0.0629998	0.585957	UP	No
ENSP00000361097.4	MMRN2	0.119137	0.159406	UP	No
ENSP00000312517.5	DNAJB5	-0.119025	0.240089	DOWN	No
ENSP00000349977.5	MVP	-0.165116	0.240757	DOWN	No
ENSP00000384860.3	FGG	-0.702769	0.240757	DOWN	Yes
ENSP00000427438.1	CFI	-0.43841	0.240968	DOWN	No
ENSP00000274813.3	MMUT	0.474511	4.28738e-05	UP	Yes
ENSP00000371099.4	EIF3L	-0.0697599	0.243907	DOWN	No
ENSP00000310109.9	LRRFIP1	-0.122608	0.244299	DOWN	No
ENSP00000388201.2	MOGS	0.10997	0.511976	UP	No
ENSP00000350894.4	SERPINH1	-0.183515	0.244326	DOWN	No
ENSP00000345398.1	ACLY	-0.307464	0.244679	DOWN	Yes
ENSP00000392874.1	MPC2	0.46347	0.000203242	UP	Yes
ENSP00000388332.2	RPS21	-0.0857108	0.245668	DOWN	No
ENSP00000498269.1	ADD1	-0.234736	0.246002	DOWN	No
ENSP00000294383.5	USP24	-0.0685317	0.246084	DOWN	No
ENSP00000462500.1	MPDU1	0.0139016	0.96678	UP	No
ENSP00000307870.4	CCS	-0.269795	0.246084	DOWN	No
ENSP00000318318.6	MPI	0.0720541	0.412428	UP	No
ENSP00000479647.2	MOB2	-0.15457	0.246548	DOWN	No
ENSP00000372411.3	CTBP1	-0.0711846	0.246806	DOWN	No
ENSP00000263697.4	DNAJC8	-0.107343	0.247331	DOWN	No
ENSP00000456416.1	EIF3C	-0.0839035	0.248314	DOWN	No
ENSP00000273283.2	ITIH1	-0.353008	0.249154	DOWN	No
ENSP00000353804.2	ACSS2	-0.119317	0.249154	DOWN	No
ENSP00000342032.3	BPGM	-0.372879	0.249499	DOWN	No
ENSP00000362946.4	RAB14	-0.104681	0.250256	DOWN	No
ENSP00000342333.3	MPST	0.166175	0.150085	UP	Yes
ENSP00000312671.4	EHBP1L1	-0.0697702	0.251137	DOWN	No
ENSP00000040663.5	MRI1	0.114927	0.518638	UP	No
ENSP00000315017.8	MRPL1	0.388571	0.000207546	UP	Yes
ENSP00000233154.4	NCK2	-0.106183	0.254257	DOWN	No
ENSP00000324100.4	MRPL10	0.335041	0.0103807	UP	Yes
ENSP00000322938.3	SCRIB	-0.151674	0.255397	DOWN	No
ENSP00000418512.1	SRI	-0.196737	0.257606	DOWN	No
ENSP00000308897.7	MRPL11	0.350604	0.000334394	UP	Yes
ENSP00000306548.3	MRPL13	0.155673	0.111465	UP	Yes
ENSP00000346001.3	RPL3	-0.274195	0.259438	DOWN	No
ENSP00000346694.4	HNRNPA2B1	-0.0728505	0.261964	DOWN	No
ENSP00000261667.3	KPNA3	-0.0933663	0.261964	DOWN	No
ENSP00000260102.4	MRPL15	0.406741	0.0019402	UP	Yes
ENSP00000385269.1	ELAVL1	-0.0830697	0.262182	DOWN	No
ENSP00000501243.1	DUS4L-BCAP29	-0.097506	0.262603	DOWN	No
ENSP00000415018.1	FN1	-0.35435	0.26377	DOWN	No
ENSP00000438170.2	AP4S1	-0.148875	0.264142	DOWN	No
ENSP00000368831.2	SNX2	-0.0764564	0.264147	DOWN	No
ENSP00000437122.1	AL049629.2	-0.145409	0.264373	DOWN	No
ENSP00000332326.1	TNFAIP2	-0.170449	0.265061	DOWN	No
ENSP00000394071.2	GDI1	-0.0592723	0.265061	DOWN	No
ENSP00000453982.1	RAB8B	-0.125887	0.265205	DOWN	No
ENSP00000348965.4	DYNC1H1	-0.0803576	0.265552	DOWN	No
ENSP00000256383.4	EIF2S1	-0.0762112	0.265851	DOWN	No
ENSP00000396616.2	EPB42	-0.543149	0.265851	DOWN	No
ENSP00000348933.4	CCDC25	-0.157732	0.265851	DOWN	No
ENSP00000251595.6	HBA2	-0.462613	0.266028	DOWN	No
ENSP00000300151.4	MRPL16	0.443655	0.000250686	UP	Yes
ENSP00000270586.3	PSMB6	-0.139167	0.266212	DOWN	No
ENSP00000357727.3	S100A9	-0.475387	0.266212	DOWN	No
ENSP00000296137.2	FYCO1	-0.114843	0.266212	DOWN	No
ENSP00000361331.2	ERI3	-0.13543	0.266212	DOWN	No
ENSP00000288937.6	MRPL17	0.192007	0.0916809	UP	Yes
ENSP00000226355.3	AFM	-0.346268	0.267191	DOWN	No
ENSP00000407634.2	HOMER2	-0.132087	0.267374	DOWN	No
ENSP00000377486.2	MRPL19	0.292279	0.0560851	UP	Yes
ENSP00000368884.3	RPS6KA3	-0.0846624	0.267445	DOWN	No
ENSP00000341082.7	MRPL20	0.134587	0.432433	UP	Yes
ENSP00000312042.4	HDLBP	-0.0668056	0.267999	DOWN	No
ENSP00000354580.2	MRPL21	0.217849	0.0469931	UP	Yes
ENSP00000370930.1	MRPL23	0.476055	0.00626194	UP	Yes
ENSP00000354525.2	MRPL24	0.224332	0.102114	UP	Yes
ENSP00000419097.2	UBE2H	-0.136668	0.26852	DOWN	No
ENSP00000216336.2	CTSG	-0.349081	0.26852	DOWN	No
ENSP00000307889.5	RPL13	-0.125747	0.268772	DOWN	No
ENSP00000199706.7	MRPL28	0.308744	0.0159422	UP	Yes
ENSP00000422035.1	MRPL3	0.435844	0.00867974	UP	Yes
ENSP00000387641.2	CAND2	-0.131802	0.269806	DOWN	No
ENSP00000445408.2	RABEP1	-0.066913	0.270012	DOWN	No
ENSP00000296102.3	MRPL33	0.453483	0.0352255	UP	Yes
ENSP00000354086.5	MRPL37	0.320522	0.000309387	UP	Yes
ENSP00000424874.1	PGM3	-0.0829457	0.270944	DOWN	No
ENSP00000308275.4	MRPL38	0.204086	0.112957	UP	Yes
ENSP00000284967.7	MRPL39	0.291888	0.00818432	UP	Yes
ENSP00000468569.1	MRPL4	0.268868	0.0112304	UP	Yes
ENSP00000265637.4	PPP6R3	-0.0751856	0.272585	DOWN	No
ENSP00000261461.2	PPP2R5A	-0.0684695	0.272585	DOWN	No
ENSP00000225275.3	MPO	-0.357816	0.272585	DOWN	No
ENSP00000333401.3	MRPL40	0.305397	9.82357e-05	UP	Yes
ENSP00000441828.2	HPR	-0.589924	0.274735	DOWN	No
ENSP00000236957.5	EEF1B2	-0.121352	0.275973	DOWN	No
ENSP00000340278.5	PARK7	-0.0913535	0.276051	DOWN	Yes
ENSP00000326804.3	CUL1	-0.0722603	0.276966	DOWN	No
ENSP00000367992.3	ESD	-0.0811731	0.277336	DOWN	No
ENSP00000431146.1	PPP1CA	-0.125555	0.278609	DOWN	No
ENSP00000362092.3	RRAGC	-0.100989	0.278609	DOWN	No
ENSP00000360498.5	MRPL41	0.373794	0.000265699	UP	Yes
ENSP00000426797.1	ACTN3	-0.626732	0.279144	DOWN	No
ENSP00000349748.5	SFPQ	-0.104017	0.279658	DOWN	No
ENSP00000331544.6	FBLN1	-0.244218	0.27971	DOWN	No
ENSP00000306099.4	FGB	-0.605725	0.279859	DOWN	No
ENSP00000374987.2	IGHG2	-0.460782	0.28017	DOWN	No
ENSP00000469228.2	RPS19	-0.0746726	0.280864	DOWN	No
ENSP00000258383.3	MRPL44	0.308441	0.00137045	UP	Yes
ENSP00000483030.1	MRPL45	0.366109	0.00301659	UP	Yes
ENSP00000261366.5	LMNB1	-0.190193	0.283475	DOWN	No
ENSP00000312311.4	MRPL46	0.410221	6.93308e-05	UP	Yes
ENSP00000484732.1	CASTOR2	-0.164362	0.283493	DOWN	No
ENSP00000254718.4	MYBBP1A	-0.0998355	0.283665	DOWN	No
ENSP00000378071.2	UNC45B	-0.116382	0.283665	DOWN	No
ENSP00000362805.3	OGT	-0.0818699	0.284931	DOWN	No
ENSP00000369217.4	ARIH1	-0.0975715	0.284931	DOWN	No
ENSP00000345968.4	PGLYRP2	-0.269868	0.284931	DOWN	No
ENSP00000392106.1	TMEM182	-0.256635	0.284931	DOWN	No
ENSP00000493928.1	SAMHD1	-0.152317	0.286131	DOWN	No
ENSP00000259038.2	MRPL47	0.202901	0.0625037	UP	Yes
ENSP00000416293.2	SLC2A1	-0.570679	0.286378	DOWN	No
ENSP00000416033.2	PROB1	-0.0844439	0.287939	DOWN	No
ENSP00000285873.6	GEMIN5	-0.0869731	0.287939	DOWN	No
ENSP00000438778.1	PDIA6	-0.0699434	0.288553	DOWN	No
ENSP00000321539.7	MRPL48	0.37228	0.00413728	UP	Yes
ENSP00000279242.2	MRPL49	0.352798	0.0135159	UP	Yes
ENSP00000363999.4	MRPL50	0.25255	0.0343913	UP	Yes
ENSP00000416250.2	EIF2B1	-0.0675288	0.289104	DOWN	No
ENSP00000467466.3	RPS15	-0.0570716	0.289104	DOWN	No
ENSP00000246868.2	SBDS	-0.122465	0.289131	DOWN	No
ENSP00000331699.6	EWSR1	-0.0906398	0.289596	DOWN	No
ENSP00000375938.2	TUBA4A	-0.075765	0.290247	DOWN	No
ENSP00000309591.3	PRKACA	-0.0906242	0.290431	DOWN	Yes
ENSP00000262193.6	PSMB1	-0.0941206	0.290431	DOWN	No
ENSP00000319464.3	CPN2	-0.518294	0.291413	DOWN	No
ENSP00000366988.3	SNX5	-0.0543671	0.292239	DOWN	No
ENSP00000331849.3	MRPL54	0.278506	0.0115818	UP	Yes
ENSP00000268835.2	PRPSAP2	-0.199463	0.292935	DOWN	No
ENSP00000358921.4	ACTR1A	-0.095895	0.294193	DOWN	No
ENSP00000295008.4	MRPL55	0.217081	0.0760935	UP	Yes
ENSP00000253413.5	ATP6V1E1	-0.0689149	0.295238	DOWN	No
ENSP00000363827.3	HSPG2	-0.0761304	0.295238	DOWN	No
ENSP00000462256.1	MRPL58	0.215775	0.0863891	UP	Yes
ENSP00000366117.2	EMC10	-0.108542	0.295476	DOWN	No
ENSP00000386068.1	RBBP7	-0.166722	0.296589	DOWN	No
ENSP00000357823.3	MRPL9	0.364361	0.00350986	UP	Yes
ENSP00000233242.1	APOB	-0.451706	0.296969	DOWN	No
ENSP00000330945.6	TMED9	-0.110408	0.297012	DOWN	No
ENSP00000053468.3	MRPS10	0.299727	0.00821694	UP	Yes
ENSP00000317376.4	MRPS11	0.306202	0.00412687	UP	Yes
ENSP00000420714.1	MRPS14	0.432003	0.00921834	UP	Yes
ENSP00000356982.5	UFC1	-0.146261	0.297773	DOWN	No
ENSP00000402312.2	DCAF7	-0.0998947	0.297773	DOWN	No
ENSP00000265028.3	DNAJB11	-0.0941975	0.299127	DOWN	No
ENSP00000376793.3	SERPINA3	-0.384766	0.300319	DOWN	No
ENSP00000362208.5	MRPS15	0.282124	0.0169753	UP	Yes
ENSP00000404291.2	ITGAV	-0.135475	0.300807	DOWN	No
ENSP00000244537.6	H4C6	-0.201974	0.301191	DOWN	No
ENSP00000375007.2	IGHV3-7	-0.460993	0.303603	DOWN	No
ENSP00000410815.1	AL645922.1	-0.345356	0.303615	DOWN	No
ENSP00000387263.1	TSN	-0.0917674	0.30371	DOWN	No
ENSP00000000233.5	ARF5	-0.155651	0.30371	DOWN	Yes
ENSP00000364345.3	EMC1	-0.0957186	0.30622	DOWN	No
ENSP00000302886.6	PA2G4	-0.151541	0.30622	DOWN	No
ENSP00000252172.4	MYH13	-0.10643	0.30622	DOWN	No
ENSP00000329715.4	DRG1	-0.0709562	0.307544	DOWN	No
ENSP00000362036.3	MRPS16	0.396582	0.00512988	UP	Yes
ENSP00000493372.1	TNNT3	-0.396743	0.307828	DOWN	Yes
ENSP00000262418.6	SLC4A1	-0.443191	0.308641	DOWN	No
ENSP00000401349.1	MRPS17	0.346815	0.0230437	UP	Yes
ENSP00000259873.4	MRPS18B	0.399671	0.0130663	UP	Yes
ENSP00000317788.4	HNRNPK	-0.0906173	0.309701	DOWN	Yes
ENSP00000414624.2	PRPSAP1	-0.194423	0.309701	DOWN	No
ENSP00000374777.2	IGKC	-0.469452	0.310287	DOWN	No
ENSP00000239878.4	UFM1	-0.120359	0.310299	DOWN	No
ENSP00000367263.4	AHNAK	-0.0892515	0.310695	DOWN	No
ENSP00000461930.1	MRPS21	0.423757	0.00185188	UP	Yes
ENSP00000419303.1	MRPS22	0.38033	0.00036881	UP	Yes
ENSP00000320184.8	MRPS23	0.158324	0.166269	UP	Yes
ENSP00000318297.5	RUVBL1	-0.108804	0.31137	DOWN	No
ENSP00000376066.3	ATP1A2	-0.0784071	0.31187	DOWN	No
ENSP00000253686.2	MRPS25	0.572608	7.49559e-05	UP	Yes
ENSP00000428120.2	MRPS27	0.25789	0.0100425	UP	Yes
ENSP00000424328.1	MRPS30	0.330741	0.00301659	UP	Yes
ENSP00000297283.3	PGAM2	-0.101323	0.314437	DOWN	No
ENSP00000245046.2	EMC3	-0.106993	0.314437	DOWN	No
ENSP00000315397.6	MRPS31	0.313898	0.00145528	UP	Yes
ENSP00000420709.1	MRPS33	0.274826	0.0431897	UP	Yes
ENSP00000249923.3	COPB1	-0.0578202	0.317413	DOWN	No
ENSP00000292510.3	VPS28	-0.0834998	0.317413	DOWN	No
ENSP00000271620.3	PRUNE1	-0.11165	0.318558	DOWN	No
ENSP00000380531.3	MRPS34	0.170361	0.170195	UP	Yes
ENSP00000356037.3	C4BPA	-0.393615	0.318558	DOWN	No
ENSP00000483702.1	HDGFL2	-0.118325	0.318558	DOWN	No
ENSP00000380067.1	GAPDH	-0.290999	0.318558	DOWN	Yes
ENSP00000375635.1	PRPF31	-0.104153	0.318558	DOWN	No
ENSP00000081029.3	MRPS35	0.480075	0.000495849	UP	Yes
ENSP00000256441.4	MRPS36	0.403723	0.000129027	UP	Yes
ENSP00000394770.2	CMYA5	-0.0731888	0.31896	DOWN	No
ENSP00000253108.3	EIF3G	-0.0599766	0.319227	DOWN	No
ENSP00000205948.6	APOH	-0.297866	0.319227	DOWN	No
ENSP00000479395.1	CDH13	-0.0755585	0.319458	DOWN	No
ENSP00000478108.1	PABPC1	-0.216024	0.319713	DOWN	No
ENSP00000446013.1	VPS37C	-0.0799892	0.31974	DOWN	No
ENSP00000317985.6	ROCK2	-0.0577733	0.320286	DOWN	No
ENSP00000410848.1	RPSA	-0.105732	0.320286	DOWN	No
ENSP00000325002.6	COPG1	-0.0984386	0.320512	DOWN	No
ENSP00000272418.2	MRPS5	0.381931	0.00165333	UP	Yes
ENSP00000362413.4	PGK1	-0.127632	0.320591	DOWN	Yes
ENSP00000495128.1	SRP72	-0.10187	0.321743	DOWN	No
ENSP00000382250.2	MRPS6	0.393709	0.00191356	UP	Yes
ENSP00000272298.7	CALM2	-0.0726714	0.322607	DOWN	No
ENSP00000263102.6	CCDC6	-0.0976768	0.323377	DOWN	No
ENSP00000333984.5	TRDN	-0.0995979	0.324379	DOWN	No
ENSP00000245539.6	MRPS7	0.336233	0.0101813	UP	Yes
ENSP00000258455.3	MRPS9	0.298548	0.0152752	UP	Yes
ENSP00000289734.8	ANK1	-0.474404	0.32696	DOWN	Yes
ENSP00000362834.1	MRRF	0.334522	0.000223222	UP	Yes
ENSP00000353408.5	MSN	0.0703331	0.509183	UP	No
ENSP00000353444.5	RAB5B	-0.0923934	0.329702	DOWN	No
ENSP00000339027.3	RPLP0	-0.0904466	0.330915	DOWN	No
ENSP00000394936.2	ORM2	-0.286191	0.330915	DOWN	No
ENSP00000363620.3	CUTA	-0.0907639	0.331402	DOWN	No
ENSP00000425721.1	CAST	-0.106728	0.333904	DOWN	No
ENSP00000290650.4	UBR1	-0.0894623	0.333979	DOWN	No
ENSP00000494373.1	MTAP	0.148897	0.395139	UP	No
ENSP00000392338.1	CA1	-0.514998	0.335983	DOWN	No
ENSP00000374778.2	IGKV4-1	-0.411048	0.337226	DOWN	No
ENSP00000355880.3	MTARC2	0.0504967	0.745027	UP	Yes
ENSP00000395143.2	SYNPO2	-0.140714	0.337226	DOWN	No
ENSP00000437112.1	NPEPL1	-0.139921	0.339326	DOWN	No
ENSP00000354632.2	MT-ATP6	0.195499	0.565841	UP	Yes
ENSP00000296122.6	PPP1CB	-0.0864416	0.339675	DOWN	No
ENSP00000384474.2	HYPK	-0.113559	0.339802	DOWN	No
ENSP00000199708.2	HBQ1	-0.423079	0.33996	DOWN	No
ENSP00000211372.5	RPS18	-0.0682045	0.341306	DOWN	No
ENSP00000494708.1	HBD	-0.455362	0.341306	DOWN	No
ENSP00000349636.4	SPAG9	-0.0701004	0.343149	DOWN	No
ENSP00000378160.1	RPL34	-0.116207	0.343916	DOWN	No
ENSP00000355265.1	MT-ATP8	0.237924	0.045851	UP	Yes
ENSP00000362718.5	MTCH1	0.0657693	0.686448	UP	Yes
ENSP00000235628.1	NT5C1A	-0.149261	0.345029	DOWN	No
ENSP00000303222.3	MTCH2	0.304489	0.113571	UP	Yes
ENSP00000262455.6	ERP44	-0.0673965	0.345898	DOWN	No
ENSP00000380826.2	SEPTIN10	-0.101042	0.346175	DOWN	No
ENSP00000264870.3	F13A1	-0.306013	0.346175	DOWN	No
ENSP00000354876.1	MT-CO2	0.466362	0.000139021	UP	Yes
ENSP00000377406.1	COASY	-0.0887023	0.347611	DOWN	Yes
ENSP00000495214.1	SPTA1	-0.466467	0.348837	DOWN	No
ENSP00000265195.5	SIL1	-0.149967	0.348837	DOWN	No
ENSP00000216832.4	PNN	-0.0990574	0.348842	DOWN	No
ENSP00000311656.6	CCPG1	-0.138876	0.349214	DOWN	No
ENSP00000238618.3	ACYP1	-0.140628	0.349602	DOWN	No
ENSP00000354554.2	MT-CYB	0.529694	0.00385972	UP	Yes
ENSP00000219204.3	ARL2BP	-0.177176	0.349644	DOWN	No
ENSP00000477199.2	MTHFD1	0.0420954	0.563745	UP	No
ENSP00000225614.1	GALK1	-0.0874227	0.349648	DOWN	No
ENSP00000263629.4	MTIF2	0.418345	0.000668455	UP	Yes
ENSP00000262812.3	COPE	-0.0932285	0.349749	DOWN	No
ENSP00000261745.4	NAA25	-0.0898371	0.350788	DOWN	No
ENSP00000359423.3	MTM1	0.000159485	0.999051	UP	No
ENSP00000354687.2	MT-ND1	0.167386	0.769724	UP	Yes
ENSP00000486339.1	ARFGAP2	-0.0982042	0.352922	DOWN	No
ENSP00000355046.4	MT-ND2	0.603337	6.65277e-05	UP	Yes
ENSP00000225726.5	CCDC47	-0.0889048	0.353304	DOWN	No
ENSP00000414796.1	DNAJB2	-0.086047	0.353795	DOWN	No
ENSP00000251527.6	ESYT2	-0.0937145	0.353795	DOWN	No
ENSP00000355206.2	MT-ND3	0.447603	0.0284041	UP	Yes
ENSP00000350012.3	ACSL3	-0.155747	0.355561	DOWN	Yes
ENSP00000367575.2	SERPING1	-0.331658	0.358445	DOWN	No
ENSP00000496792.1	CTPS1	-0.118797	0.360051	DOWN	No
ENSP00000368129.3	API5	-0.0777131	0.360199	DOWN	No
ENSP00000346762.3	SND1	-0.0609427	0.362368	DOWN	Yes
ENSP00000354961.2	MT-ND4	0.686548	6.68177e-05	UP	Yes
ENSP00000348565.4	UBA5	-0.0997848	0.363156	DOWN	No
ENSP00000390491.2	PSMA3	-0.0864947	0.364744	DOWN	No
ENSP00000312771.5	GPHN	-0.0661477	0.364775	DOWN	No
ENSP00000354813.2	MT-ND5	0.490699	0.000383997	UP	Yes
ENSP00000354558.4	MTOR	0.0603829	0.516296	UP	No
ENSP00000356399.4	CFH	-0.334761	0.365399	DOWN	No
ENSP00000355536.5	MTR	0.0267108	0.845589	UP	No
ENSP00000483630.1	COL6A1	-0.18677	0.365399	DOWN	No
ENSP00000346634.5	THRAP3	-0.0867019	0.36548	DOWN	No
ENSP00000495589.1	RPL5	-0.0665613	0.366461	DOWN	No
ENSP00000416778.1	COMT	-0.121836	0.366468	DOWN	Yes
ENSP00000333994.3	HBB	-0.47217	0.366468	DOWN	No
ENSP00000310951.5	MTRES1	0.522473	0.000389592	UP	Yes
ENSP00000476632.1	MTX1	0.147496	0.0600675	UP	Yes
ENSP00000296255.3	RPN1	-0.108185	0.368406	DOWN	No
ENSP00000447824.1	DCTN2	-0.0578479	0.368406	DOWN	No
ENSP00000480035.1	IGHV3-72	-0.475711	0.368865	DOWN	No
ENSP00000359025.3	STXBP3	-0.0650344	0.369658	DOWN	No
ENSP00000249442.6	MTX2	0.407922	3.97499e-05	UP	Yes
ENSP00000474530.2	TCEA3	-0.1079	0.371574	DOWN	No
ENSP00000437998.1	RBM7	-0.139185	0.37284	DOWN	No
ENSP00000263413.3	C6	-0.354808	0.372971	DOWN	No
ENSP00000478627.1	NUP153	-0.127439	0.37316	DOWN	No
ENSP00000344772.5	TMEM201	-0.11448	0.375327	DOWN	No
ENSP00000246117.3	NCLN	-0.176659	0.375327	DOWN	No
ENSP00000467399.1	VAMP2	-0.0992246	0.375327	DOWN	No
ENSP00000374989.2	IGHA1	-0.589277	0.376573	DOWN	No
ENSP00000264198.3	MUL1	0.19153	0.0840017	UP	Yes
ENSP00000410910.2	MUSTN1	0.332205	0.212142	UP	No
ENSP00000362744.4	RPS4X	-0.0835928	0.376573	DOWN	No
ENSP00000376665.3	MYBPC1	0.382874	0.344344	UP	Yes
ENSP00000419395.1	CDNF	-0.105976	0.377266	DOWN	No
ENSP00000346027.4	RPL21	-0.100703	0.377798	DOWN	No
ENSP00000255416.4	MYBPH	0.779884	0.0310685	UP	No
ENSP00000374993.2	IGHG3	-0.33544	0.378637	DOWN	No
ENSP00000341698.5	AKT1S1	-0.0972989	0.378637	DOWN	No
ENSP00000267103.5	MYG1	0.187982	0.0407561	UP	Yes
ENSP00000273951.8	GC	-0.248028	0.378637	DOWN	No
ENSP00000367498.1	LRRC47	-0.0587647	0.37875	DOWN	No
ENSP00000269243.4	MYH10	0.0739932	0.745027	UP	Yes
ENSP00000265523.4	BLVRA	-0.0777293	0.378868	DOWN	No
ENSP00000347507.3	MYH7	0.128147	0.454516	UP	No
ENSP00000353944.5	SQSTM1	-0.0947112	0.379634	DOWN	No
ENSP00000482315.1	AP2B1	-0.0771568	0.379653	DOWN	No
ENSP00000216181.6	MYH9	0.0678772	0.689253	UP	Yes
ENSP00000228841.8	MYL2	0.0320071	0.902782	UP	Yes
ENSP00000493985.1	KNG1	-0.33908	0.379653	DOWN	No
ENSP00000292327.4	MYL3	0.251346	0.13627	UP	No
ENSP00000317955.8	EEA1	-0.0648326	0.380396	DOWN	No
ENSP00000427317.1	MYL5	0.143019	0.352922	UP	No
ENSP00000433590.2	NUP160	-0.195354	0.380396	DOWN	No
ENSP00000345848.4	ANP32B	-0.0822549	0.382243	DOWN	No
ENSP00000446643.1	MYL6B	0.11596	0.747088	UP	No
ENSP00000341903.4	MYO1B	0.265354	0.0186018	UP	No
ENSP00000264187.6	NID1	-0.0639106	0.384109	DOWN	No
ENSP00000496799.1	MYO1C	0.018341	0.914717	UP	No
ENSP00000299421.4	ILK	-0.100046	0.384852	DOWN	No
ENSP00000373876.3	PDPK1	-0.112718	0.384872	DOWN	No
ENSP00000264613.6	CP	-0.282827	0.38499	DOWN	No
ENSP00000346294.4	S100A4	-0.333401	0.385052	DOWN	No
ENSP00000253039.4	EIF2S3	-0.0961143	0.385333	DOWN	No
ENSP00000338413.6	UBA1	-0.0482845	0.385333	DOWN	Yes
ENSP00000449610.1	RPL18	-0.0752612	0.385333	DOWN	No
ENSP00000363557.3	MYOM3	0.0262608	0.777629	UP	No
ENSP00000303145.4	TMED10	-0.0743114	0.385562	DOWN	No
ENSP00000375892.2	AKT2	-0.140721	0.385562	DOWN	No
ENSP00000239926.4	MYOT	0.0184844	0.837945	UP	No
ENSP00000361263.2	RAPGEF1	-0.127783	0.387582	DOWN	No
ENSP00000306997.6	MYOZ2	0.0388513	0.865584	UP	No
ENSP00000297130.4	MYOZ3	0.0719745	0.414303	UP	No
ENSP00000450841.1	ATP6V1D	-0.0904447	0.389038	DOWN	No
ENSP00000417763.1	NAA10	0.0671017	0.518376	UP	No
ENSP00000296543.4	NAA15	0.0600741	0.454132	UP	No
ENSP00000349496.3	ADPRH	-0.0918025	0.389936	DOWN	No
ENSP00000371362.4	NADK2	0.120923	0.199537	UP	Yes
ENSP00000215904.6	PDXP	-0.130336	0.390158	DOWN	No
ENSP00000255040.2	APCS	-0.287064	0.390158	DOWN	No
ENSP00000361967.1	TBCC	-0.128287	0.390967	DOWN	No
ENSP00000244204.5	NAGK	0.166423	0.0428032	UP	No
ENSP00000222553.3	NAMPT	0.254447	0.112555	UP	No
ENSP00000264202.7	CAPZB	-0.160225	0.391182	DOWN	Yes
ENSP00000321853.3	SERPINF2	-0.295218	0.391182	DOWN	No
ENSP00000352794.5	AKAP12	-0.110087	0.391799	DOWN	No
ENSP00000312326.1	AOC3	-0.203301	0.392735	DOWN	No
ENSP00000342492.6	PARVB	-0.114701	0.393419	DOWN	No
ENSP00000300527.4	COL6A2	-0.168795	0.394511	DOWN	No
ENSP00000210444.5	NANS	0.0281782	0.891429	UP	No
ENSP00000390949.3	NAPRT	0.030742	0.909228	UP	No
ENSP00000256854.4	NARS1	0.0777217	0.163026	UP	No
ENSP00000281038.5	NARS2	0.124897	0.456736	UP	Yes
ENSP00000230050.3	RPS12	-0.135087	0.396665	DOWN	No
ENSP00000364986.3	AGMAT	-0.391582	0.397071	DOWN	Yes
ENSP00000270142.7	SOD1	-0.0587585	0.397071	DOWN	Yes
ENSP00000311984.2	NAXD	0.19156	0.434513	UP	Yes
ENSP00000407832.1	SUMF2	-0.241003	0.397785	DOWN	No
ENSP00000357218.3	NAXE	0.26835	0.00348979	UP	Yes
ENSP00000418571.4	NCEH1	0.305626	0.0631992	UP	No
ENSP00000217426.2	AHCY	-0.0795951	0.401296	DOWN	No
ENSP00000355348.3	NCKAP1	0.0226733	0.841654	UP	No
ENSP00000384880.2	CYRIB	-0.0893666	0.4016	DOWN	No
ENSP00000385211.1	NUCB1	-0.063684	0.4016	DOWN	No
ENSP00000378289.2	SYNPO2L	-0.120587	0.4016	DOWN	Yes
ENSP00000252486.3	APOE	-0.249153	0.4016	DOWN	No
ENSP00000366418.1	LZIC	-0.067643	0.401815	DOWN	No
ENSP00000308541.5	F2	-0.233875	0.401815	DOWN	No
ENSP00000370372.5	NLN	-0.0842282	0.404592	DOWN	Yes
ENSP00000319977.8	NDRG1	0.0835487	0.637062	UP	No
ENSP00000315130.10	CLU	-0.240121	0.406313	DOWN	No
ENSP00000351354.4	NFIX	-0.111359	0.407215	DOWN	No
ENSP00000252711.2	NDUFA10	0.519951	5.33803e-05	UP	Yes
ENSP00000303057.4	PPIC	-0.165942	0.407667	DOWN	No
ENSP00000360125.3	PGM1	-0.0878034	0.407788	DOWN	Yes
ENSP00000216554.3	EIF5	-0.065999	0.408908	DOWN	No
ENSP00000259238.4	BIN1	-0.0890454	0.410493	DOWN	No
ENSP00000490367.1	MYO18A	-0.142743	0.410493	DOWN	Yes
ENSP00000311740.4	NDUFA11	0.504284	7.64236e-05	UP	Yes
ENSP00000330737.2	NDUFA12	0.473411	5.12388e-05	UP	Yes
ENSP00000441808.1	ARL1	-0.112251	0.412208	DOWN	No
ENSP00000423673.1	NDUFA13	0.430013	0.000134023	UP	Yes
ENSP00000252102.5	NDUFA2	0.544837	6.16253e-05	UP	Yes
ENSP00000448175.1	MYBPC1	-0.174251	0.41357	DOWN	Yes
ENSP00000370879.3	DMTN	-0.324432	0.413915	DOWN	No
ENSP00000398290.1	NDUFA3	0.593757	0.000128393	UP	Yes
ENSP00000339720.5	NDUFA4	0.435308	0.00123544	UP	Yes
ENSP00000355627.4	AGT	-0.297225	0.41523	DOWN	No
ENSP00000400155.3	MPP1	-0.223906	0.41523	DOWN	No
ENSP00000313616.3	MSI2	-0.0656505	0.415286	DOWN	No
ENSP00000347988.2	NDUFA5	0.458497	0.000104462	UP	Yes
ENSP00000418842.3	NDUFA6	0.538912	3.97499e-05	UP	Yes
ENSP00000301457.1	NDUFA7	0.562702	0.000321782	UP	Yes
ENSP00000362873.3	NDUFA8	0.458263	6.13091e-05	UP	Yes
ENSP00000380298.3	SEC13	-0.0895696	0.417782	DOWN	No
ENSP00000266544.5	NDUFA9	0.535039	3.97499e-05	UP	Yes
ENSP00000359799.5	DNAJB4	-0.0851617	0.418646	DOWN	No
ENSP00000395986.2	TBC1D4	-0.0661565	0.419676	DOWN	No
ENSP00000364970.4	PSMC5	-0.0402513	0.419676	DOWN	No
ENSP00000007516.2	NDUFAB1	0.39815	0.000349277	UP	Yes
ENSP00000353078.3	NRAP	-0.202169	0.420104	DOWN	No
ENSP00000477837.1	GTF2I	-0.0956948	0.420262	DOWN	No
ENSP00000362463.3	GLO1	-0.0638512	0.420347	DOWN	No
ENSP00000368722.5	LDHA	-0.196813	0.421829	DOWN	No
ENSP00000309198.8	UBE3C	-0.0530356	0.421829	DOWN	No
ENSP00000430263.1	CNOT7	-0.246082	0.422311	DOWN	No
ENSP00000296597.5	NDUFAF2	0.126741	0.42392	UP	Yes
ENSP00000358272.4	NDUFAF4	0.272925	0.0405439	UP	Yes
ENSP00000261313.2	PEBP1	-0.0877216	0.422583	DOWN	No
ENSP00000303394.1	HSPB3	-0.090973	0.422583	DOWN	No
ENSP00000336775.7	SYNM	-0.0979724	0.423123	DOWN	Yes
ENSP00000379133.3	APIP	-0.161102	0.423123	DOWN	No
ENSP00000437325.1	NDUFAF5	0.20585	0.100737	UP	Yes
ENSP00000297625.8	MYORG	-0.262115	0.423467	DOWN	No
ENSP00000002125.4	NDUFAF7	0.475455	7.64236e-05	UP	Yes
ENSP00000374296.3	CAPRIN1	-0.0989085	0.424791	DOWN	No
ENSP00000263847.1	OSBP	-0.0592358	0.424791	DOWN	No
ENSP00000265361.3	SEMA3C	-0.174789	0.425057	DOWN	No
ENSP00000330787.4	NDUFB1	0.638902	8.58872e-06	UP	Yes
ENSP00000360688.4	TXNDC12	-0.106526	0.426718	DOWN	No
ENSP00000415597.1	CPNE1	-0.143701	0.426718	DOWN	No
ENSP00000268668.6	NDUFB10	0.469618	6.46482e-05	UP	Yes
ENSP00000400365.2	LAMA2	-0.0586777	0.427796	DOWN	No
ENSP00000476687.1	TOR1AIP1	-0.145246	0.429217	DOWN	No
ENSP00000014930.4	HEBP1	-0.166337	0.4305	DOWN	Yes
ENSP00000296046.3	CPA3	-0.206811	0.4305	DOWN	No
ENSP00000276079.8	NONO	-0.0538766	0.430815	DOWN	No
ENSP00000367042.3	NDUFB11	0.447241	0.000307568	UP	Yes
ENSP00000307078.4	KIF5B	-0.0442064	0.432863	DOWN	No
ENSP00000237889.4	NDUFB3	0.468447	1.65181e-05	UP	Yes
ENSP00000364813.5	LSM2	-0.0888911	0.433082	DOWN	No
ENSP00000446061.1	SURF4	-0.106937	0.433082	DOWN	No
ENSP00000419578.1	NDUFB4	0.478986	6.16253e-05	UP	Yes
ENSP00000316042.4	HNRNPA0	-0.120995	0.435216	DOWN	No
ENSP00000408399.2	GSPT1	-0.0861955	0.435216	DOWN	No
ENSP00000483688.1	PSMB3	-0.102499	0.435374	DOWN	No
ENSP00000232003.4	HRG	-0.257652	0.435806	DOWN	No
ENSP00000336552.5	PKIA	-0.106432	0.435806	DOWN	No
ENSP00000356419.1	UCHL5	-0.0641892	0.436493	DOWN	No
ENSP00000419656.1	NDUFB5	0.481042	7.49559e-05	UP	Yes
ENSP00000296220.5	OSBPL11	-0.0890016	0.436871	DOWN	No
ENSP00000343002.4	B3GLCT	-0.216788	0.437137	DOWN	No
ENSP00000359675.3	GNG5	-0.132921	0.437137	DOWN	No
ENSP00000378161.3	ACYP2	-0.0950754	0.437573	DOWN	No
ENSP00000369176.3	NDUFB6	0.420717	6.13091e-05	UP	Yes
ENSP00000215539.3	IGFALS	-0.327406	0.438378	DOWN	No
ENSP00000215565.1	NDUFB7	0.32996	0.000356603	UP	Yes
ENSP00000359346.1	NDUFB8	0.498621	4.48289e-05	UP	Yes
ENSP00000430322.1	NDUFB9	0.459381	8.49073e-05	UP	Yes
ENSP00000320675.4	ASB2	-0.0962913	0.441483	DOWN	No
ENSP00000360525.3	MAGOH	-0.0965753	0.442458	DOWN	No
ENSP00000365233.4	TPP2	-0.114643	0.443011	DOWN	No
ENSP00000377770.1	NDUFC1	0.519744	0.000153269	UP	Yes
ENSP00000418529.1	NSFL1C	-0.0527498	0.443219	DOWN	No
ENSP00000446855.1	PPP1R12A	-0.0895972	0.44392	DOWN	No
ENSP00000262551.4	OGN	-0.354738	0.444614	DOWN	No
ENSP00000426083.1	ADH1C	-0.319183	0.445528	DOWN	No
ENSP00000281031.4	NDUFC2	0.468398	7.87902e-05	UP	Yes
ENSP00000397760.1	NDUFS1	0.463961	4.45897e-05	UP	Yes
ENSP00000320866.4	CALR	-0.0669562	0.448227	DOWN	Yes
ENSP00000378755.2	PIGS	-0.105199	0.448962	DOWN	No
ENSP00000356972.3	NDUFS2	0.399963	2.58066e-05	UP	Yes
ENSP00000356671.3	SERPINC1	-0.195297	0.450112	DOWN	No
ENSP00000364119.2	EIF2S2	-0.0565527	0.450112	DOWN	No
ENSP00000364486.3	FBP2	-0.161439	0.450573	DOWN	No
ENSP00000228506.3	MLEC	-0.0928839	0.451379	DOWN	No
ENSP00000263774.4	NDUFS3	0.474277	6.93308e-05	UP	Yes
ENSP00000331487.5	NPLOC4	-0.0533771	0.454132	DOWN	No
ENSP00000296684.5	NDUFS4	0.482148	9.37428e-05	UP	Yes
ENSP00000362058.3	NDUFS5	0.571463	0.000133611	UP	Yes
ENSP00000392896.2	HSBP1	-0.0839267	0.454516	DOWN	No
ENSP00000274137.6	NDUFS6	0.487271	7.27723e-05	UP	Yes
ENSP00000355537.4	ACTN2	-0.0514993	0.454516	DOWN	Yes
ENSP00000364403.3	UBR4	-0.05138	0.454516	DOWN	No
ENSP00000363559.3	EIF6	-0.10745	0.454516	DOWN	No
ENSP00000264313.5	SLAIN2	-0.105348	0.454516	DOWN	No
ENSP00000244043.3	PTGIS	-0.203385	0.454997	DOWN	No
ENSP00000246548.3	UBA2	-0.074849	0.455244	DOWN	No
ENSP00000496665.1	RPS14	-0.0533579	0.455244	DOWN	No
ENSP00000328641.7	BRCC3	-0.107441	0.455856	DOWN	No
ENSP00000263408.4	C9	-0.284968	0.456304	DOWN	No
ENSP00000233627.9	NDUFS7	0.429178	3.97499e-05	UP	Yes
ENSP00000315774.5	NDUFS8	0.408895	3.53914e-05	UP	Yes
ENSP00000280326.4	CCT5	-0.0686148	0.456843	DOWN	No
ENSP00000445393.2	SEC23A	-0.0528831	0.457597	DOWN	No
ENSP00000309432.4	RETREG3	-0.0977149	0.459919	DOWN	No
ENSP00000436766.1	NDUFV1	0.458594	6.16253e-05	UP	Yes
ENSP00000419425.1	PPIA	-0.0714618	0.460007	DOWN	No
ENSP00000263354.2	NAPA	-0.0393123	0.461908	DOWN	No
ENSP00000327268.6	NDUFV2	0.590579	8.58872e-06	UP	Yes
ENSP00000295897.4	ALB	-0.202758	0.462807	DOWN	No
ENSP00000362688.1	EIF3I	-0.0591003	0.463032	DOWN	No
ENSP00000286788.4	CCT8	-0.063628	0.463032	DOWN	No
ENSP00000157812.1	PSMC4	-0.0390385	0.463175	DOWN	No
ENSP00000483455.1	COL15A1	-0.0674386	0.463888	DOWN	No
ENSP00000430922.1	DUSP26	-0.0962678	0.464776	DOWN	No
ENSP00000346246.4	AP2A1	-0.0656439	0.465133	DOWN	No
ENSP00000335651.8	FSD2	-0.0590352	0.465133	DOWN	No
ENSP00000342895.3	NDUFV3	0.661352	0.000228473	UP	Yes
ENSP00000346196.2	NDUFV3	0.518208	0.00438454	UP	Yes
ENSP00000215832.7	MAPK1	-0.0584027	0.466522	DOWN	No
ENSP00000352572.5	PCNT	-0.129539	0.466522	DOWN	No
ENSP00000261669.7	CAB39L	-0.179429	0.466522	DOWN	No
ENSP00000416578.2	NEB	0.480851	0.580634	UP	Yes
ENSP00000334280.2	TACC2	-0.0502401	0.466522	DOWN	No
ENSP00000364589.4	CUL4A	-0.0546372	0.46655	DOWN	No
ENSP00000386442.3	CLASP1	-0.0632077	0.467206	DOWN	No
ENSP00000354085.2	ANKHD1	-0.132673	0.468321	DOWN	No
ENSP00000264409.4	GPAT3	-0.0862171	0.468321	DOWN	No
ENSP00000463317.1	SRSF2	-0.0858244	0.468346	DOWN	No
ENSP00000314030.5	DNAJA2	-0.0438256	0.469543	DOWN	No
ENSP00000239940.7	PFN2	-0.0684822	0.469543	DOWN	Yes
ENSP00000466180.1	TMEM205	-0.107399	0.469926	DOWN	Yes
ENSP00000234038.6	PPP1R7	-0.041382	0.470148	DOWN	No
ENSP00000367893.3	SEPHS1	-0.0826552	0.470291	DOWN	No
ENSP00000238616.5	NEK9	0.0888269	0.288673	UP	No
ENSP00000251453.2	RPS16	-0.0683559	0.471945	DOWN	No
ENSP00000347404.3	NUP98	-0.0624669	0.472114	DOWN	No
ENSP00000300289.5	PDIA3	-0.053852	0.472713	DOWN	Yes
ENSP00000332274.1	PTP4A3	-0.143847	0.472804	DOWN	No
ENSP00000319139.6	MAP2K3	-0.0692134	0.472804	DOWN	No
ENSP00000362273.4	ADPRS	-0.0578416	0.473153	DOWN	No
ENSP00000388282.1	SH3GLB2	-0.107449	0.474118	DOWN	No
ENSP00000502441.1	LRSAM1	-0.0637378	0.474487	DOWN	No
ENSP00000296456.5	APEH	-0.0584807	0.475239	DOWN	No
ENSP00000355668.6	OBSCN	-0.0834686	0.475268	DOWN	Yes
ENSP00000357206.3	NES	0.11693	0.548716	UP	No
ENSP00000386941.1	MCFD2	-0.0733275	0.47628	DOWN	No
ENSP00000345156.6	RPL14	-0.086552	0.477392	DOWN	No
ENSP00000432008.1	RIC8A	-0.0947478	0.481063	DOWN	No
ENSP00000435581.1	ACOT8	-0.120711	0.481448	DOWN	No
ENSP00000428501.1	HYI	-0.147058	0.481448	DOWN	No
ENSP00000396320.1	SCN4A	-0.107445	0.48246	DOWN	No
ENSP00000347626.6	NUDCD3	-0.0965507	0.48246	DOWN	No
ENSP00000302476.3	HSPB2	-0.0640149	0.484111	DOWN	No
ENSP00000363198.1	NFS1	0.242029	0.0191268	UP	Yes
ENSP00000320171.6	PKM	-0.102655	0.484954	DOWN	Yes
ENSP00000467029.1	KANK2	-0.195251	0.485721	DOWN	No
ENSP00000260356.5	THBS1	-0.374381	0.486212	DOWN	No
ENSP00000299980.4	AP1G1	-0.06057	0.486477	DOWN	No
ENSP00000261407.4	LPCAT3	-0.139386	0.486477	DOWN	No
ENSP00000473652.1	PSMC3	-0.0427927	0.486862	DOWN	No
ENSP00000306965.3	NFU1	0.40723	0.00104839	UP	Yes
ENSP00000379886.3	NGLY1	0.118362	0.282792	UP	No
ENSP00000358307.3	NHLRC2	0.098259	0.157605	UP	No
[truncated: 2,516 more rows]

## Sheet: EnduranceMaleVSControlMale
	Gene Name	LogFC	FDR (deqms)	Direction	Mito
[truncated: 4,269 more rows]

[truncated: 5 more sheets: StrengthMaleVSControlMale, AllEndVSAllCon, MitoProteins, MitoComp_SubUs_MitoCarta_FEvsFC, MitoComp_SubUs_MitoCarta_MEvsMC]
