# Supplementary material for: Remodeling of the human skeletal muscle proteome found after long-term endurance training but not after strength training
Source: iScience. 2023 Dec 5;27(1):108638. doi: 10.1016/j.isci.2023.108638 (PMC10783619; doi:10.1016/j.isci.2023.108638)
Supplement: Table S2. List of all gene-protein pairs, related to Figure 3 [file mmc3.xlsx]

## Sheet: CorrAna_Gene-ProteinPairs
	cor	pval	padj	-Log10(FDR)
A2M	0.398309	0.00741007	0.0751967	1.1238
AAAS	0.232554	0.128739	0.423328	0.373323
AAGAB	-0.112105	0.468758	0.777733	0.109169
AAMDC	0.53136	0.000206192	0.00547899	2.2613
AAMP	0.493847	0.000657422	0.013083	1.88329
AAR2	0.238073	0.11966	0.408468	0.388842
AARS1	-0.124595	0.420345	0.744741	0.127995
AASDHPPT	-0.0164905	0.915389	0.973859	0.011504
AATF	0.15437	0.317065	0.658631	0.181358
ABCA5	0.379986	0.0109527	0.0966398	1.01484
ABCA8	-0.185483	0.228038	0.570624	0.24365
ABCB10	-0.0425652	0.783822	0.917086	0.03759
ABCB6	0.22279	0.146051	0.452424	0.344454
ABCB7	0.268358	0.0781865	0.331897	0.478996
ABCB8	-0.101621	0.511584	0.796834	0.0986321
ABCC1	0.0982382	0.525809	0.801175	0.0962727
ABCC5	0.241952	0.113572	0.397936	0.400186
ABCC9	0.0833695	0.590557	0.832503	0.0796141
ABCD1	0.0316129	0.83858	0.944844	0.0246397
ABCD3	-0.0130221	0.93314	0.980714	0.00845763
ABCE1	0.184637	0.230204	0.573114	0.241759
ABCF1	0.530937	0.000209064	0.00549182	2.26028
ABCF2	0.319521	0.0344967	0.20866	0.680562
ABCF3	-0.13277	0.390256	0.722808	0.140977
ABHD10	0.127555	0.409302	0.736424	0.132872
ABHD11	0.266949	0.0798247	0.334203	0.47599
ABHD14B	0.436082	0.00308588	0.03996	1.39837
ABHD16A	-0.183791	0.232383	0.575131	0.240233
ABHD5	0.106158	0.492812	0.786521	0.10429
ABI1	0.132105	0.392655	0.72518	0.139554
ABL1	-0.0378917	0.807078	0.929761	0.0316289
ABLIM1	0.442706	0.00261902	0.03561	1.44843
ABLIM2	0.100352	0.516896	0.79764	0.0981932
ABR	0.231666	0.130247	0.425499	0.371101
ABRA	0.294553	0.0522706	0.263474	0.579263
ABRAXAS2	-0.0349542	0.821782	0.936705	0.0283972
ACAA1	0.408034	0.00596927	0.0648717	1.18794
ACAA2	0.404087	0.0065216	0.068919	1.16166
ACACB	0.45229	0.00205372	0.029411	1.53149
ACAD10	0.268347	0.0781992	0.331897	0.478996
ACAD8	0.112051	0.468975	0.777733	0.109169
ACAD9	-0.117548	0.447305	0.760733	0.118768
ACADL	-0.0543893	0.72585	0.896225	0.0475829
ACADM	0.468358	0.00134453	0.0216871	1.6638
ACADS	0.369133	0.0136692	0.111811	0.951517
ACADSB	0.427484	0.00379987	0.0463343	1.3341
ACADVL	0.47766	0.00104216	0.0176783	1.75256
ACAT1	0.167019	0.278534	0.622773	0.20567
ACBD3	0.10303	0.505714	0.793978	0.100191
ACBD5	-0.105592	0.495135	0.788569	0.10316
ACE	0.256761	0.0924785	0.36064	0.442926
ACHE	0.554994	9.23548e-05	0.00293795	2.53195
ACIN1	0.229739	0.133564	0.430571	0.365955
ACLY	0.0975335	0.528797	0.80328	0.0951328
ACO1	0.394362	0.00807531	0.0798327	1.09782
ACO2	0.348696	0.0203551	0.147824	0.830257
ACOT1	-0.291306	0.0550455	0.271629	0.566025
ACOT11	0.252392	0.0983583	0.369632	0.432231
ACOT13	-0.075969	0.624046	0.847486	0.0718672
ACOT2	0.484708	0.000855119	0.0155375	1.80862
ACOT8	0.195208	0.20414	0.537168	0.269889
ACOT9	0.010007	0.948596	0.985245	0.00645556
ACOX1	0.209025	0.173294	0.495418	0.305028
ACOX2	0.481108	0.000946521	0.0165443	1.78135
ACP1	0.365187	0.01479	0.11949	0.922669
ACP2	-0.222156	0.147233	0.454103	0.342846
ACSF2	0.15081	0.328486	0.669052	0.17454
ACSF3	0.0373502	0.809784	0.930644	0.0312164
ACSL1	0.310078	0.0405206	0.228837	0.640474
ACSL3	0.397886	0.00747901	0.0754643	1.12226
ACSM5	0.35473	0.0181434	0.137405	0.861996
ACSS1	0.690345	2.15932e-07	2.61221e-05	4.58299
ACSS2	0.242424	0.112848	0.397215	0.400974
ACTA1	0.336434	0.0255527	0.172237	0.763873
ACTG1	-0.0611698	0.693254	0.883895	0.0535993
ACTL6A	-0.0599404	0.699125	0.885603	0.0527609
ACTN2	0.0307259	0.843052	0.947325	0.0235008
ACTN3	0.902748	5.53081e-17	2.54251e-13	12.5947
ACTN4	0.0270613	0.861576	0.954129	0.0203928
ACTR10	-0.185765	0.22732	0.570624	0.24365
ACTR1A	0.343058	0.0226223	0.159013	0.798567
ACTR1B	0.0188865	0.90315	0.96891	0.0137165
ACTR2	0.119944	0.438034	0.754738	0.122204
ACTR3	0.0198732	0.898116	0.966858	0.0146374
ACY1	0.262579	0.0850745	0.344645	0.462627
ACYP1	0.162791	0.291056	0.63532	0.197007
ACYP2	0.610007	1.10311e-05	0.000539466	3.26804
ADAL	0.174066	0.25846	0.605877	0.217616
ADAMTS1	0.292142	0.0543199	0.268793	0.570583
ADAMTSL4	0.229449	0.13407	0.431326	0.365195
ADAR	0.0128923	0.933804	0.980803	0.00841805
ADCK1	0.0401921	0.795609	0.923905	0.0343725
ADCY2	0.321337	0.0334275	0.206263	0.685578
ADCY9	-0.0713427	0.645374	0.857732	0.0666485
ADD1	0.262438	0.0852483	0.34497	0.462218
ADD3	0.0136716	0.929813	0.980162	0.00870233
ADGRE5	-0.0271594	0.861079	0.953827	0.0205305
ADGRG1	-0.183364	0.23349	0.576762	0.239003
ADH1B	0.402537	0.0067504	0.0703664	1.15263
ADH5	0.294574	0.0522535	0.263474	0.579263
ADHFE1	0.643834	2.41921e-06	0.000165987	3.77993
ADI1	0.552643	0.000100311	0.00309482	2.50936
ADIPOR2	0.0665869	0.667597	0.868287	0.0613367
ADIRF	0.354751	0.018136	0.137405	0.861996
ADK	0.299084	0.0485883	0.253819	0.595476
ADNP	-0.349516	0.0200418	0.146941	0.832856
ADPRHL1	0.607047	1.24935e-05	0.000586045	3.23207
ADPRS	0.213249	0.164572	0.482179	0.316792
ADRM1	0.0757261	0.625159	0.848246	0.0714784
ADSL	0.701762	1.11323e-07	1.66468e-05	4.77867
ADSS1	0.439605	0.00282918	0.0378074	1.42242
AFAP1L1	0.259749	0.0886166	0.352397	0.452968
AFDN	-0.145877	0.344735	0.686631	0.163276
AFF4	0.0853831	0.581585	0.83081	0.0804983
AFG3L2	-0.0577872	0.709451	0.888389	0.0513967
AGAP3	0.135973	0.378818	0.710787	0.148261
AGBL1	0.628612	4.8965e-06	0.000267967	3.57192
AGFG1	-0.109133	0.480702	0.783639	0.105884
AGL	0.214376	0.162299	0.481416	0.31748
AGMAT	0.657787	1.22417e-06	0.00011255	3.94866
AGO4	0.109178	0.480516	0.783639	0.105884
AGPAT1	0.0878734	0.570575	0.828623	0.0816428
AGPAT2	0.0771848	0.618491	0.844934	0.0731774
AGPAT3	0.300493	0.0474866	0.251204	0.599974
AGPAT5	-0.134921	0.382554	0.71432	0.146107
AGT	0.155321	0.314056	0.65743	0.18215
AGTPBP1	-0.0846949	0.584645	0.831942	0.0799069
AHCTF1	-0.0781846	0.613938	0.842778	0.0742869
AHCY	0.329246	0.0290839	0.188091	0.725632
AHCYL1	0.243411	0.111346	0.395255	0.403122
AHCYL2	0.130655	0.397914	0.728479	0.137583
AHNAK	0.340521	0.0237095	0.164145	0.784772
AHSA1	0.0790698	0.609918	0.840989	0.0752098
AIDA	0.180604	0.240722	0.585545	0.232439
AIF1L	0.139345	0.366995	0.701779	0.1538
AIFM1	-0.245948	0.107552	0.388997	0.410054
AIG1	-0.121976	0.430255	0.751474	0.124086
AIMP1	-0.174912	0.256118	0.604092	0.218897
AIMP2	0.0856942	0.580205	0.83081	0.0804983
AIP	0.272586	0.0734297	0.318886	0.496364
AK1	0.490909	0.000715975	0.0136006	1.86644
AK2	-0.170825	0.267571	0.61409	0.211768
AK3	0.567301	5.93184e-05	0.00209759	2.67828
AK6	-0.140803	0.361953	0.698002	0.156143
AKAP1	0.0166314	0.914669	0.973732	0.0115607
AKAP13	-0.125838	0.415685	0.742675	0.129201
AKAP6	-0.0739684	0.633234	0.850168	0.0704951
AKAP7	0.260204	0.088039	0.350939	0.454768
AKAP8	0.160228	0.298821	0.643409	0.191513
AKAP8L	0.182085	0.236824	0.58032	0.236332
AKAP9	0.180409	0.241241	0.586144	0.231996
AKR1A1	0.306836	0.0427766	0.236621	0.625946
AKR1B1	0.269626	0.0767348	0.327854	0.484319
AKR1C2	0.617557	7.98376e-06	0.00041706	3.3798
AKR7A2	0.257787	0.0911376	0.357169	0.447126
AKT1	0.136615	0.376551	0.709416	0.149099
AKT1S1	0.31191	0.039289	0.224641	0.648511
AKT2	0.372657	0.0127305	0.107775	0.967481
AKTIP	0.412544	0.00538818	0.0608586	1.21568
ALAD	0.209161	0.173007	0.494906	0.305477
ALDH1A1	0.7642	1.58002e-09	4.53961e-07	6.34298
ALDH1B1	0.557153	8.55622e-05	0.00280949	2.55137
ALDH1L1	0.272727	0.0732752	0.318886	0.496364
ALDH2	0.666103	8.01978e-07	7.68061e-05	4.1146
ALDH3A2	0.192389	0.210879	0.546762	0.262201
ALDH4A1	0.431572	0.00344418	0.0430241	1.36629
ALDH5A1	0.638619	3.09353e-06	0.000200295	3.69833
ALDH6A1	0.68358	3.15328e-07	3.53551e-05	4.45155
ALDH7A1	0.63129	4.33717e-06	0.000249225	3.60341
ALDH9A1	0.471882	0.00122188	0.0199892	1.6992
ALDOA	0.477942	0.00103403	0.0176053	1.75436
ALG13	-0.0135973	0.930193	0.980162	0.00870233
ALG5	0.629776	4.64562e-06	0.0002573	3.58956
ALG8	0.0065987	0.966091	0.990165	0.00429228
ALG9	0.138548	0.36977	0.70474	0.151971
ALKBH3	0.0966528	0.532543	0.80328	0.0951328
ALKBH5	0.0198526	0.898221	0.966858	0.0146374
ALKBH7	-0.293342	0.0532921	0.26626	0.574694
ALPK3	-0.0763918	0.622112	0.846695	0.0722728
ALS2	0.0413028	0.790086	0.9216	0.0354573
ALYREF	0.0508809	0.74291	0.902526	0.0445404
AMACR	0.438337	0.00291934	0.0382342	1.41755
AMFR	-0.0798492	0.606388	0.839086	0.0761937
AMOT	-0.20276	0.186836	0.515109	0.288101
AMPD1	-0.280761	0.064882	0.297667	0.526269
AMPD3	0.516843	0.000328158	0.00761891	2.11811
AMZ2	0.0100496	0.948378	0.985241	0.00645745
ANAPC1	0.0493902	0.750196	0.904798	0.0434482
ANAPC16	0.0351931	0.820584	0.936268	0.0285997
ANAPC4	-0.0371927	0.810572	0.930797	0.031145
ANAPC5	0.15117	0.32732	0.667861	0.175314
ANAPC7	0.138644	0.369436	0.70474	0.151971
ANGPTL2	0.110257	0.476165	0.783414	0.106008
ANK1	-0.312615	0.0388236	0.22309	0.65152
ANK2	0.490063	0.00073367	0.0138225	1.85941
ANK3	0.311346	0.0396646	0.225924	0.646039
ANKFY1	-0.108706	0.48243	0.783639	0.105884
ANKH	-0.102466	0.50806	0.794648	0.0998255
ANKHD1	-0.117407	0.447854	0.761384	0.118396
ANKMY2	0.235192	0.124336	0.418429	0.378379
ANKRD1	0.170685	0.267968	0.61409	0.211768
ANKRD13A	0.159568	0.30084	0.643554	0.191415
ANKRD2	0.133615	0.387218	0.718917	0.143321
ANKRD28	0.073886	0.633613	0.850429	0.0703619
ANKZF1	0.0957811	0.536263	0.805621	0.0938691
ANO6	0.116491	0.451428	0.764539	0.116601
ANP32A	-0.199577	0.193997	0.524732	0.280062
ANP32B	0.129669	0.401518	0.730711	0.136254
ANP32E	-0.0107118	0.944981	0.984159	0.00693453
ANXA1	0.167301	0.277712	0.622156	0.206101
ANXA11	0.0697674	0.652702	0.860721	0.0651376
ANXA2	0.222833	0.145972	0.452424	0.344454
ANXA3	-0.195067	0.204474	0.53743	0.269678
ANXA4	0.208598	0.174195	0.496141	0.304395
ANXA5	0.624524	5.87954e-06	0.000310669	3.5077
ANXA6	0.348273	0.0205182	0.148305	0.828843
ANXA7	0.35518	0.017987	0.136791	0.863942
AOC3	0.273291	0.0726596	0.317808	0.497835
AP003108.2	-0.0162086	0.91683	0.974715	0.0111222
AP1B1	0.272163	0.0738949	0.319863	0.495036
AP1G1	-0.0575053	0.710807	0.888677	0.0512558
AP1M1	-0.187829	0.222105	0.561923	0.250323
AP1S2	0.0890554	0.565383	0.82452	0.083799
AP2A1	0.125863	0.415592	0.742675	0.129201
AP2A2	0.239042	0.118117	0.404909	0.392642
AP2B1	-0.0780832	0.614399	0.842778	0.0742869
AP2M1	0.0496124	0.749109	0.904798	0.0434482
AP2S1	-0.0990733	0.522279	0.800306	0.0967439
AP3D1	0.372939	0.0126578	0.107358	0.969167
AP3M1	-0.0908713	0.557449	0.819505	0.0864484
AP3S1	-0.155769	0.312644	0.656409	0.182826
AP4B1	0.00978321	0.949744	0.985717	0.00624782
AP4M1	0.096664	0.532495	0.80328	0.0951328
AP5S1	0.154444	0.31683	0.658631	0.181358
APBB1	-0.00598674	0.969234	0.990401	0.00418884
APBB2	0.394868	0.00798727	0.0791325	1.10165
APEH	-0.0250881	0.871581	0.957386	0.018913
APEX1	0.0114165	0.941368	0.983907	0.00704575
API5	-0.080902	0.601635	0.838349	0.0765751
APIP	0.433263	0.00330576	0.0416344	1.38055
APLP2	-0.111578	0.470864	0.779594	0.108131
APMAP	0.363354	0.0153363	0.122824	0.910716
APOBEC2	0.645384	2.24667e-06	0.000156484	3.80553
APOC1	0.0295983	0.848743	0.949678	0.0224235
APOD	0.566455	6.11852e-05	0.00214184	2.66921
APOE	0.107259	0.488313	0.785888	0.104639
APOL2	0.379563	0.0110491	0.097118	1.0127
APOL3	0.171366	0.266034	0.613011	0.212531
APOO	0.130233	0.399456	0.729559	0.136939
APOOL	0.305567	0.0436869	0.239082	0.621454
APPL1	-0.129246	0.403068	0.731939	0.135525
APPL2	-0.20169	0.189223	0.517156	0.286378
APRT	0.186187	0.226245	0.568643	0.245161
APTX	-0.0205959	0.894431	0.966288	0.0148934
AQP1	0.107259	0.488313	0.785888	0.104639
AQP4	0.49157	0.000702415	0.0133983	1.87295
ARAF	-0.00676533	0.965235	0.990165	0.00429228
ARAP1	0.064857	0.675751	0.872897	0.0590368
ARCN1	0.173362	0.260423	0.607389	0.216533
ARF4	0.227058	0.138284	0.439925	0.356621
ARF5	0.118534	0.443475	0.75871	0.119924
ARF6	-0.00944327	0.951489	0.9858	0.00621135
ARFGAP1	0.128775	0.4048	0.732047	0.135461
ARFGAP2	0.106554	0.491192	0.785888	0.104639
ARFGAP3	0.0593883	0.701768	0.886214	0.0524615
ARFGEF1	-0.114177	0.460525	0.770952	0.112973
ARFRP1	-0.0325936	0.833642	0.943177	0.0254067
ARGLU1	0.049871	0.747844	0.904676	0.0435068
ARHGAP1	0.190839	0.21465	0.552181	0.257919
ARHGAP10	0.468922	0.0013242	0.0214343	1.66889
ARHGAP12	-0.0508143	0.743235	0.902646	0.0444825
ARHGAP17	0.124031	0.422467	0.744741	0.127995
ARHGAP35	0.299888	0.0479576	0.252362	0.597976
ARHGAP5	0.0516842	0.738993	0.900862	0.0453419
ARHGDIA	0.289218	0.0568919	0.274718	0.561112
ARHGDIB	0.0896406	0.56282	0.82319	0.0845002
ARHGEF1	0.00849265	0.956367	0.987992	0.00524645
ARHGEF10L	0.289922	0.0562633	0.273696	0.562732
ARHGEF11	0.139009	0.368164	0.703429	0.15278
ARHGEF12	-0.215957	0.15915	0.476	0.322393
ARHGEF2	-0.0190616	0.902256	0.968177	0.0140451
ARHGEF37	0.458744	0.00173663	0.0261656	1.58227
ARHGEF40	-0.0104462	0.946343	0.984773	0.00666399
ARHGEF6	0.40155	0.00689959	0.0714356	1.14609
ARHGEF7	-0.216913	0.157268	0.471905	0.326145
ARID1A	0.0652488	0.6739	0.871671	0.0596472
ARID1B	-0.0954664	0.537609	0.806326	0.0934894
ARIH1	-0.194362	0.206146	0.539973	0.267628
ARIH2	-0.21635	0.158376	0.473993	0.324228
ARL1	-0.112192	0.468412	0.777642	0.10922
ARL2	-0.212685	0.165718	0.483378	0.315713
ARL2BP	-0.0239605	0.877308	0.960683	0.0174197
ARL5A	-0.0381925	0.805576	0.929527	0.031738
ARL6IP4	0.267271	0.0794477	0.333535	0.476858
ARL6IP5	0.461734	0.00160507	0.024595	1.60915
ARL6IP6	0.268227	0.0783372	0.331897	0.478996
ARL8A	0.410853	0.00560005	0.0621821	1.20633
ARL8B	-0.0572234	0.712163	0.889349	0.0509279
ARMC1	0.0625625	0.686624	0.878733	0.0561431
ARMC10	-0.0412312	0.790442	0.921751	0.0353863
ARMC6	0.25868	0.0899837	0.354201	0.450751
ARMC8	0.0601832	0.697964	0.884627	0.0532398
ARMCX1	0.282311	0.0633539	0.291822	0.534883
ARMCX3	0.437491	0.00298084	0.0388185	1.41096
ARMCX6	0.146571	0.34242	0.683814	0.165062
ARMH3	-0.119297	0.440526	0.757147	0.12082
ARMT1	-0.0634249	0.682529	0.876176	0.0574085
ARPC1A	0.198869	0.195615	0.5255	0.279427
ARPC1B	0.340944	0.0235253	0.163609	0.786192
ARPC2	-0.00479211	0.975371	0.990453	0.00416598
ARPC3	0.101198	0.513351	0.796834	0.0986321
ARPC4	0.0360817	0.816131	0.933272	0.0299919
ARPC5L	0.211557	0.168026	0.48702	0.312453
ARPIN-AP3S2	-0.140688	0.362349	0.698002	0.156143
ARPP19	-0.0542636	0.726459	0.896241	0.0475751
ARRDC1	-0.0213958	0.890356	0.963958	0.0159417
ARSA	-0.0867829	0.575385	0.83081	0.0804983
ART3	0.33277	0.0273054	0.179947	0.744856
ARVCF	0.174273	0.257887	0.605877	0.217616
AS3MT	0.610137	1.09708e-05	0.000539466	3.26804
ASAH1	0.0648344	0.675858	0.872897	0.0590368
ASB1	0.254355	0.0956824	0.364074	0.43881
ASB10	0.269622	0.0767394	0.327854	0.484319
ASB11	-0.12102	0.433903	0.754416	0.122389
ASB12	0.065587	0.672305	0.870145	0.0604084
ASB14	0.269626	0.0767348	0.327854	0.484319
ASB15	0.438645	0.0028972	0.0380775	1.41933
ASB2	0.283298	0.0623965	0.289848	0.53783
ASB4	0.392389	0.00842682	0.0822232	1.08501
ASB5	-0.184607	0.230282	0.573114	0.241759
ASB8	-0.344891	0.0218633	0.155341	0.808714
ASCC1	-0.245728	0.107877	0.389254	0.409767
ASCC2	0.246692	0.106458	0.386771	0.412546
ASH2L	-0.0911883	0.556069	0.81804	0.0872253
ASPA	0.317548	0.0356903	0.213353	0.670901
ASPH	0.250176	0.101449	0.375189	0.42575
ASPSCR1	-0.0856592	0.58036	0.83081	0.0804983
ASS1	0.691614	2.00906e-07	2.49612e-05	4.60273
ATAD1	0.152079	0.324386	0.664234	0.177679
ATAD3A	-0.172234	0.263584	0.610733	0.214148
ATE1	0.0858351	0.57958	0.83081	0.0804983
ATF1	0.227955	0.136692	0.436672	0.359844
ATG101	-0.111178	0.472466	0.780987	0.107356
ATG12	-0.276745	0.0689766	0.309351	0.509548
ATG16L1	-0.0769848	0.619403	0.845426	0.0729242
ATG2B	-0.0113977	0.941464	0.983907	0.00704575
ATG3	0.0604651	0.696617	0.884627	0.0532398
ATG4A	0.0906042	0.558612	0.820269	0.0860437
ATG4B	0.0845666	0.585216	0.831942	0.0799069
ATG5	0.267432	0.0792597	0.333348	0.477103
ATG7	0.209443	0.172416	0.494136	0.306153
ATG9A	0.163175	0.289903	0.635284	0.197032
ATIC	0.457646	0.00178731	0.026504	1.57669
ATL2	0.350106	0.0198191	0.145774	0.836321
ATM	-0.0593883	0.701768	0.886214	0.0524615
ATOX1	0.374912	0.012159	0.104476	0.980983
ATP13A1	0.0484081	0.755009	0.905409	0.0431553
ATP1A1	0.313601	0.0381795	0.221047	0.655516
ATP1A2	-0.0536998	0.729193	0.896644	0.0473798
ATP1B1	0.315715	0.0368289	0.216499	0.664543
ATP1B3	-0.0764987	0.621624	0.846695	0.0722728
ATP1B4	0.566314	6.15015e-05	0.00214184	2.66921
ATP23	0.149404	0.33307	0.675397	0.170441
ATP2A1	0.560113	7.69864e-05	0.00254609	2.59413
ATP2A2	0.645384	2.24667e-06	0.000156484	3.80553
ATP2B1	0.0757261	0.625159	0.848246	0.0714784
ATP2B2	0.442599	0.00262602	0.03561	1.44843
ATP2B4	0.267371	0.0793305	0.333348	0.477103
ATP2C1	0.00664389	0.965859	0.990165	0.00429228
ATP5F1A	0.393235	0.00827459	0.0812784	1.09002
ATP5F1B	0.476392	0.00107945	0.0181767	1.74048
ATP5F1C	0.423256	0.00420128	0.0499051	1.30185
ATP5F1D	-0.423538	0.00417341	0.0499051	1.30185
ATP5F1E	-0.19253	0.210538	0.546625	0.26231
ATP5IF1	-0.13432	0.384696	0.715391	0.145456
ATP5MC1	0.128259	0.406698	0.734036	0.134283
ATP5MD	-0.0489077	0.75256	0.90489	0.0434041
ATP5ME	0.0441156	0.776147	0.913687	0.0392026
ATP5MG	0.255391	0.0942921	0.361926	0.44138
ATP5MPL	-0.161522	0.294883	0.639121	0.194417
ATP5PB	0.455814	0.00187478	0.0273599	1.56289
ATP5PD	0.385483	0.00976292	0.0902078	1.04476
ATP5PF	-0.0576462	0.710129	0.888516	0.0513346
ATP5PO	0.272727	0.0732752	0.318886	0.496364
ATP6AP1	0.0195994	0.899513	0.966858	0.0146374
ATP6AP2	0.0443912	0.774785	0.913366	0.0393551
ATP6V0A1	-0.175573	0.254296	0.60351	0.219315
ATP6V0C	0.123976	0.422677	0.744747	0.127991
ATP6V0D1	-0.0442565	0.77545	0.913645	0.0392227
ATP6V1B2	0.00140944	0.992755	0.997143	0.00124235
ATP6V1C1	-0.0132488	0.931978	0.98039	0.00860112
ATP6V1D	0.177167	0.249942	0.597185	0.223891
ATP6V1E1	0.389147	0.00903293	0.0861502	1.06474
ATP6V1F	0.176885	0.250708	0.598083	0.223238
ATP6V1G1	-0.157153	0.308311	0.651935	0.185796
ATP6V1H	0.385906	0.00967618	0.0898614	1.04643
ATP8A1	0.409302	0.00580058	0.0637925	1.19523
ATP9A	-0.231754	0.130097	0.425409	0.371194
ATP9B	0.156769	0.309509	0.653523	0.184739
ATPAF1	0.22241	0.146759	0.453393	0.343525
ATPAF2	0.143763	0.351847	0.693585	0.1589
ATRX	0.089144	0.564994	0.824271	0.0839299
ATXN10	0.263989	0.0833525	0.340294	0.468145
ATXN2	0.172039	0.264133	0.61139	0.213681
ATXN2L	-0.0390416	0.80134	0.926965	0.0329364
AUH	0.199154	0.194963	0.524732	0.280062
AUP1	0.208879	0.1736	0.495677	0.304801
AURKAIP1	-0.169711	0.270748	0.616551	0.210031
AVEN	0.097681	0.528171	0.802953	0.0953098
B2M	0.313319	0.0383626	0.221245	0.655126
B4GALT1	0.0747852	0.629476	0.849589	0.070791
BABAM1	0.0447672	0.772928	0.912511	0.0397621
BABAM2	0.0580691	0.708096	0.888044	0.0515656
BAD	-0.0797842	0.606682	0.839086	0.0761937
BAG1	0.222128	0.147285	0.454103	0.342846
BAG3	0.0637068	0.681193	0.875929	0.0575313
BAG6	0.203101	0.18608	0.514069	0.288978
BAK1	0.185363	0.228343	0.570624	0.24365
BANF1	0.361099	0.0160321	0.126198	0.898947
BAX	-0.04052	0.793978	0.923094	0.0347539
BAZ1B	0.016714	0.914247	0.973732	0.0115607
BCAM	0.267371	0.0793305	0.333348	0.477103
BCAP31	0.361522	0.0158997	0.126018	0.899566
BCAR1	-0.0361395	0.815841	0.933173	0.0300378
BCAS2	0.0154283	0.920821	0.976829	0.0101816
BCAS3	-0.0860542	0.578609	0.83081	0.0804983
BCAT2	0.371952	0.0129137	0.108527	0.964463
BCCIP	0.0112755	0.942091	0.983907	0.00704575
BCKDHA	-0.00761099	0.960893	0.989602	0.00453943
BCKDHB	0.324595	0.0315775	0.200443	0.69801
BCKDK	0.492459	0.000684522	0.0132203	1.87876
BCL2	0.152868	0.321854	0.663479	0.178173
BCL2L1	0.358547	0.0168516	0.130856	0.883205
BCL2L13	0.106977	0.489463	0.785888	0.104639
BCLAF1	0.0219873	0.887344	0.96342	0.0161843
BCO2	0.408175	0.00595032	0.0648717	1.18794
BCS1L	-0.360677	0.0161655	0.126814	0.896834
BDH1	0.630726	4.44978e-06	0.000249459	3.603
BDH2	0.229457	0.134055	0.431326	0.365195
BECN1	0.0663652	0.668639	0.868532	0.0612142
BET1	0.0135973	0.930193	0.980162	0.00870233
BGN	0.123467	0.424596	0.746412	0.127022
BHLHE40	0.0489903	0.752155	0.90489	0.0434041
BICD2	0.214358	0.162336	0.481416	0.31748
BIN1	0.493164	0.000670639	0.0131188	1.8821
BIRC2	-0.00529929	0.972766	0.990433	0.00417501
BIRC6	-0.122436	0.428506	0.749844	0.125029
BLMH	0.112755	0.466166	0.776155	0.110052
BLOC1S1	-0.0854932	0.581097	0.83081	0.0804983
BLOC1S2	0.190235	0.21613	0.553819	0.256632
BLOC1S6	0.25846	0.0902674	0.354969	0.449809
BLVRA	0.253136	0.0973375	0.367151	0.435155
BLVRB	0.0894996	0.563437	0.823567	0.0843008
BMS1	0.300741	0.0472954	0.251059	0.600224
BNIP3	0.2213	0.148839	0.457667	0.339451
BOD1	0.124019	0.422511	0.744741	0.127995
BOD1L1	-0.196761	0.200493	0.532754	0.273473
BOLA1	-0.164054	0.287278	0.633388	0.19833
BOLA2B	-0.0817477	0.597828	0.836086	0.077749
BOLA3	-0.105085	0.497218	0.789903	0.102426
BORCS8	0.100766	0.51516	0.797639	0.0981934
BPGM	0.452572	0.00203887	0.0292896	1.53329
BPHL	0.312333	0.0390092	0.223598	0.650533
BPNT2	0.0335447	0.828859	0.940806	0.0265001
BRCC3	0.113601	0.462807	0.773926	0.111301
BRD4	0.290591	0.0556721	0.272841	0.56409
BRK1	0.0913604	0.555321	0.817866	0.0873176
BROX	-0.0789288	0.610557	0.840989	0.0752098
BSCL2	0.0197961	0.898509	0.966858	0.0146374
BSDC1	0.0990839	0.522235	0.800306	0.0967439
BSG	0.0541226	0.727142	0.896399	0.0474985
BST2	0.168908	0.273057	0.618105	0.208938
BTBD1	-0.207159	0.177251	0.500813	0.300325
BTD	-0.00503762	0.97411	0.990453	0.00416598
BTF3	-0.168569	0.274032	0.619031	0.208288
BTF3L4	-0.120085	0.437492	0.754736	0.122205
BTN3A2	0.257688	0.0912665	0.35737	0.446882
BTNL9	0.15297	0.321527	0.663479	0.178173
BUB3	0.187315	0.223395	0.56302	0.249476
BUD23	0.0477906	0.758039	0.905839	0.0429489
BUD31	-0.124031	0.422467	0.744741	0.127995
BVES	0.159803	0.30012	0.643554	0.191415
BZW1	-0.236223	0.122648	0.414873	0.382085
BZW2	0.322763	0.0326071	0.204614	0.689064
C10orf71	0.398591	0.00736443	0.0750649	1.12456
C11orf54	0.265257	0.081826	0.338344	0.470642
C11orf58	-0.0466526	0.763633	0.90732	0.0422394
C11orf68	0.124031	0.422467	0.744741	0.127995
C12orf57	0.363658	0.0152446	0.122517	0.911804
C12orf73	-0.203101	0.18608	0.514069	0.288978
C15orf40	-0.00861507	0.955739	0.987992	0.00524645
C15orf61	-7.3009e-05	0.999625	0.999625	0.000163013
C16orf70	0.0446881	0.773318	0.912511	0.0397621
C16orf91	0.0269262	0.86226	0.954129	0.0203928
C17orf49	-0.0289281	0.85213	0.949678	0.0224235
C17orf75	-0.109378	0.479708	0.783639	0.105884
C17orf80	-0.245552	0.108138	0.389279	0.409739
C18orf25	-0.0554869	0.720539	0.892808	0.0492418
C18orf32	0.0294102	0.849693	0.949678	0.0224235
C19orf12	-0.103044	0.505657	0.793978	0.100191
C19orf25	0.0218464	0.888062	0.96387	0.0159816
C19orf47	0.0287902	0.852827	0.949678	0.0224235
C19orf53	-0.0385187	0.803948	0.928808	0.032074
C1orf198	0.131974	0.393128	0.725496	0.139365
C1orf50	-0.105352	0.496121	0.789431	0.102686
C1QBP	-0.0649753	0.675192	0.872605	0.0591822
C1R	-0.0107118	0.944981	0.984159	0.00693453
C1S	-0.098661	0.52402	0.801105	0.0963107
C20orf27	0.24186	0.113714	0.398128	0.399978
C2orf88	-0.211323	0.168508	0.487496	0.312029
C3	0.239323	0.117671	0.403983	0.393637
C4orf3	0.00899822	0.953772	0.986831	0.0057571
C4orf54	0.315856	0.0367403	0.216255	0.665034
C5orf22	-0.0286066	0.853755	0.949678	0.0224235
C6orf120	-0.0572011	0.712271	0.889349	0.0509279
C6orf136	-0.0173966	0.910758	0.972533	0.0120955
C6orf47	0.0836533	0.589289	0.831942	0.0799069
C6orf89	0.185363	0.228343	0.570624	0.24365
C7orf50	-0.14977	0.331871	0.673559	0.171624
C9orf78	-0.0165967	0.914846	0.973732	0.0115607
CA14	0.531924	0.000202418	0.00544162	2.26427
CA2	0.303594	0.045134	0.244383	0.611929
CA3	0.61494	8.93894e-06	0.000461712	3.33563
CA4	0.340944	0.0235253	0.163609	0.786192
CAB39	0.488231	0.000773359	0.0143939	1.84182
CACNA1S	0.40296	0.00668732	0.0701863	1.15375
CACNA2D1	0.191402	0.213273	0.550122	0.259541
CACNB1	0.562791	6.99098e-05	0.00236305	2.62653
CACNG1	0.574207	4.59093e-05	0.00168836	2.77253
CACTIN	0.207559	0.176397	0.499629	0.301352
CACYBP	0.215363	0.160329	0.477718	0.320829
CAD	0.280324	0.0653185	0.298462	0.525111
CALCOCO1	-0.118111	0.445114	0.759536	0.119452
CALCOCO2	0.048125	0.756398	0.905409	0.0431553
CALD1	0.0489077	0.75256	0.90489	0.0434041
CALM2	0.324877	0.0314215	0.199785	0.699437
CALR	0.383087	0.0102671	0.092364	1.0345
CALU	0.363918	0.0151664	0.122102	0.913278
CAMK2A	0.39408	0.00812474	0.0799774	1.09703
CAMK2B	0.241579	0.114148	0.399345	0.398652
CAMK2D	0.321635	0.0332544	0.206025	0.68608
CAMK2G	0.299789	0.0480349	0.252362	0.597976
CAMLG	-0.0401921	0.795609	0.923905	0.0343725
CAMSAP1	0.0905882	0.558682	0.820269	0.0860437
CAND1	0.194926	0.204807	0.538	0.269218
CAND2	0.188865	0.219518	0.558761	0.252774
CANX	-0.213108	0.164858	0.482318	0.316667
CAP1	0.137864	0.372162	0.707246	0.15043
CAP2	0.545455	0.000128645	0.00389067	2.40998
CAPN1	0.358703	0.0168005	0.130856	0.883205
CAPN2	0.31487	0.0373644	0.218252	0.661043
CAPN3	-0.128964	0.404103	0.731939	0.135525
CAPN7	0.18055	0.240867	0.585545	0.232439
CAPNS1	0.102748	0.506886	0.79408	0.100136
CAPRIN1	-0.0841438	0.5871	0.831942	0.0799069
CAPZA1	0.277237	0.0684638	0.307953	0.511515
CAPZA2	0.322622	0.0326875	0.204614	0.689064
CAPZB	0.195772	0.202811	0.536126	0.270733
CARD19	-0.117548	0.447305	0.760733	0.118768
CARD8	0.240585	0.11569	0.401683	0.396117
CARM1	0.389147	0.00903293	0.0861502	1.06474
CARNS1	0.289641	0.0565141	0.274625	0.56126
CARS1	0.198732	0.195932	0.5255	0.279427
CARS2	-0.0180409	0.907467	0.971368	0.0126161
CASC3	0.0527285	0.73391	0.897612	0.0469111
CASQ1	0.698661	1.33674e-07	1.85268e-05	4.7322
CASQ2	0.537562	0.000167974	0.00470191	2.32773
CAST	0.404933	0.00639965	0.0681	1.16685
CASTOR2	-0.0508809	0.74291	0.902526	0.0445404
CASZ1	0.231745	0.130112	0.425409	0.371194
CAT	0.201409	0.189851	0.518257	0.285455
CAV1	0.476251	0.00108367	0.0181811	1.74038
CAV2	0.354285	0.0182993	0.137905	0.860422
CAV3	0.599013	1.74071e-05	0.000769427	3.11383
CAVIN1	0.293728	0.0529649	0.26593	0.575232
CAVIN2	0.176885	0.250708	0.598083	0.223238
CAVIN3	-0.212262	0.16658	0.484665	0.314559
CAVIN4	0.213249	0.164572	0.482179	0.316792
CBFB	-0.0430294	0.781522	0.916714	0.0377661
CBR1	0.637068	3.3252e-06	0.000212305	3.67304
CBR4	0.23129	0.13089	0.426134	0.370454
CBWD1	0.25537	0.0943196	0.361926	0.44138
CBX1	0.0672334	0.664558	0.866905	0.0620284
CBX3	0.0119803	0.938478	0.983178	0.00736805
CC2D1A	0.166596	0.27977	0.623898	0.204886
CC2D1B	0.0156448	0.919714	0.976651	0.0102605
CCAR1	0.0717679	0.643402	0.856237	0.0674058
CCAR2	0.236786	0.121731	0.412379	0.384703
CCDC115	0.0102676	0.94726	0.985193	0.00647868
CCDC12	0.242552	0.112653	0.397135	0.401062
CCDC124	0.0536998	0.729193	0.896644	0.0473798
CCDC167	-0.168426	0.274448	0.619665	0.207843
CCDC22	-0.194644	0.205476	0.539139	0.268299
CCDC25	0.351656	0.0192433	0.143142	0.844233
CCDC28B	0.100916	0.514531	0.797203	0.0984311
CCDC43	0.0590557	0.703362	0.886822	0.0521634
CCDC47	0.08358	0.589617	0.831942	0.0799069
CCDC50	0.0982872	0.525602	0.801175	0.0962727
CCDC51	0.0450466	0.771548	0.911775	0.0401121
CCDC58	-0.165182	0.28393	0.629329	0.201122
CCDC59	0.177565	0.248863	0.595225	0.225319
CCDC86	0.0221463	0.886535	0.96342	0.0161843
CCDC9	0.254066	0.0960728	0.364395	0.438427
CCDC90B	-0.0301489	0.845963	0.949678	0.0224235
CCDC91	0.0230837	0.881765	0.962135	0.0167639
CCDC93	-0.017618	0.909627	0.972533	0.0120955
CCDC97	0.0774246	0.617397	0.844572	0.0733633
CCDC9B	-0.198731	0.195934	0.5255	0.279427
CCHCR1	0.086183	0.578038	0.83081	0.0804983
CCM2	0.161768	0.294139	0.638411	0.194899
CCNK	-0.0399921	0.796605	0.924512	0.0340875
CCNY	0.0180238	0.907554	0.971368	0.0126161
CCPG1	0.341367	0.0233423	0.162829	0.788267
CCS	0.107681	0.48659	0.784435	0.105443
CCT2	0.0787879	0.611197	0.840989	0.0752098
CCT3	0.207893	0.175687	0.498231	0.302569
CCT4	0.167442	0.277301	0.622156	0.206101
CCT5	0.181254	0.239005	0.583797	0.233738
CCT6A	0.0806202	0.602906	0.839086	0.0761937
CCT7	0.102185	0.509232	0.794648	0.0998255
CCT8	0.23284	0.128256	0.422648	0.374021
CCZ1B	0.222313	0.146941	0.453651	0.343278
CD151	0.120212	0.437002	0.754736	0.122205
CD164	0.10318	0.505095	0.793935	0.100215
CD2BP2	0.253417	0.096954	0.367131	0.435179
CD34	-0.00792647	0.959273	0.98874	0.00491794
CD36	0.627202	5.21691e-06	0.000282143	3.54953
CD38	0.651811	1.64589e-06	0.000135667	3.86753
CD47	0.207188	0.177189	0.500813	0.300325
CD55	0.306836	0.0427766	0.236621	0.625946
CD63	0.0625876	0.686504	0.878733	0.0561431
CD74	0.308245	0.041784	0.234508	0.629842
CD81	0.239464	0.117448	0.403822	0.39381
CD82	-0.330262	0.0285614	0.18571	0.731165
CD9	0.0976744	0.528199	0.802953	0.0953098
CD93	0.0436599	0.778401	0.914934	0.03861
CD99	0.435377	0.00313961	0.0404376	1.39321
CD99L2	0.23468	0.125182	0.418822	0.37797
CDC123	0.148555	0.335854	0.677157	0.16931
CDC16	0.0443912	0.774785	0.913366	0.0393551
CDC26	0.186029	0.226647	0.569343	0.244626
CDC27	0.0347931	0.82259	0.937264	0.028138
CDC34	0.203116	0.186047	0.514069	0.288978
CDC37	0.199013	0.195285	0.524986	0.279852
CDC37L1	0.420103	0.00452425	0.0527868	1.27747
CDC42	0.0362227	0.815425	0.932929	0.0301515
CDC42BPB	0.099739	0.519474	0.798669	0.0976329
CDC5L	0.136011	0.378683	0.710787	0.148261
CDC73	0.0441344	0.776054	0.913687	0.0392026
CDH13	0.204087	0.183905	0.510824	0.291729
CDH15	0.22111	0.149197	0.458093	0.339047
CDH5	0.217336	0.15644	0.470036	0.327869
CDIPT	0.121162	0.433362	0.754322	0.122443
CDK11B	0.259067	0.0894867	0.354032	0.450957
CDK13	-0.14316	0.353892	0.694182	0.158527
CDK16	0.212685	0.165718	0.483378	0.315713
CDK2AP1	0.0940427	0.543719	0.809068	0.0920152
CDK4	0.0527959	0.733582	0.897598	0.0469179
CDK5RAP2	-0.00585295	0.969922	0.990401	0.00418884
CDK5RAP3	0.391684	0.00855551	0.0826254	1.08289
CDKN1B	0.242607	0.112569	0.397135	0.401062
CDKN1C	0.230963	0.131451	0.42715	0.369419
CDKN2C	0.562355	7.102e-05	0.00238306	2.62287
CDNF	0.0804792	0.603542	0.839086	0.0761937
CDV3	-0.0565187	0.715558	0.889995	0.0506123
CEBPZ	0.157769	0.306395	0.649077	0.187704
CEBPZOS	-0.055124	0.722293	0.893385	0.0489614
CELF1	-0.10913	0.48071	0.783639	0.105884
CENPV	0.280197	0.0654448	0.298462	0.525111
CEP170	0.0175997	0.90972	0.972533	0.0120955
CEP350	-0.0921818	0.551756	0.813977	0.089388
CEP68	0.162143	0.293007	0.637159	0.195752
CEP85	0.0923564	0.550999	0.813977	0.089388
CERS2	0.259191	0.089328	0.354001	0.450996
CERT1	0.289359	0.0567657	0.274718	0.561112
CES2	0.265257	0.081826	0.338344	0.470642
CETN2	0.162851	0.290876	0.63532	0.197007
CFAP410	0.129774	0.401131	0.730711	0.136254
CFD	0.0658917	0.670869	0.869953	0.060504
CFH	0.125863	0.415592	0.742675	0.129201
CFL1	0.438901	0.00287896	0.0380775	1.41933
CFL2	0.0625793	0.686544	0.878733	0.0561431
CFLAR	-0.210944	0.169292	0.487922	0.31165
CGGBP1	0.0311938	0.840692	0.946061	0.0240807
CHCHD1	-0.446713	0.00236786	0.0330853	1.48036
CHCHD10	-0.0747005	0.629865	0.849865	0.07065
CHCHD2	0.230444	0.132344	0.428138	0.368417
CHCHD3	0.31346	0.038271	0.221245	0.655126
CHCHD4	-0.0460888	0.766409	0.908974	0.0414486
CHCHD7	0.144045	0.350893	0.692002	0.159892
CHD1L	-0.165702	0.282396	0.627441	0.202427
CHD2	0.20496	0.181998	0.507982	0.294152
CHD4	-0.226895	0.138575	0.440546	0.356009
CHD8	0.015397	0.920981	0.976829	0.0101816
CHERP	0.168586	0.273984	0.619031	0.208288
CHID1	0.271198	0.0749652	0.322777	0.491098
CHKB	-0.131374	0.395301	0.726392	0.138829
CHMP1A	-0.00523713	0.973085	0.990435	0.00417392
CHMP1B	0.220578	0.150202	0.459707	0.337519
CHMP2A	0.264271	0.0830113	0.339807	0.468768
CHMP2B	0.123105	0.425966	0.747224	0.126549
CHMP3	0.132347	0.391781	0.724173	0.140158
CHMP4A	0.162737	0.291217	0.63537	0.196973
CHMP4B	-0.0866808	0.575836	0.83081	0.0804983
CHMP5	0.0732844	0.636387	0.851914	0.0696043
CHMP6	0.0112755	0.942091	0.983907	0.00704575
CHMP7	0.211042	0.169088	0.487922	0.31165
CHORDC1	0.236379	0.122394	0.414318	0.382666
CHP1	0.0432699	0.780331	0.916256	0.0379832
CHTOP	0.0322721	0.83526	0.943645	0.0251914
CIAO1	-0.148497	0.336044	0.677245	0.169254
CIAO2A	0.085976	0.578955	0.83081	0.0804983
CIAO2B	0.0035386	0.981812	0.993264	0.00293531
CIAO3	0.125516	0.416891	0.743675	0.128617
CIAPIN1	-0.0254779	0.869603	0.956929	0.0191204
CIRBP	0.263848	0.0835234	0.340388	0.468026
CISD1	0.0162086	0.91683	0.974715	0.0111222
CISD3	-0.322481	0.032768	0.204614	0.689064
CKAP5	0.0366455	0.813308	0.931667	0.0307395
CKB	0.859338	8.28704e-14	1.26985e-10	9.89625
CKM	0.386047	0.00964742	0.0897757	1.04684
CKMT2	0.528259	0.00022811	0.00592442	2.22735
CLASP1	-0.0752643	0.627276	0.849364	0.0709063
CLASP2	-0.193349	0.208566	0.543834	0.264534
CLCC1	0.000422833	0.997827	0.999199	0.000348094
CLCN1	0.229759	0.133529	0.430571	0.365955
CLDN5	0.187573	0.222746	0.562791	0.249653
CLDND1	-0.0323936	0.834648	0.943417	0.0252961
CLEC3B	-0.0115574	0.940645	0.983907	0.00704575
CLIC1	0.112755	0.466166	0.776155	0.110052
CLIC4	0.307822	0.0420794	0.235327	0.628327
CLIC5	0.384637	0.00993839	0.0910095	1.04091
CLINT1	-0.0789288	0.610557	0.840989	0.0752098
CLIP1	0.32234	0.0328487	0.204614	0.689064
CLK3	0.0426418	0.783442	0.916875	0.03769
CLNS1A	0.0964059	0.533595	0.80328	0.0951328
CLPP	-0.439042	0.00286894	0.0380775	1.41933
CLPTM1	-0.096737	0.532184	0.80328	0.0951328
CLPTM1L	-0.0422671	0.7853	0.918114	0.0371033
CLPX	-0.0845666	0.585216	0.831942	0.0799069
CLTA	0.152726	0.322307	0.663479	0.178173
CLTB	-0.060747	0.695271	0.884627	0.0532398
CLTC	0.005074	0.973923	0.990453	0.00416598
CLTCL1	0.0734614	0.635571	0.851746	0.0696897
CLU	0.142918	0.354717	0.694182	0.158527
CLUH	-0.0293164	0.850167	0.949678	0.0224235
CLYBL	0.247357	0.105487	0.386393	0.41297
CMAS	-0.147914	0.337969	0.679634	0.167725
CMBL	0.378858	0.0112115	0.0981698	1.00802
CMC1	-0.106391	0.491858	0.786187	0.104474
CMC2	0.104581	0.499298	0.790383	0.102163
CMC4	0.162605	0.291615	0.635937	0.196586
CMPK1	0.142213	0.357119	0.695331	0.157808
CMYA5	0.118252	0.444567	0.759536	0.119452
CNDP2	0.274278	0.0715921	0.314335	0.502607
CNIH4	-0.183087	0.23421	0.576989	0.238832
CNKSR1	0.0460018	0.766838	0.909247	0.041318
CNN1	-0.172375	0.263187	0.610122	0.214583
CNN3	-0.0194503	0.900273	0.966952	0.014595
CNNM3	0.365328	0.0147486	0.119365	0.923122
CNOT1	0.273039	0.0729348	0.318708	0.496607
CNOT10	-0.0735574	0.635128	0.851468	0.0698317
CNOT11	0.0118897	0.938942	0.98344	0.00725226
CNOT2	0.160768	0.297173	0.642267	0.192284
CNOT3	-0.0937815	0.544844	0.809068	0.0920152
CNOT4	-0.202236	0.188001	0.516272	0.287121
CNOT7	0.00591966	0.969579	0.990401	0.00418884
CNOT9	-0.0757834	0.624896	0.848246	0.0714784
CNP	-0.0195913	0.899554	0.966858	0.0146374
CNST	0.334461	0.0264845	0.177477	0.750858
COA1	-0.162158	0.292961	0.637159	0.195752
COA3	-0.48062	0.000959568	0.0165832	1.78033
COA4	-0.0292996	0.850252	0.949678	0.0224235
COA5	-0.241152	0.114808	0.40013	0.397799
COA6	-0.296406	0.0507386	0.259999	0.585029
COA7	0.0816241	0.598384	0.836099	0.0777424
COASY	0.0295983	0.848743	0.949678	0.0224235
COBL	-0.0231745	0.881304	0.962135	0.0167639
COG1	0.0414724	0.789244	0.920852	0.0358104
COG2	0.0506241	0.744164	0.903094	0.044267
COG3	0.0523713	0.735647	0.898213	0.0466208
COG4	-0.0942684	0.542749	0.808757	0.092182
COG5	0.127248	0.410438	0.737601	0.132179
COG7	0.208334	0.174752	0.496608	0.303986
COG8	-0.171936	0.264423	0.611752	0.213425
COL15A1	0.176462	0.251861	0.599278	0.222371
COL18A1	-0.00648344	0.966683	0.990165	0.00429228
COL1A1	-0.203946	0.184215	0.511066	0.291523
COL1A2	-0.0775662	0.616752	0.844572	0.0733633
COL3A1	-0.25821	0.0905896	0.355932	0.448633
COL4A1	-0.0552502	0.721683	0.893385	0.0489614
COL4A2	-0.146723	0.341915	0.683383	0.165336
COL6A1	-0.236927	0.121503	0.412129	0.384966
COL6A2	-0.199295	0.19464	0.524732	0.280062
COL6A3	-0.223961	0.14389	0.44967	0.347107
COLGALT1	0.164781	0.285116	0.630248	0.200488
COMMD1	-0.0204425	0.895213	0.966288	0.0148934
COMMD10	0.22382	0.144149	0.450173	0.346621
COMMD3	0.0865288	0.576508	0.83081	0.0804983
COMMD3-BMI1	0.0747852	0.629476	0.849589	0.070791
COMMD4	0.0423217	0.785029	0.918031	0.0371426
COMMD5	0.0751208	0.627935	0.849504	0.0708344
COMMD6	-0.158169	0.305155	0.647836	0.188535
COMMD7	-0.314896	0.0373473	0.218252	0.661043
COMMD9	-0.0792107	0.609279	0.840989	0.0752098
COMT	0.301339	0.0468354	0.250442	0.601292
COMTD1	-0.106836	0.490039	0.785888	0.104639
COPA	0.0393235	0.799935	0.926039	0.0333706
COPB1	0.0816068	0.598462	0.836099	0.0777424
COPB2	0.0263566	0.865147	0.954129	0.0203928
COPE	0.178717	0.245755	0.591215	0.228255
COPG1	0.130514	0.398428	0.728839	0.137368
COPG2	0.0799154	0.606089	0.839086	0.0761937
COPS2	0.165328	0.2835	0.629285	0.201153
COPS3	0.301198	0.0469434	0.250442	0.601292
COPS4	0.0838619	0.588358	0.831942	0.0799069
COPS5	0.272023	0.0740504	0.320235	0.494531
COPS6	0.182805	0.234943	0.577511	0.23844
COPS7A	-0.0865398	0.576459	0.83081	0.0804983
COPS7B	-0.0111346	0.942813	0.983907	0.00704575
COPS8	0.308245	0.0417835	0.234508	0.629842
COPS9	0.0624276	0.687265	0.879064	0.0559795
COPZ1	0.0894996	0.563437	0.823567	0.0843008
COPZ2	-0.0963915	0.533656	0.80328	0.0951328
COQ10A	0.173502	0.26003	0.607389	0.216533
COQ3	-0.0263566	0.865147	0.954129	0.0203928
COQ5	0.504299	0.000482308	0.0102174	1.99066
COQ6	0.0873855	0.572725	0.830035	0.0809037
COQ7	-0.348837	0.0203009	0.147664	0.830726
COQ8A	0.0434109	0.779633	0.915793	0.0382025
COQ8B	-0.0588204	0.70449	0.887271	0.0519436
COQ9	-0.0577872	0.709451	0.888389	0.0513967
CORO1B	-0.0704722	0.64942	0.858609	0.0662045
CORO1C	0.200846	0.19112	0.519869	0.284106
CORO6	-0.11797	0.445661	0.759623	0.119402
COX11	-0.256237	0.0931693	0.361169	0.44229
COX14	-0.322408	0.0328096	0.204614	0.689064
COX15	0.211135	0.168897	0.487701	0.311846
COX17	-0.154604	0.316321	0.658631	0.181358
COX20	0.361804	0.0158119	0.125539	0.901221
COX4I1	0.484567	0.000858545	0.0155383	1.8086
COX5A	0.260042	0.088244	0.351219	0.454422
COX5B	-0.150388	0.32986	0.670365	0.173689
COX6A1	0.115712	0.454478	0.76585	0.115857
COX6A2	-0.163073	0.29021	0.635284	0.197032
COX6B1	0.0145173	0.925483	0.979159	0.00914679
COX6C	0.0511628	0.741535	0.902047	0.0447709
COX7A1	-0.373221	0.0125855	0.107338	0.969245
COX7A2	0.0357999	0.817542	0.934189	0.0295652
COX7A2L	0.0374912	0.809079	0.930532	0.0312686
COX7B	0.0435518	0.778936	0.915329	0.0384228
COX7C	-0.00098661	0.994929	0.998161	0.00079932
COX8A	-0.17759	0.248795	0.595225	0.225319
CPE	-0.0255949	0.869009	0.956618	0.0192615
CPEB3	0.0932058	0.547326	0.811817	0.0905417
CPEB4	0.0818125	0.597537	0.836086	0.077749
CPNE1	0.530937	0.000209064	0.00549182	2.26028
CPNE2	0.220674	0.15002	0.459454	0.337758
CPNE3	0.24031	0.11612	0.402566	0.395163
CPSF1	0.000599882	0.996916	0.99909	0.000395453
CPSF2	0.138373	0.370383	0.705031	0.151792
CPSF4	0.256749	0.0924939	0.36064	0.442926
CPSF6	-0.136998	0.375202	0.708921	0.149402
CPSF7	0.285494	0.0603066	0.285216	0.544827
CPT1B	0.318675	0.0350042	0.210621	0.676499
CPT2	0.27611	0.0696425	0.311124	0.507066
CPTP	0.245384	0.108386	0.389868	0.409083
CRADD	0.208598	0.174195	0.496141	0.304395
CRAT	0.264412	0.0828412	0.339413	0.469272
CRBN	-0.0965469	0.532994	0.80328	0.0951328
CREG1	-0.123776	0.423431	0.745504	0.12755
CRELD1	0.045666	0.768493	0.909922	0.0409959
CRIP1	0.0625625	0.686624	0.878733	0.0561431
CRIP2	-0.020155	0.896679	0.966504	0.0147963
CRIPT	-0.0743853	0.631315	0.850168	0.0704951
CRK	0.296124	0.0509693	0.260629	0.583977
CRKL	0.299366	0.0483664	0.253235	0.596477
CRNKL1	0.140031	0.364618	0.699854	0.154993
CROCC	0.121494	0.432092	0.753253	0.123059
CROT	-0.0858169	0.57966	0.83081	0.0804983
CRTC2	-0.15569	0.312894	0.656409	0.182826
CRYAB	0.218746	0.153705	0.465224	0.332337
CRYBG3	0.0407919	0.792625	0.922455	0.0350546
CRYL1	0.310218	0.0404247	0.228576	0.640969
CRYZ	0.432276	0.0033859	0.0425272	1.37133
CRYZL1	0.314511	0.0375934	0.218966	0.659623
CS	0.229316	0.1343	0.431432	0.365088
CSDE1	0.174066	0.25846	0.605877	0.217616
CSE1L	0.261734	0.086121	0.346368	0.460463
CSK	0.189385	0.218227	0.55671	0.254371
CSNK1A1	0.0855532	0.58083	0.83081	0.0804983
CSNK1D	0.0580691	0.708096	0.888044	0.0515656
CSNK2A1	0.26272	0.0849011	0.344475	0.462842
CSNK2A2	0.0272023	0.860862	0.953816	0.0205355
CSNK2B	0.0511738	0.741481	0.902047	0.0447709
CSRP1	-0.17759	0.248795	0.595225	0.225319
CSRP3	0.513883	0.000359856	0.00818939	2.08675
CST3	0.262297	0.0854223	0.345067	0.462097
CSTB	0.312051	0.0391955	0.224386	0.649004
CSTF1	-0.284344	0.0613944	0.288003	0.540603
CSTF3	-0.0638364	0.680579	0.875629	0.0576798
CTBP1	0.331078	0.0281475	0.184025	0.735123
CTCF	0.0430707	0.781318	0.916714	0.0377661
CTDNEP1	0.274614	0.0712309	0.313648	0.503558
CTDSP1	-0.0145971	0.925074	0.979159	0.00914679
CTF1	-0.244242	0.110091	0.393233	0.40535
CTIF	0.0260219	0.866844	0.95492	0.0200331
CTNNA1	0.0187456	0.903869	0.969229	0.0135734
CTNNA3	-0.00750184	0.961454	0.989602	0.00453943
CTNNAL1	0.151423	0.326502	0.666503	0.176198
CTNNB1	0.0552502	0.721683	0.893385	0.0489614
CTNNBIP1	0.18318	0.233968	0.576989	0.238832
CTNNBL1	0.188112	0.221396	0.560917	0.251102
CTNND1	0.0281889	0.855868	0.950344	0.0221192
CTR9	-0.00299941	0.984583	0.995191	0.00209345
CTSA	0.284744	0.0610145	0.287381	0.541542
CTSB	-0.0315715	0.838788	0.944844	0.0246397
CTSC	-0.0603881	0.696985	0.884627	0.0532398
CTSD	0.232981	0.128019	0.422471	0.374203
CTSF	0.132641	0.390721	0.722886	0.14093
CTSH	0.233595	0.126988	0.420578	0.376154
CTSL	-0.122071	0.429892	0.751127	0.124287
CTSZ	0.0825202	0.59436	0.834199	0.0787305
CTTN	-0.111346	0.471793	0.780717	0.107507
CTU2	0.332734	0.0273228	0.179947	0.744856
CUEDC1	0.10118	0.513427	0.796834	0.0986321
CUEDC2	-0.0813839	0.599464	0.837101	0.0772222
CUL1	0.297393	0.0499376	0.258517	0.587511
CUL2	0.00183228	0.990582	0.996167	0.00166778
CUL3	0.24778	0.104874	0.385067	0.414464
CUL4A	0.170402	0.268775	0.614399	0.211549
CUL5	0.0489077	0.75256	0.90489	0.0434041
CUTA	0.412262	0.005423	0.0609524	1.21501
CUTC	0.178295	0.246892	0.593599	0.226507
CUX1	0.114186	0.460491	0.770952	0.112973
CWC27	0.0706309	0.648682	0.858376	0.0663225
CWF19L1	-0.0214781	0.889937	0.963958	0.0159417
CXorf56	0.425716	0.00396345	0.0480204	1.31857
CYB5A	0.237209	0.121047	0.411311	0.38583
CYB5B	0.00183228	0.990582	0.996167	0.00166778
CYB5R1	0.350106	0.0198191	0.145774	0.836321
CYB5R3	0.46723	0.00138603	0.0221236	1.65515
CYBC1	-0.18073	0.24039	0.585545	0.232439
CYBRD1	0.0201505	0.896702	0.966504	0.0147963
CYC1	0.172093	0.263981	0.611345	0.213714
CYCS	0.276815	0.068904	0.309328	0.509581
CYFIP1	-0.154849	0.315545	0.65815	0.181675
CYGB	0.216772	0.157544	0.472427	0.325666
CYHR1	0.0737854	0.634077	0.850555	0.0702978
CYLD	0.120454	0.436073	0.754736	0.122205
CYP27A1	0.314306	0.0377249	0.218966	0.659623
CYP2J2	0.0225598	0.884431	0.963211	0.0162784
CYRIB	0.284144	0.0615851	0.288003	0.540603
CYTH1	0.231877	0.129888	0.425409	0.371194
CYTH3	0.219757	0.151765	0.462784	0.334622
CZIB	0.478929	0.00100602	0.0171921	1.76467
D2HGDH	0.163636	0.288523	0.634612	0.197491
DAD1	-0.0557684	0.719179	0.892567	0.0493594
DAG1	0.188443	0.220571	0.56051	0.251417
DAGLB	-0.0206616	0.894097	0.966288	0.0148934
DAP3	0.234813	0.124962	0.418695	0.378102
DAPK2	0.0253341	0.870333	0.956929	0.0191204
DARS1	0.0325581	0.83382	0.943177	0.0254067
DAZAP1	-0.139846	0.365261	0.700402	0.154653
DBI	0.316984	0.0360375	0.214591	0.668388
DBN1	0.261452	0.0864721	0.347071	0.459581
DBNDD1	0.296741	0.050465	0.259428	0.585983
DBNDD2	-0.0479905	0.757057	0.905593	0.043067
DBNL	0.206202	0.179306	0.504142	0.297447
DCAF1	-0.125267	0.417824	0.744741	0.127995
DCAF11	0.045525	0.769188	0.909922	0.0409959
DCAF16	-0.0539893	0.727788	0.896644	0.0473798
DCAF6	0.152361	0.32348	0.664152	0.177732
DCAF7	0.205779	0.18022	0.505164	0.296567
DCAF8	-0.0293164	0.850167	0.949678	0.0224235
DCN	-0.10599	0.493501	0.787169	0.103932
DCPS	0.210007	0.171237	0.491678	0.308319
DCTN1	-0.0591966	0.702686	0.886214	0.0524615
DCTN2	0.105849	0.494079	0.787272	0.103875
DCTN3	-0.108527	0.483154	0.783639	0.105884
DCTN4	0.135729	0.379682	0.711825	0.147626
DCTN5	0.265013	0.0821179	0.338445	0.470512
DCTN6	0.149669	0.332204	0.673937	0.171381
DCTPP1	0.280197	0.0654448	0.298462	0.525111
DCUN1D1	0.0241015	0.876592	0.960594	0.0174601
DCUN1D2	-0.110829	0.473866	0.781054	0.107319
DCUN1D5	-0.0948555	0.540227	0.807617	0.0927946
DCXR	0.506695	0.000448617	0.00963687	2.01606
DDA1	0.0120465	0.938139	0.983046	0.00742617
DDAH1	0.776603	5.79783e-10	2.0502e-07	6.6882
DDB1	0.231431	0.130649	0.425651	0.370947
DDHD2	0.0083511	0.957094	0.988488	0.00502866
DDI2	-0.205239	0.18139	0.507826	0.294285
DDOST	0.0570825	0.712842	0.889746	0.050734
DDRGK1	0.128823	0.404621	0.732047	0.135461
DDT	0.307259	0.0424767	0.236621	0.625946
DDX1	-0.0655391	0.672531	0.870145	0.0604084
DDX17	-0.0114165	0.941368	0.983907	0.00704575
DDX18	0.25275	0.0978661	0.368159	0.433964
DDX19A	0.313237	0.0384161	0.221245	0.655126
DDX19B	-0.0292036	0.850737	0.949678	0.0224235
DDX21	0.187033	0.224105	0.564191	0.248574
DDX23	0.172534	0.26274	0.609701	0.214883
DDX24	-0.0525896	0.734585	0.897612	0.0469111
DDX27	0.246692	0.106458	0.386771	0.412546
DDX39A	0.221756	0.147981	0.455932	0.3411
DDX39B	0.037914	0.806967	0.929761	0.0316289
DDX3X	0.375053	0.012124	0.104476	0.980983
DDX3Y	0.481492	0.000936393	0.0164927	1.78271
DDX41	0.0225955	0.884249	0.963211	0.0162784
DDX42	0.0134467	0.930965	0.980162	0.00870233
DDX46	0.289218	0.0568919	0.274718	0.561112
DDX47	0.223282	0.14514	0.450817	0.346
DDX49	0.0141972	0.927122	0.979645	0.00893111
DDX5	0.353488	0.0185811	0.139571	0.855206
DDX50	0.055789	0.71908	0.892567	0.0493594
DDX54	0.180164	0.241889	0.586388	0.231815
DDX56	0.0401779	0.79568	0.923905	0.0343725
DDX6	-0.105144	0.496975	0.789903	0.102426
DECR1	0.456096	0.00186108	0.0272754	1.56423
DECR2	0.163777	0.288102	0.634071	0.197862
DEK	-0.00648344	0.966683	0.990165	0.00429228
DENND10	0.179164	0.244557	0.589836	0.229269
DENND4B	0.0635179	0.682089	0.876133	0.0574299
DENR	-0.225229	0.141575	0.446497	0.350181
DEPTOR	0.626498	5.38426e-06	0.000287808	3.5409
DERA	0.159803	0.30012	0.643554	0.191415
DERL2	0.248203	0.104263	0.383132	0.416651
DES	0.0731501	0.637007	0.852272	0.0694218
DGAT1	-0.0753851	0.626722	0.848863	0.0711624
DGCR6	-0.0928271	0.548962	0.812965	0.0899283
DGKA	-0.0495902	0.749218	0.904798	0.0434482
DGKZ	0.155743	0.312725	0.656409	0.182826
DGLUCY	-0.167724	0.276482	0.621814	0.20634
DGUOK	-0.254246	0.0958298	0.364074	0.43881
DHCR24	0.299225	0.0484772	0.253527	0.595976
DHCR7	0.17167	0.265174	0.612565	0.212848
DHODH	-0.103876	0.502209	0.79172	0.101428
DHPS	0.0832981	0.590877	0.832698	0.0795127
DHRS11	0.511769	0.000384157	0.00861449	2.06477
DHRS3	-0.148618	0.335649	0.677157	0.16931
DHRS4	0.108386	0.483726	0.783639	0.105884
DHRS4L2	0.0323936	0.834648	0.943417	0.0252961
DHRS7	0.482593	0.000907803	0.0161126	1.79283
DHRS7B	0.383087	0.0102671	0.092364	1.0345
DHRS7C	0.243975	0.110494	0.394057	0.404441
DHTKD1	0.454123	0.00195887	0.0284067	1.54658
DHX15	-0.00183228	0.990582	0.996167	0.00166778
DHX16	0.105026	0.497463	0.789903	0.102426
DHX29	0.131642	0.39433	0.725803	0.139181
DHX30	-0.125267	0.417824	0.744741	0.127995
DHX32	0.00775306	0.960164	0.989214	0.00470977
DHX36	0.0949761	0.53971	0.807369	0.0929279
DHX38	0.316713	0.0362052	0.214797	0.667973
DHX8	0.322936	0.0325084	0.204434	0.689448
DHX9	0.271318	0.0748321	0.322705	0.491195
DIABLO	-0.181818	0.237523	0.581412	0.235516
DIAPH1	0.389711	0.00892491	0.0854746	1.06816
DICER1	-0.0691281	0.655686	0.862429	0.0642768
DIDO1	0.0397921	0.7976	0.924734	0.0339834
DIP2C	0.170543	0.268373	0.614092	0.211767
DIS3L2	0.203461	0.185285	0.513414	0.289532
DKC1	0.28583	0.0599919	0.284606	0.545756
DLAT	0.27766	0.0680259	0.306884	0.513025
DLD	0.27907	0.0665822	0.302449	0.519348
DLG1	0.0330731	0.83123	0.942566	0.0256882
DLGAP4	-0.0442435	0.775515	0.913645	0.0392227
DLST	0.355743	0.0177925	0.13632	0.86544
DMAC1	-0.080397	0.603913	0.839086	0.0761937
DMAC2L	-0.226357	0.139539	0.442999	0.353597
DMAP1	0.116177	0.452656	0.765561	0.11602
DMD	0.167442	0.277301	0.622156	0.206101
DMPK	0.163978	0.287503	0.633581	0.198198
DMTN	-0.156448	0.310513	0.655084	0.183703
DNAAF5	0.150388	0.32986	0.670365	0.173689
DNAJA1	0.0854123	0.581456	0.83081	0.0804983
DNAJA2	0.00324172	0.983338	0.994151	0.00254759
DNAJA3	0.0294574	0.849455	0.949678	0.0224235
DNAJA4	0.188302	0.220922	0.560784	0.251204
DNAJB1	0.0576084	0.710311	0.888516	0.0513346
DNAJB11	-0.00591966	0.969579	0.990401	0.00418884
DNAJB12	0.229443	0.13408	0.431326	0.365195
DNAJB2	0.160395	0.298311	0.643216	0.191643
DNAJB4	0.0978154	0.527601	0.802841	0.0953707
DNAJB5	0.350247	0.0197662	0.145774	0.836321
DNAJB6	0.243552	0.111132	0.394803	0.40362
DNAJB9	0.177365	0.249405	0.596211	0.2246
DNAJC10	-0.00212316	0.989087	0.996167	0.00166778
DNAJC11	-0.24327	0.111559	0.395708	0.402625
DNAJC13	0.0102889	0.94715	0.985193	0.00647868
DNAJC16	-0.167837	0.276152	0.621814	0.20634
DNAJC17	0.124391	0.421113	0.744741	0.127995
DNAJC19	-0.0257928	0.868006	0.955857	0.0196071
DNAJC2	0.0940427	0.543719	0.809068	0.0920152
DNAJC21	-0.0522015	0.736474	0.898744	0.0463638
DNAJC5	0.148281	0.336755	0.678136	0.168683
DNAJC7	-0.0562368	0.716918	0.890722	0.0502577
DNAJC8	-0.00718816	0.963064	0.990165	0.00429228
DNASE1L1	0.407222	0.0060794	0.0656033	1.18307
DNM2	0.313742	0.0380882	0.220797	0.656008
DNMT1	-0.124975	0.418916	0.744741	0.127995
DNPEP	0.449331	0.00221551	0.0314343	1.5026
DNPH1	0.277942	0.0677352	0.305873	0.514459
DNTTIP2	-0.096181	0.534555	0.804106	0.0946868
DOCK6	0.11687	0.449945	0.763528	0.117175
DOCK9	-0.0410478	0.791354	0.921909	0.0353119
DOK7	-0.1943	0.206294	0.540052	0.267564
DOP1B	0.242706	0.112417	0.397135	0.401062
DPCD	0.351331	0.019363	0.143568	0.842944
DPF2	0.0867829	0.575385	0.83081	0.0804983
DPF3	0.0937701	0.544893	0.809068	0.0920152
DPH1	-0.265495	0.0815419	0.338344	0.470642
DPH2	-0.282947	0.0627362	0.289848	0.53783
DPH5	0.305735	0.0435655	0.239082	0.621454
DPH6	-0.0408121	0.792525	0.922455	0.0350546
DPM1	0.0261372	0.866259	0.954504	0.0202221
DPP3	0.205779	0.18022	0.505164	0.296567
DPP7	-0.0035386	0.981812	0.993264	0.00293531
DPP8	-0.0739958	0.633108	0.850168	0.0704951
DPP9	-0.0339676	0.826734	0.938858	0.0274001
DPT	-0.0473573	0.760168	0.906327	0.0427153
DPY30	0.0541893	0.726819	0.896241	0.0475751
DPYSL2	0.0123976	0.936339	0.98228	0.00776459
DPYSL3	0.631008	4.39314e-06	0.000249324	3.60324
DR1	0.130248	0.399399	0.729559	0.136939
DRAP1	0.189244	0.218577	0.557015	0.254133
DRG1	0.108245	0.484298	0.783639	0.105884
DRG2	0.539676	0.000156492	0.00451079	2.34575
DST	0.0241015	0.876592	0.960594	0.0174601
DSTN	0.18957	0.217771	0.556162	0.254799
DTD1	-0.0836526	0.589292	0.831942	0.0799069
DTNA	0.165046	0.284333	0.629346	0.20111
DTX2	0.160168	0.299003	0.643499	0.191452
DTX3	-0.191562	0.212884	0.549483	0.260046
DTYMK	0.0314794	0.839253	0.94495	0.0245912
DUS1L	-0.371327	0.0130782	0.109509	0.960551
DUSP13	0.175053	0.255729	0.604092	0.218897
DUSP23	0.129105	0.403585	0.731939	0.135525
DUSP26	0.290486	0.0557645	0.273003	0.563833
DUSP28	0.275755	0.0700167	0.311603	0.506398
DUSP3	0.524595	0.000256715	0.00644874	2.19052
DUT	-0.126682	0.412541	0.739933	0.130807
DVL1	0.196322	0.20152	0.534557	0.272006
DYM	-0.196161	0.201896	0.535246	0.271447
DYNC1H1	0.111205	0.472357	0.780987	0.107356
DYNC1I2	0.147146	0.34051	0.682951	0.16561
DYNC1LI1	0.394926	0.00797723	0.0791325	1.10165
DYNC1LI2	-0.0892178	0.564671	0.824271	0.0839299
DYNLL1	0.170966	0.267168	0.61409	0.211768
DYNLL2	0.159126	0.302199	0.645543	0.190075
DYNLRB1	0.290909	0.0553928	0.271916	0.565565
DYNLT1	0.365891	0.0145843	0.118453	0.926455
DYRK1A	0.260715	0.0873944	0.34935	0.45674
DYRK1B	0.243847	0.110687	0.394203	0.40428
DYSF	0.458774	0.00173529	0.0261656	1.58227
EARS2	0.400282	0.0070956	0.0726469	1.13878
EBNA1BP2	0.290406	0.0558357	0.27306	0.563742
EBP	0.174965	0.25597	0.604092	0.218897
ECD	-0.146771	0.341755	0.683383	0.165336
ECE1	-0.136773	0.375994	0.709251	0.1492
ECH1	0.463707	0.00152314	0.0238972	1.62165
ECHDC1	0.228048	0.136527	0.436451	0.360064
ECHDC2	0.0606061	0.695944	0.884627	0.0532398
ECHDC3	0.273291	0.0726596	0.317808	0.497835
ECHS1	0.279493	0.0661539	0.301397	0.520862
ECI1	-0.0427061	0.783124	0.916735	0.0377561
ECI2	0.403946	0.00654211	0.0689773	1.16129
ECPAS	0.323185	0.0323671	0.204104	0.690149
ECSIT	0.518252	0.000313968	0.00736383	2.1329
EDC3	0.0885825	0.567457	0.825951	0.0830459
EDC4	-0.0683658	0.65925	0.863951	0.0635109
EDF1	0.134743	0.383187	0.71432	0.146107
EEF1A2	0.219732	0.151812	0.462784	0.334622
EEF1AKNMT	-0.0457954	0.767855	0.90975	0.0410781
EEF1B2	0.486399	0.000814958	0.0149257	1.82606
EEF1D	0.304886	0.0441822	0.24074	0.618452
EEF1E1	-0.053277	0.731245	0.897009	0.0472032
EEF1G	0.0825934	0.594032	0.834137	0.0787627
EEF2	-0.00493305	0.974647	0.990453	0.00416598
EEF2K	0.501903	0.000518256	0.0108292	1.9654
EEFSEC	-0.0293164	0.850167	0.949678	0.0224235
EEPD1	0.187546	0.222815	0.562791	0.249653
EFCAB14	0.10278	0.506755	0.79408	0.100136
EFHD1	0.286258	0.0595934	0.284147	0.546456
EFR3A	0.0289116	0.852213	0.949678	0.0224235
EFTUD2	0.392248	0.00845242	0.0822232	1.08501
EGFL7	0.0743853	0.631315	0.850168	0.0704951
EGFLAM	-0.311205	0.039759	0.225924	0.646039
EGLN1	0.221705	0.148076	0.455932	0.3411
EHBP1L1	0.209161	0.173007	0.494906	0.305477
EHD1	0.137139	0.374706	0.708275	0.149798
EHD2	0.312333	0.0390092	0.223598	0.650533
EHMT1	-0.0987805	0.523516	0.800866	0.0964404
EI24	-0.086183	0.578038	0.83081	0.0804983
EIF1	0.0291755	0.850879	0.949678	0.0224235
EIF1AD	-0.04291	0.782114	0.916718	0.037764
EIF1AX	0.1076	0.486922	0.784435	0.105443
EIF1AY	0.143172	0.353853	0.694182	0.158527
EIF2A	0.0321353	0.835949	0.943959	0.025047
EIF2AK4	-0.261348	0.086601	0.347071	0.459581
EIF2B1	0.34771	0.0207374	0.149655	0.82491
EIF2B2	0.284989	0.0607821	0.28658	0.542754
EIF2B3	0.00197322	0.989858	0.996167	0.00166778
EIF2B4	0.135307	0.381182	0.713474	0.146622
EIF2B5	0.283088	0.0625992	0.289848	0.53783
EIF2D	0.053863	0.728401	0.896644	0.0473798
EIF2S1	0.130092	0.399971	0.729919	0.136725
EIF2S2	0.0975335	0.528797	0.80328	0.0951328
EIF2S3	0.264553	0.0826713	0.339019	0.469776
EIF3A	-0.246653	0.106516	0.386771	0.412546
EIF3B	0.223679	0.144409	0.450364	0.346436
EIF3C	0.140662	0.362439	0.698002	0.156143
EIF3D	0.0529951	0.732614	0.897131	0.0471443
EIF3E	0.0957012	0.536604	0.805871	0.0937345
EIF3F	0.0624383	0.687214	0.879064	0.0559795
EIF3G	-0.0817477	0.597828	0.836086	0.077749
EIF3H	0.098802	0.523425	0.800866	0.0964404
EIF3I	0.251586	0.0994747	0.371835	0.429649
EIF3J	-0.0610289	0.693926	0.883895	0.0535993
EIF3K	0.272868	0.0731209	0.318886	0.496364
EIF3L	0.0979563	0.527003	0.802197	0.0957191
EIF3M	0.230867	0.131615	0.42715	0.369419
EIF4A1	0.443975	0.00253708	0.0347309	1.45928
EIF4A2	0.282875	0.0628054	0.289876	0.537788
EIF4A3	0.25229	0.0984988	0.369632	0.432231
EIF4B	-0.164623	0.285586	0.630869	0.200061
EIF4E	0.2926	0.0539256	0.267996	0.571872
EIF4E2	0.223627	0.144504	0.450364	0.346436
EIF4E3	-0.24473	0.109361	0.3915	0.407268
EIF4EBP1	0.0246807	0.87365	0.958742	0.0182985
EIF4EBP2	-0.0666573	0.667265	0.868219	0.0613705
EIF4G1	0.29556	0.0514333	0.26097	0.583409
EIF4G2	-0.0163495	0.91611	0.9744	0.0112628
EIF4G3	0.510359	0.000401169	0.0089523	2.04807
EIF4H	0.2895	0.0566398	0.274718	0.561112
EIF5	0.134461	0.384193	0.715034	0.145673
EIF5A	0.154472	0.31674	0.658631	0.181358
EIF5B	0.0493305	0.750489	0.904798	0.0434482
EIF6	0.225229	0.141575	0.446497	0.350181
EIPR1	-0.16281	0.290998	0.63532	0.197007
ELAC2	-0.105167	0.496881	0.789903	0.102426
ELAVL1	0.175194	0.255341	0.603992	0.218969
ELF1	-0.145571	0.345759	0.688373	0.162176
ELMO2	-0.210148	0.170943	0.491141	0.308794
ELN	0.191684	0.212587	0.549333	0.260164
ELOA	-0.134973	0.382366	0.71432	0.146107
ELOB	-0.0311487	0.840919	0.946086	0.0240695
ELOC	0.0417195	0.788017	0.919887	0.0362655
ELOVL1	0.120176	0.43714	0.754736	0.122205
ELP1	-0.115712	0.454478	0.76585	0.115857
ELP3	0.144891	0.348043	0.690825	0.160632
EMC1	0.148837	0.334927	0.677157	0.16931
EMC10	0.159549	0.3009	0.643554	0.191415
EMC2	0.0949965	0.539622	0.807369	0.0929279
EMC3	0.0690627	0.655991	0.862451	0.0642655
EMC4	0.160086	0.299253	0.643554	0.191415
EMC6	0.0740731	0.632751	0.850168	0.0704951
EMC7	0.293562	0.0531051	0.26593	0.575232
EMC8	-0.0363636	0.814719	0.932586	0.0303113
EMC9	-0.161785	0.294088	0.638411	0.194899
EMD	0.143199	0.353759	0.694182	0.158527
EMG1	0.244305	0.109997	0.3932	0.405386
EML1	0.238901	0.11834	0.405373	0.392145
ENAH	0.0602325	0.697729	0.884627	0.0532398
ENDOD1	0.367865	0.0140213	0.114284	0.942015
ENDOG	0.162932	0.290633	0.63532	0.197007
ENG	0.0671867	0.664778	0.866945	0.0620083
ENGASE	0.153009	0.321401	0.663479	0.178173
ENO1	0.0887949	0.566525	0.825195	0.0834434
ENO3	0.597604	1.84331e-05	0.000807017	3.09312
ENOPH1	0.0842847	0.586472	0.831942	0.0799069
ENPP4	0.0875264	0.572103	0.82964	0.0811103
ENSA	0.102889	0.5063	0.79408	0.100136
ENTPD5	0.0254071	0.869962	0.956929	0.0191204
ENTR1	-0.0611879	0.693167	0.883895	0.0535993
ENY2	-0.306726	0.0428546	0.236621	0.625946
EOGT	0.0317167	0.838057	0.944844	0.0246397
EP400	-0.0711859	0.646102	0.857732	0.0666485
EPB41	0.197343	0.199137	0.530203	0.275557
EPB41L2	-0.00493305	0.974647	0.990453	0.00416598
EPDR1	0.106977	0.489463	0.785888	0.104639
EPG5	0.0843833	0.586032	0.831942	0.0799069
EPHX1	0.576462	4.21713e-05	0.00158903	2.79887
EPHX2	0.596195	1.95142e-05	0.000846292	3.07248
EPM2A	0.0697674	0.652702	0.860721	0.0651376
EPM2AIP1	0.0292996	0.850252	0.949678	0.0224235
EPN1	0.17012	0.269579	0.61532	0.210899
EPN2	0.0684631	0.658795	0.863951	0.0635109
EPRS1	-0.05074	0.743598	0.902646	0.0444825
EPS15	0.249471	0.102447	0.377969	0.422544
EPS15L1	0.544891	0.000131149	0.00393377	2.40519
EPS8	0.190616	0.215195	0.552653	0.257547
ERAL1	0.0472492	0.760699	0.906327	0.0427153
ERAP1	0.37012	0.0134006	0.110399	0.957035
ERBIN	0.226498	0.139287	0.442502	0.354085
ERCC1	0.199023	0.195264	0.524986	0.279852
ERCC3	-0.0532302	0.731472	0.897009	0.0472032
ERGIC1	-0.141226	0.360499	0.697774	0.156285
ERGIC2	0.0529138	0.733009	0.897375	0.047026
ERGIC3	0.000399921	0.997944	0.999199	0.000348094
ERH	0.155462	0.313612	0.656799	0.182567
ERI3	0.355321	0.0179382	0.136753	0.864065
ERLEC1	0.0493384	0.75045	0.904798	0.0434482
ERLIN2	-0.108104	0.484871	0.783738	0.105829
ERMP1	0.296688	0.0505087	0.259428	0.585983
ERP29	-0.0497533	0.748419	0.904676	0.0435068
ESAM	0.0477479	0.758249	0.905839	0.0429489
ESD	0.142636	0.355677	0.694367	0.158411
ESRRA	-0.265148	0.081957	0.338356	0.470626
ESYT1	0.258087	0.0907488	0.355949	0.448612
ESYT2	0.242142	0.11328	0.397822	0.400311
ETF1	-0.0878083	0.570861	0.828623	0.0816428
ETFA	0.347428	0.0208478	0.150215	0.823286
ETFB	0.57914	3.80946e-05	0.00147161	2.83221
ETFDH	0.530655	0.000210999	0.00551115	2.25876
ETFRF1	-0.00591966	0.969579	0.990401	0.00418884
ETHE1	-0.00563777	0.971027	0.990401	0.00418884
EVI5L	-0.0849832	0.583362	0.831942	0.0799069
EWSR1	-0.073432	0.635706	0.851746	0.0696897
EXD2	0.078833	0.610992	0.840989	0.0752098
EXOC1	-0.0837941	0.58866	0.831942	0.0799069
EXOC3	0.157176	0.30824	0.651935	0.185796
EXOC4	0.239464	0.117448	0.403822	0.39381
EXOC5	0.0982702	0.525674	0.801175	0.0962727
EXOC6	-0.0863697	0.577212	0.83081	0.0804983
EXOC7	0.0264975	0.864432	0.954129	0.0203928
EXOSC10	0.077433	0.617359	0.844572	0.0733633
EXOSC2	-0.422916	0.00423504	0.0500475	1.30062
EXOSC5	0.124575	0.420418	0.744741	0.127995
EXOSC7	0.0882306	0.569004	0.827233	0.0823723
EXOSC8	-0.130574	0.39821	0.728731	0.137433
EXOSC9	0.155657	0.312997	0.656409	0.182826
EYA4	0.111112	0.47273	0.781054	0.107319
EZR	0.650176	1.78266e-06	0.000139853	3.85433
F8	-0.120376	0.436372	0.754736	0.122205
FAAH	0.4747	0.00113103	0.0188382	1.72496
FABP3	0.220014	0.151274	0.461757	0.335587
FABP4	0.487808	0.000782787	0.0143939	1.84182
FABP5	-0.0897815	0.562204	0.82319	0.0845002
FADS2	0.0471907	0.760987	0.906327	0.0427153
FAF1	-0.0373502	0.809784	0.930644	0.0312164
FAH	0.0135307	0.930535	0.980162	0.00870233
FAHD1	0.168851	0.273219	0.618105	0.208938
FAHD2A	-0.00599882	0.969172	0.990401	0.00418884
FAM114A1	0.463274	0.0015408	0.024092	1.61813
FAM114A2	0.128964	0.404103	0.731939	0.135525
FAM118B	0.217282	0.156546	0.470048	0.327858
FAM120A	0.206624	0.178397	0.502814	0.298593
FAM120B	0.0983791	0.525213	0.801175	0.0962727
FAM126A	0.219535	0.152189	0.463013	0.334407
FAM136A	0.561945	7.20777e-05	0.00240102	2.6196
FAM160A1	-0.0451526	0.771025	0.911392	0.0402949
FAM160A2	-0.166522	0.279987	0.623898	0.204886
FAM162A	0.0287526	0.853016	0.949678	0.0224235
FAM177A1	0.30902	0.0412456	0.23236	0.633838
FAM20B	0.00479905	0.975336	0.990453	0.00416598
FAM210A	0.250317	0.10125	0.375058	0.425902
FAM210B	0.11089	0.473622	0.781054	0.107319
FAM228B	0.106579	0.491089	0.785888	0.104639
FAM234A	-0.123839	0.423192	0.745369	0.127629
FAM32A	0.109778	0.478094	0.783639	0.105884
FAM3C	0.0542636	0.726459	0.896241	0.0475751
FAM50A	-0.020396	0.895451	0.966288	0.0148934
FAM8A1	0.291143	0.0551884	0.271629	0.566025
FAM98A	0.0965469	0.532994	0.80328	0.0951328
FAR1	-0.00900119	0.953757	0.986831	0.0057571
FARP1	-0.00639874	0.967118	0.990165	0.00429228
FARP2	0.170166	0.269446	0.61532	0.210899
FARS2	0.194106	0.206756	0.5405	0.267204
FARSA	-0.0262156	0.865861	0.954295	0.0203173
FARSB	0.247357	0.105487	0.386393	0.41297
FASN	0.158421	0.304373	0.647479	0.188774
FASTKD1	0.259002	0.0895699	0.354032	0.450957
FASTKD2	-0.0618746	0.689896	0.881203	0.0549239
FASTKD5	-0.154142	0.317789	0.659097	0.181051
FAU	0.110641	0.47462	0.781456	0.107095
FBL	0.0985201	0.524616	0.801175	0.0962727
FBLN1	-0.0725863	0.639613	0.85325	0.0689238
FBLN2	-0.184637	0.230204	0.573114	0.241759
FBLN5	0.181677	0.237893	0.581698	0.235302
FBN1	-0.0837209	0.588987	0.831942	0.0799069
FBP2	0.682452	3.35543e-07	3.56039e-05	4.4485
FBXO21	-0.102534	0.507778	0.794648	0.0998255
FBXO3	-0.224065	0.143699	0.44967	0.347107
FBXO40	0.336875	0.0253484	0.171924	0.764663
FBXO42	-0.154312	0.317247	0.65871	0.181306
FBXO6	-0.0208925	0.89292	0.966052	0.0149996
FBXO7	0.0755845	0.625808	0.848613	0.0712903
FBXW11	0.0673867	0.663839	0.866905	0.0620284
FBXW5	-0.0949118	0.539985	0.807519	0.0928473
FCGRT	0.0880699	0.56971	0.827998	0.0819706
FCSK	0.108641	0.482693	0.783639	0.105884
FDFT1	0.104009	0.501661	0.791398	0.101605
FDPS	-0.212403	0.166293	0.484665	0.314559
FDX1	0.048125	0.756398	0.905409	0.0431553
FDX2	0.15357	0.31961	0.661525	0.179454
FECH	0.154898	0.315392	0.65815	0.181675
FEM1A	0.211142	0.168882	0.487701	0.311846
FERMT2	-0.324454	0.0316557	0.200443	0.69801
FEZ2	0.252995	0.0975303	0.367196	0.435102
FGF13	0.0199961	0.89749	0.966858	0.0146374
FGGY	-0.0038055	0.980441	0.99275	0.00315994
FH	0.246653	0.106516	0.386771	0.412546
FHL1	0.229035	0.134793	0.43241	0.364105
FHL3	0.15814	0.305245	0.647836	0.188535
FHOD1	0.233122	0.127782	0.421992	0.374696
FHOD3	0.0606651	0.695662	0.884627	0.0532398
FIBP	-0.159747	0.300292	0.643554	0.191415
FILIP1	0.173925	0.258852	0.605877	0.217616
FILIP1L	-0.185163	0.228854	0.571452	0.24302
FIS1	-0.353629	0.018531	0.139422	0.855669
FITM1	-0.105256	0.496516	0.789788	0.10249
FKBP15	0.258884	0.089721	0.354032	0.450957
FKBP1A	0.184355	0.230929	0.573826	0.24122
FKBP2	0.108809	0.482012	0.783639	0.105884
FKBP3	0.0965469	0.532994	0.80328	0.0951328
FKBP4	0.400705	0.00702974	0.0722946	1.14089
FKBP5	0.452995	0.00201677	0.029063	1.53666
FKBP8	0.086117	0.578331	0.83081	0.0804983
FKBP9	-0.0869538	0.57463	0.83081	0.0804983
FLAD1	-0.0116984	0.939923	0.983907	0.00704575
FLII	0.152079	0.324386	0.664234	0.177679
FLNA	0.0112755	0.942091	0.983907	0.00704575
FLNB	-0.0605069	0.696418	0.884627	0.0532398
FLNC	0.121494	0.432092	0.753253	0.123059
FLOT1	0.36124	0.0159879	0.126066	0.899404
FLOT2	0.255391	0.0942921	0.361926	0.44138
FMC1	0.00211416	0.989133	0.996167	0.00166778
FMNL2	0.192962	0.209497	0.545333	0.263339
FMR1	0.114765	0.458204	0.770151	0.113424
FN1	0.313319	0.0383626	0.221245	0.655126
FN3K	0.15222	0.323933	0.664192	0.177706
FN3KRP	0.163214	0.289788	0.635284	0.197032
FNBP1	-0.125125	0.418355	0.744741	0.127995
FNBP1L	-0.190122	0.21641	0.554227	0.256313
FNBP4	0.0175965	0.909737	0.972533	0.0120955
FNTA	0.0642706	0.678523	0.874698	0.058142
FNTB	-0.0514447	0.74016	0.901807	0.0448866
FOCAD	0.298658	0.0489252	0.25471	0.593953
FOXRED1	0.0128805	0.933865	0.980803	0.00841805
FPGS	-0.00459957	0.976361	0.990804	0.00401235
FRMD3	0.233686	0.126836	0.42038	0.376358
FRY	-0.0730258	0.637582	0.852272	0.0694218
FRZB	0.499507	0.000556579	0.0114223	1.94225
FSD2	0.288936	0.0571448	0.27565	0.559641
FTH1	-0.582805	3.30988e-05	0.00131168	2.88217
FTL	0.197604	0.198533	0.529997	0.275727
FTO	-0.0414724	0.789244	0.920852	0.0358104
FTSJ3	0.106885	0.489837	0.785888	0.104639
FUBP1	-0.0616933	0.690759	0.88182	0.0546202
FUBP3	-0.0672334	0.664558	0.866905	0.0620284
FUCA1	0.239496	0.117398	0.403822	0.39381
FUNDC1	-0.161663	0.294456	0.638799	0.194636
FUNDC2	-0.326427	0.0305748	0.195483	0.70889
FUS	-0.106695	0.490615	0.785888	0.104639
FXN	-0.0714588	0.644836	0.857481	0.0667757
FXR1	-0.109232	0.4803	0.783639	0.105884
FXR2	-0.457082	0.00181383	0.0268108	1.57169
FXYD1	0.435236	0.00315045	0.0404543	1.39304
FYCO1	0.40592	0.00625988	0.0669225	1.17443
FYTTD1	0.191684	0.212587	0.549333	0.260164
G3BP1	0.0373502	0.809784	0.930644	0.0312164
G3BP2	0.315292	0.0370958	0.21779	0.661962
GAA	0.0345314	0.823903	0.937264	0.028138
GAB1	0.0943814	0.542263	0.808757	0.092182
GABARAP	-0.0817701	0.597727	0.836086	0.077749
GABARAPL2	0.0744186	0.631161	0.850168	0.0704951
GADD45GIP1	-0.298941	0.0487011	0.253831	0.595456
GAK	-0.0146247	0.924933	0.979159	0.00914679
GALC	-0.0733855	0.635921	0.851786	0.0696698
GALK2	-0.156369	0.310761	0.655113	0.183684
GALM	0.117689	0.446757	0.760645	0.118818
GALNT2	-0.237209	0.121047	0.411311	0.38583
GALT	0.480765	0.000955693	0.0165832	1.78033
GAMT	0.462861	0.00155779	0.0241116	1.61777
GANAB	0.385624	0.00973393	0.0902078	1.04476
GANC	0.0462297	0.765715	0.908619	0.041618
GAPDH	0.502607	0.000507441	0.0106516	1.97258
GAPVD1	0.0804792	0.603542	0.839086	0.0761937
GARS1	-0.15222	0.323933	0.664192	0.177706
GART	0.115856	0.453913	0.76585	0.115857
GATAD2A	-0.060788	0.695075	0.884627	0.0532398
GATB	0.143025	0.354352	0.694182	0.158527
GATD1	-0.142132	0.357396	0.695385	0.157775
GATD3A	0.15969	0.300467	0.643554	0.191415
GATM	0.124873	0.419301	0.744741	0.127995
GBA2	-0.249351	0.102619	0.378299	0.422165
GBE1	0.491614	0.000701521	0.0133983	1.87295
GBF1	0.202819	0.186705	0.515109	0.288101
GBP2	0.484144	0.000868894	0.0156639	1.8051
GCAT	0.129694	0.401425	0.730711	0.136254
GCDH	0.404651	0.00644008	0.0683719	1.16512
GCFC2	-0.0772831	0.618042	0.844572	0.0733633
GCLC	0.204651	0.182671	0.508624	0.293603
GCLM	-0.0104299	0.946427	0.984773	0.00666399
GCN1	0.263425	0.084038	0.341576	0.466512
GCSH	0.212967	0.165144	0.482318	0.316667
GDE1	0.172375	0.263187	0.610122	0.214583
GDI1	0.139394	0.366827	0.701749	0.153818
GDI2	0.299789	0.0480349	0.252362	0.597976
GEMIN5	0.110359	0.475753	0.783042	0.106215
GET3	0.137703	0.372727	0.707504	0.150271
GET4	-0.100211	0.517487	0.798017	0.0979876
GFER	-0.0916089	0.554241	0.816618	0.0879812
GFM1	0.195772	0.202811	0.536126	0.270733
GFM2	0.50148	0.000524844	0.0109172	1.96189
GFPT1	0.038055	0.806263	0.929761	0.0316289
GGA1	0.0148208	0.923929	0.978759	0.00932429
GGA2	0.115977	0.453439	0.76585	0.115857
GGA3	0.0837605	0.58881	0.831942	0.0799069
GGCT	0.369415	0.013592	0.111377	0.953204
GGCX	-0.109806	0.477984	0.783639	0.105884
GGPS1	0.281566	0.0640846	0.294597	0.530772
GGT7	0.29328	0.0533446	0.26626	0.574694
GHITM	0.277942	0.0677352	0.305873	0.514459
GID8	-0.144517	0.349302	0.691483	0.160218
GIGYF2	-0.0314306	0.839499	0.94495	0.0245912
GIMAP4	0.102724	0.506988	0.79408	0.100136
GIMAP7	0.255949	0.0935496	0.361169	0.44229
GIPC1	0.384496	0.0099679	0.0910983	1.04049
GIT1	-0.0828033	0.593091	0.833897	0.0788874
GIT2	0.00394644	0.979717	0.992673	0.0031938
GKAP1	-0.0586263	0.705421	0.887472	0.0518456
GLG1	0.349189	0.0201662	0.147078	0.832452
GLO1	0.23284	0.128256	0.422648	0.374021
GLOD4	0.28358	0.0621251	0.289644	0.538135
GLRX	0.567724	5.84046e-05	0.00208129	2.68167
GLRX2	-0.114651	0.458656	0.770205	0.113394
GLRX3	-0.175194	0.255341	0.603992	0.218969
GLRX5	0.208457	0.174492	0.496608	0.303986
GLS	0.172967	0.261526	0.608734	0.215572
GLT8D1	0.0857831	0.57981	0.83081	0.0804983
GLTP	-0.00325551	0.983267	0.994151	0.00254759
GLUD1	0.44031	0.00278015	0.0372605	1.42875
GLUL	0.383087	0.0102671	0.092364	1.0345
GLYR1	0.0913319	0.555445	0.817866	0.0873176
GMPPA	0.037914	0.806967	0.929761	0.0316289
GMPR	0.443834	0.00254607	0.0347309	1.45928
GMPR2	0.218662	0.153866	0.465344	0.332226
GMPS	-0.0610289	0.693926	0.883895	0.0535993
GNA11	-0.0325581	0.83382	0.943177	0.0254067
GNA13	0.116138	0.452808	0.765561	0.11602
GNAI2	-0.00535588	0.972475	0.990433	0.00417501
GNAS	0.397463	0.00754849	0.0756	1.12148
GNB1	0.0133744	0.931335	0.980162	0.00870233
GNB2	0.380012	0.0109467	0.0966398	1.01484
GNG11	-0.0140944	0.927648	0.979645	0.00893111
GNG5	-0.00662438	0.965959	0.990165	0.00429228
GNL1	-0.0173031	0.911236	0.972591	0.0120697
GNL2	0.210958	0.169261	0.487922	0.31165
GNL3	-0.00657081	0.966234	0.990165	0.00429228
GNPAT	-0.102326	0.508645	0.794648	0.0998255
GNPDA1	0.0555321	0.720321	0.892778	0.0492564
GNPDA2	0.263989	0.0833525	0.340294	0.468145
GNPTG	0.137573	0.373182	0.707504	0.150271
GNS	0.111961	0.469331	0.778044	0.108996
GOLGA2	-0.12555	0.416764	0.743675	0.128617
GOLGA3	-0.115783	0.454201	0.76585	0.115857
GOLGA4	0.0131078	0.9327	0.980476	0.00856286
GOLGA5	0.0457954	0.767855	0.90975	0.0410781
GOLGA7	-0.0377469	0.807802	0.929761	0.0316289
GOLGB1	0.32303	0.0324551	0.204378	0.689565
GOLIM4	0.000283088	0.998545	0.999199	0.000348094
GOLM2	0.198017	0.197576	0.528365	0.277066
GOLPH3	-0.00188735	0.990299	0.996167	0.00166778
GOLPH3L	-0.120976	0.434072	0.754416	0.122389
GON7	-0.0511899	0.741403	0.902047	0.0447709
GOPC	0.109605	0.478792	0.783639	0.105884
GORASP2	0.0263566	0.865147	0.954129	0.0203928
GOSR1	0.0140177	0.92804	0.979835	0.00884707
GOSR2	0.0846175	0.584989	0.831942	0.0799069
GOT1	0.477378	0.00105035	0.0177516	1.75076
GOT2	0.685271	2.87117e-07	3.32565e-05	4.47812
GPAA1	-0.0584504	0.706265	0.887535	0.0518147
GPAM	-0.144172	0.350466	0.691753	0.160049
GPAT3	0.0990839	0.522235	0.800306	0.0967439
GPAT4	0.174166	0.258184	0.605877	0.217616
GPATCH4	0.330935	0.0282199	0.184025	0.735123
GPATCH8	0.232615	0.128636	0.423291	0.373361
GPC1	0.460324	0.00166596	0.0252752	1.5973
GPC4	0.427833	0.00376831	0.0460716	1.33657
GPCPD1	0.183944	0.23199	0.574671	0.24058
GPD1	0.818323	1.17074e-11	8.96984e-09	8.04722
GPD1L	0.632699	4.06706e-06	0.000236661	3.62587
GPD2	0.247216	0.105692	0.386665	0.412665
GPHN	0.34334	0.0225041	0.158668	0.799512
GPI	0.302748	0.045766	0.246857	0.607554
GPKOW	0.225755	0.140622	0.445205	0.35144
GPN1	-0.0584577	0.70623	0.887535	0.0518147
GPN3	0.145296	0.346683	0.689019	0.161769
GPNMB	0.0925755	0.550051	0.813573	0.0896036
GPR108	0.0923818	0.55089	0.813977	0.089388
GPRC5B	0.187872	0.221998	0.561923	0.250323
GPRC5C	-0.177765	0.248322	0.595225	0.225319
GPS1	0.33432	0.0265521	0.177671	0.750384
GPT	0.192671	0.210198	0.54623	0.262625
GPT2	0.703333	1.01379e-07	1.60703e-05	4.79398
GPX1	0.201973	0.188588	0.516959	0.286544
GPX3	0.261734	0.086121	0.346368	0.460463
GPX4	0.187315	0.223395	0.56302	0.249476
GRAMD1A	0.397322	0.00757186	0.0756693	1.12108
GRB2	0.245807	0.10776	0.389137	0.409897
GRHPR	0.0520085	0.737413	0.899175	0.0461558
GRIPAP1	-0.0696818	0.653102	0.860809	0.065093
GRK2	0.0839978	0.587751	0.831942	0.0799069
GRPEL1	0.108668	0.482583	0.783639	0.105884
GRSF1	0.0215645	0.889497	0.96387	0.0159816
GRWD1	0.0855532	0.58083	0.83081	0.0804983
GSDMD	0.175806	0.253658	0.602307	0.220182
GSE1	0.0429915	0.78171	0.916714	0.0377661
GSK3A	0.388865	0.00908737	0.0863112	1.06393
GSK3B	0.0471342	0.761264	0.906327	0.0427153
GSN	-0.286117	0.0597245	0.284147	0.546456
GSPT1	-0.0520085	0.737413	0.899175	0.0461558
GSR	0.263707	0.0836947	0.340482	0.467906
GSS	0.15814	0.305245	0.647836	0.188535
GSTA4	0.267797	0.0788352	0.332787	0.477833
GSTK1	0.423256	0.00420128	0.0499051	1.30185
GSTM1	0.73277	1.55875e-08	3.41218e-06	5.46697
GSTM2	0.713742	5.36905e-08	9.1413e-06	5.03899
GSTM3	0.727555	2.2101e-08	4.41731e-06	5.35484
GSTM4	0.388255	0.00920612	0.0870758	1.0601
GSTO1	0.302044	0.0462982	0.248927	0.603927
GSTP1	0.484848	0.000851706	0.0155369	1.80864
GSTZ1	0.0813249	0.59973	0.837113	0.0772158
GTF2F1	0.0829383	0.592487	0.833614	0.0790349
GTF2F2	-0.182564	0.235571	0.578174	0.237941
GTF2H1	0.10038	0.516779	0.79764	0.0981932
GTF2I	0.423397	0.00418732	0.0499051	1.30185
GTF3C1	0.0641873	0.678918	0.874715	0.0581333
GTF3C2	-0.0537894	0.728758	0.896644	0.0473798
GTF3C3	-0.0951812	0.53883	0.807305	0.0929626
GTF3C5	-0.0632988	0.683127	0.876699	0.0571494
GTF3C6	0.0326658	0.833279	0.943177	0.0254067
GTPBP1	-0.0972516	0.529995	0.80328	0.0951328
GTPBP10	0.102185	0.509232	0.794648	0.0998255
GTPBP4	0.274952	0.0708696	0.312986	0.504475
GTPBP6	-0.108438	0.483517	0.783639	0.105884
GTPBP8	-0.286709	0.059175	0.2828	0.54852
GUCD1	-0.000799842	0.995889	0.998713	0.000559313
GUF1	0.118111	0.445114	0.759536	0.119452
GUK1	-0.0527992	0.733566	0.897598	0.0469179
GULP1	-0.282344	0.0633219	0.291822	0.534883
GUSB	-0.136434	0.377189	0.709467	0.149068
GYG1	0.311205	0.039759	0.225924	0.646039
GYPC	0.246004	0.107469	0.388997	0.410054
GYS1	0.190698	0.214995	0.552464	0.257696
H1-0	0.0477801	0.75809	0.905839	0.0429489
H1-10	0.169853	0.270342	0.616144	0.210317
H1-2	0.100634	0.515713	0.79764	0.0981932
H2AZ2	0.0484848	0.754632	0.905409	0.0431553
H2BC5	0.372234	0.0128401	0.108106	0.966149
H3-3B	0.32685	0.0303473	0.194569	0.710925
H6PD	0.277519	0.0681716	0.30724	0.512522
HACD1	0.0398872	0.797127	0.924651	0.0340222
HACL1	-0.256478	0.0928511	0.361169	0.44229
HADH	0.122481	0.428335	0.749831	0.125037
HADHA	0.374348	0.0122997	0.105292	0.977604
HADHB	0.590698	2.43101e-05	0.00102378	2.98979
HAGH	0.402396	0.00677154	0.0704271	1.15226
HARS1	0.0797745	0.606726	0.839086	0.0761937
HARS2	-0.134743	0.383187	0.71432	0.146107
HAT1	-0.104379	0.500128	0.790609	0.102038
HAX1	-0.0384778	0.804152	0.928808	0.032074
HBA1	0.250458	0.101052	0.375058	0.425902
HBA2	0.39845	0.00738722	0.0751306	1.12418
HBB	0.44482	0.00248373	0.0342873	1.46487
HBG2	0.635659	3.5496e-06	0.000218988	3.65958
HBS1L	0.458492	0.00174817	0.0261769	1.58208
HCCS	0.118675	0.442929	0.75871	0.119924
HCFC1	0.173925	0.258852	0.605877	0.217616
HCFC2	-0.0875877	0.571833	0.829542	0.0811616
HDAC1	0.0400698	0.796218	0.924296	0.0341888
HDAC2	0.0681174	0.660413	0.864441	0.0632645
HDAC6	-0.0526544	0.73427	0.897612	0.0469111
HDDC2	0.17012	0.269579	0.61532	0.210899
HDDC3	0.287808	0.0581658	0.279402	0.55377
HDGF	0.070895	0.647454	0.85816	0.0664317
HDGFL2	0.298379	0.0491469	0.255575	0.592482
HDHD2	0.191684	0.212587	0.549333	0.260164
HDHD5	0.415786	0.00500152	0.0577688	1.23831
HDLBP	-0.100916	0.514531	0.797203	0.0984311
HEATR3	0.158421	0.304373	0.647479	0.188774
HEATR5A	-0.0220175	0.887191	0.96342	0.0161843
HEBP1	0.0594785	0.701336	0.886214	0.0524615
HEBP2	0.179986	0.242364	0.586388	0.231815
HECTD1	-0.292459	0.0540466	0.268018	0.571837
HECTD3	0.161381	0.29531	0.639229	0.194343
HECTD4	0.0675867	0.662901	0.866464	0.0622494
HERC1	-0.106441	0.491653	0.786132	0.104505
HERC2	-0.180164	0.241889	0.586388	0.231815
HERC4	0.0263272	0.865296	0.954129	0.0203928
HEXA	0.108245	0.484298	0.783639	0.105884
HEXB	0.105004	0.497555	0.789903	0.102426
HEXD	0.0865398	0.576459	0.83081	0.0804983
HEXIM1	0.074088	0.632683	0.850168	0.0704951
HGH1	0.266526	0.0803214	0.335366	0.474481
HGS	0.0945736	0.541437	0.808637	0.0922465
HHATL	0.253841	0.0963778	0.36525	0.437409
HIBADH	0.285835	0.0599876	0.284606	0.545756
HIBCH	0.458351	0.00175464	0.0261885	1.58189
HIF1AN	0.206061	0.17961	0.504688	0.296977
HIKESHI	0.211135	0.168897	0.487701	0.311846
HINT1	0.522622	0.000273425	0.00661544	2.17944
HINT2	-0.263989	0.0833525	0.340294	0.468145
HINT3	-0.055673	0.71964	0.892656	0.049316
HJV	0.296741	0.050465	0.259428	0.585983
HK1	0.438619	0.00289909	0.0380775	1.41933
HK2	0.750669	4.41066e-09	1.12643e-06	5.94829
HLA-A	0.205074	0.181749	0.507903	0.29422
HLA-B	0.0883479	0.568488	0.826744	0.0826288
HLA-DPA1	-0.0220175	0.887191	0.96342	0.0161843
HLA-DPB1	-0.108517	0.483196	0.783639	0.105884
HLA-DRA	0.317559	0.0356835	0.213353	0.670901
HLA-DRB1	0.229334	0.13427	0.431432	0.365088
HLA-E	0.169551	0.271209	0.616864	0.20981
HLCS	0.245862	0.107678	0.389137	0.409897
HLTF	0.00559889	0.971227	0.990401	0.00418884
HM13	0.217412	0.156293	0.4699	0.327995
HMBS	0.02537	0.870151	0.956929	0.0191204
HMCN2	0.194221	0.206481	0.540236	0.267416
HMG20A	-0.0864497	0.576858	0.83081	0.0804983
HMGA1	0.284362	0.061377	0.288003	0.540603
HMGB1	0.0317125	0.838078	0.944844	0.0246397
HMGB2	0.083439	0.590246	0.832503	0.0796141
HMGCL	0.160536	0.297881	0.642892	0.191862
HMGN1	-0.202308	0.187841	0.516141	0.287231
HMGN2	0.188112	0.221396	0.560917	0.251102
HMGN3	0.0484081	0.755009	0.905409	0.0431553
HMGN4	0.0234639	0.879832	0.961768	0.0169297
HMOX1	0.246653	0.106516	0.386771	0.412546
HMOX2	0.333756	0.026824	0.178451	0.74848
HNRNPA0	0.140381	0.363411	0.698412	0.155888
HNRNPA1	0.290909	0.0553928	0.271916	0.565565
HNRNPA2B1	-0.11346	0.463366	0.774579	0.110934
HNRNPA3	0.124313	0.421405	0.744741	0.127995
HNRNPAB	0.266667	0.0801556	0.334978	0.474984
HNRNPC	0.164341	0.286423	0.632111	0.199207
HNRNPD	-0.120051	0.437619	0.754736	0.122205
HNRNPDL	0.140521	0.362925	0.698412	0.155888
HNRNPF	0.444397	0.00251028	0.0345502	1.46155
HNRNPH1	0.0035386	0.981812	0.993264	0.00293531
HNRNPH2	0.035518	0.818955	0.935106	0.0291392
HNRNPH3	0.0793517	0.608641	0.840721	0.0753479
HNRNPK	0.0899225	0.561588	0.82319	0.0845002
HNRNPL	0.150951	0.328029	0.668703	0.174767
HNRNPLL	0.0488327	0.752927	0.90489	0.0434041
HNRNPM	0.106554	0.491192	0.785888	0.104639
HNRNPR	-0.0557059	0.719481	0.892656	0.049316
HNRNPU	0.0768147	0.62018	0.845733	0.0727666
HNRNPUL1	0.053277	0.731245	0.897009	0.0472032
HNRNPUL2	0.202114	0.188273	0.516404	0.287011
HOMER1	0.652854	1.56371e-06	0.000135667	3.86753
HOMER2	0.36561	0.0146663	0.118908	0.924788
HOMER3	0.78506	2.82002e-10	1.4404e-07	6.84152
HOOK2	-0.0645872	0.677026	0.873012	0.0589798
HOXC10	0.0717858	0.643319	0.856237	0.0674058
HP1BP3	0.129669	0.401518	0.730711	0.136254
HPF1	0.0863419	0.577335	0.83081	0.0804983
HPRT1	0.181113	0.239377	0.584084	0.233524
HRAS	-0.0369636	0.811717	0.931091	0.031008
HRC	0.268358	0.0781865	0.331897	0.478996
HSBP1	-0.0197322	0.898835	0.966858	0.0146374
HSCB	-0.3465	0.0212145	0.151669	0.819104
HSD17B10	-0.17463	0.256897	0.604998	0.218246
HSD17B12	-0.0630021	0.684535	0.877373	0.0568158
HSD17B4	0.157717	0.306557	0.649121	0.187674
HSD17B8	0.163777	0.288102	0.634071	0.197862
HSDL1	0.125581	0.416646	0.743675	0.128617
HSDL2	0.38055	0.0108252	0.0958831	1.01826
HSP90AA1	0.0436927	0.778238	0.914934	0.03861
HSP90AB1	-0.108245	0.484298	0.783639	0.105884
HSP90B1	0.035377	0.819662	0.93568	0.0288726
HSPA14	0.0686489	0.657926	0.863645	0.0636648
HSPA1B	0.225026	0.141944	0.446497	0.350181
HSPA2	0.608598	1.17066e-05	0.000560576	3.25137
HSPA4	0.162086	0.293178	0.637229	0.195704
HSPA5	0.0276251	0.858721	0.952361	0.0211983
HSPA8	-0.017618	0.909627	0.972533	0.0120955
HSPA9	-0.10444	0.499879	0.790609	0.102038
HSPB1	0.351797	0.0191917	0.142989	0.844697
HSPB2	0.493164	0.000670639	0.0131188	1.8821
HSPB3	0.0717407	0.643528	0.856237	0.0674058
HSPB6	0.525018	0.000253257	0.0063988	2.1939
HSPB7	0.181677	0.237893	0.581698	0.235302
HSPB8	0.407329	0.00606481	0.0655998	1.1831
HSPBP1	0.0448695	0.772422	0.91234	0.0398435
HSPD1	0.0854123	0.581456	0.83081	0.0804983
HSPE1	-0.0438337	0.777541	0.914934	0.03861
HSPG2	0.192671	0.210198	0.54623	0.262625
HSPH1	0.293587	0.0530842	0.26593	0.575232
HTATIP2	0.0583342	0.706823	0.887535	0.0518147
HTATSF1	0.253277	0.097145	0.367151	0.435155
HTD2	0.180186	0.241831	0.586388	0.231815
HTRA1	-0.175365	0.254868	0.603992	0.218969
HTRA2	-0.0656801	0.671866	0.870145	0.0604084
HTT	0.174086	0.258406	0.605877	0.217616
HUWE1	0.129528	0.402034	0.730783	0.136212
HYI	0.386892	0.00947637	0.0887228	1.05196
IAH1	0.0770965	0.618893	0.844981	0.073153
IARS1	0.0854123	0.581456	0.83081	0.0804983
IARS2	-0.119662	0.439119	0.756325	0.121292
IBTK	-0.114777	0.458157	0.770151	0.113424
ICAM2	0.164764	0.285168	0.630248	0.200488
ICMT	0.498379	0.000575496	0.0116544	1.93351
IDE	0.200564	0.191757	0.520984	0.283176
IDH1	0.0955603	0.537207	0.805986	0.0936723
IDH2	0.569415	5.48764e-05	0.00198635	2.70194
IDH3A	0.251868	0.0990835	0.370918	0.430723
IDH3B	-0.000422833	0.997827	0.999199	0.000348094
IDH3G	-0.170684	0.267972	0.61409	0.211768
IDI1	-0.0972516	0.529995	0.80328	0.0951328
IDI2	0.568288	5.72062e-05	0.00205451	2.68729
IER3IP1	0.059307	0.702158	0.886214	0.0524615
IFIT1	0.138266	0.370754	0.705154	0.151716
IFITM3	-0.118123	0.445069	0.759536	0.119452
IFRD1	-0.196961	0.200026	0.531823	0.274233
IFRD2	0.256237	0.0931693	0.361169	0.44229
IFT27	-0.0288386	0.852582	0.949678	0.0224235
IGBP1	0.15969	0.300467	0.643554	0.191415
IGF2	-0.10278	0.506755	0.79408	0.100136
IGF2R	0.278788	0.066869	0.303153	0.518339
IGFBP5	0.409725	0.00574528	0.0633359	1.19835
IGFBP6	0.143676	0.352142	0.693634	0.15887
IGFBP7	0.0305849	0.843763	0.947893	0.0232408
IGFN1	0.714447	5.13775e-08	9.08393e-06	5.04173
IGKC	0.242706	0.112417	0.397135	0.401062
IGLC2	0.0219873	0.887344	0.96342	0.0161843
IK	0.0542114	0.726712	0.896241	0.0475751
IKBKB	0.199315	0.194596	0.524732	0.280062
IKBKG	-0.0683658	0.65925	0.863951	0.0635109
ILF2	0.180691	0.240494	0.585545	0.232439
ILF3	0.244679	0.109436	0.3915	0.407268
ILK	0.134743	0.383187	0.71432	0.146107
ILKAP	-0.201211	0.190298	0.519062	0.284781
ILRUN	0.0843833	0.586032	0.831942	0.0799069
ILVBL	0.32088	0.0336935	0.206518	0.685041
IMMP1L	-0.304227	0.0446658	0.242993	0.614407
IMMT	0.321917	0.0330916	0.205849	0.686452
IMPA1	0.414658	0.00513317	0.0586995	1.23137
IMPA2	0.395631	0.00785608	0.0783393	1.10602
IMPDH2	0.289359	0.0567657	0.274718	0.561112
INF2	0.0472757	0.760568	0.906327	0.0427153
INPP1	0.433545	0.00328317	0.0414635	1.38233
INPP5A	0.214156	0.162741	0.481416	0.31748
INPP5K	-0.107998	0.485302	0.78416	0.105595
INPPL1	0.13136	0.395352	0.726392	0.138829
INSR	-0.0231439	0.881459	0.962135	0.0167639
INTS12	0.225755	0.140622	0.445205	0.35144
INTS13	-0.408719	0.00587759	0.0643317	1.19158
INTS14	-0.225555	0.140983	0.446042	0.350624
INTS3	0.0325936	0.833642	0.943177	0.0254067
IPO13	0.230559	0.132145	0.428099	0.368456
IPO4	0.0931642	0.547506	0.811817	0.0905417
IPO5	-0.00366455	0.981165	0.993264	0.00293531
IPO7	0.132065	0.392799	0.72518	0.139554
IPO8	-0.0695236	0.65384	0.861142	0.0649252
IPO9	0.335588	0.0259486	0.174395	0.758467
IPP	-0.188363	0.22077	0.560706	0.251265
IQGAP1	0.206906	0.177792	0.501725	0.299535
IQSEC1	-0.228612	0.135534	0.433578	0.362933
IRAK1	0.146971	0.341091	0.683221	0.165439
IREB2	-0.275728	0.0700455	0.311603	0.506398
IRF2BP1	-0.142572	0.355894	0.694367	0.158411
IRF2BP2	-0.0829836	0.592284	0.833614	0.0790349
IRGQ	0.125581	0.416646	0.743675	0.128617
IRS1	0.225338	0.141377	0.446497	0.350181
ISCA1	0.0675165	0.66323	0.866648	0.0621574
ISCA2	-0.234531	0.125428	0.419037	0.377748
ISCU	0.0817477	0.597828	0.836086	0.077749
ISG15	0.113091	0.464831	0.7759	0.110194
ISLR	-0.094659	0.54107	0.808352	0.0923996
ISOC1	0.463002	0.00155196	0.0241116	1.61777
ISOC2	-0.260465	0.0877095	0.35	0.455931
IST1	0.219168	0.152892	0.464843	0.332694
ISY1	0.15437	0.317065	0.658631	0.181358
ITCH	0.0964946	0.533217	0.80328	0.0951328
ITFG1	-0.116177	0.452656	0.765561	0.11602
ITGA5	0.0786194	0.611962	0.841768	0.0748076
ITGA6	0.151515	0.326204	0.666472	0.176218
ITGA7	0.168992	0.272813	0.618098	0.208942
ITGAV	-0.0893587	0.564054	0.823945	0.0841016
ITGB1	0.259479	0.0889606	0.352849	0.452411
ITGB1BP2	0.381113	0.010699	0.0949482	1.02251
ITGB5	-0.141572	0.359312	0.696356	0.157168
ITGB6	0.0557684	0.719179	0.892567	0.0493594
ITIH4	0.163214	0.289788	0.635284	0.197032
ITIH5	0.0803383	0.604178	0.839086	0.0761937
ITM2B	0.240683	0.115538	0.401683	0.396117
ITPA	0.464693	0.00148359	0.0234366	1.63011
ITPRID2	-0.000199961	0.998972	0.999407	0.000257625
ITSN1	-0.152868	0.321854	0.663479	0.178173
ITSN2	-0.155053	0.314902	0.65815	0.181675
IVD	0.636364	3.43571e-06	0.000216355	3.66483
IVNS1ABP	-0.0899822	0.561327	0.8231	0.0845473
IWS1	0.00174217	0.991045	0.996246	0.00163328
JAGN1	0.0545455	0.725094	0.895796	0.0477911
JAK1	0.110829	0.473866	0.781054	0.107319
JMJD6	0.221068	0.149276	0.458093	0.339047
JPH1	0.381254	0.0106676	0.0948958	1.02275
JPH2	0.470754	0.00126	0.0205397	1.68741
JPT1	0.376039	0.0118815	0.102861	0.987748
JPT2	-0.0231149	0.881607	0.962135	0.0167639
JSRP1	0.169274	0.272002	0.617174	0.209593
JUP	0.223115	0.14545	0.451473	0.345368
KALRN	0.258671	0.0899949	0.354201	0.450751
KANK2	-0.0143763	0.926205	0.979471	0.00900822
KANSL3	-0.070786	0.64796	0.85816	0.0664317
KARS1	-0.206342	0.179003	0.503904	0.297652
KAT8	0.173396	0.260326	0.607389	0.216533
KBTBD12	-0.0371616	0.810727	0.930797	0.031145
KBTBD13	0.430021	0.0035755	0.0443035	1.35356
KBTBD2	0.232228	0.129291	0.424233	0.372395
KBTBD4	0.0187963	0.90361	0.969178	0.0135964
KCMF1	0.0550607	0.7226	0.893435	0.0489369
KCNJ11	0.0210901	0.891914	0.96519	0.0153873
KCNT1	0.0744922	0.630823	0.850168	0.0704951
KCTD9	0.0864628	0.5768	0.83081	0.0804983
KDELR1	0.217443	0.156232	0.4699	0.327995
KDM1A	0.3603	0.0162852	0.127535	0.89437
KDM2A	0.09515	0.538964	0.807305	0.0929626
KDM3B	0.275869	0.069896	0.311603	0.506398
KDM5C	-0.0197961	0.898509	0.966858	0.0146374
KDM6A	0.263748	0.0836447	0.340482	0.467906
KEAP1	0.183564	0.232972	0.576101	0.239501
KHDRBS1	0.201128	0.190485	0.519062	0.284781
KHDRBS3	0.343581	0.0224038	0.158203	0.800785
KHNYN	-0.195362	0.203776	0.5366	0.27035
KHSRP	0.181254	0.239005	0.583797	0.233738
KIAA0100	0.0371927	0.810572	0.930797	0.031145
KIAA0319L	0.0277945	0.857863	0.9518	0.0214542
KIAA0408	0.00289281	0.985131	0.995254	0.00206622
KIAA1143	0.35453	0.0182133	0.137482	0.861755
KIAA1217	-0.0346723	0.823196	0.937264	0.028138
KIAA1671	0.139173	0.367596	0.702636	0.15327
KIAA2013	0.203113	0.186053	0.514069	0.288978
KIDINS220	-0.127775	0.408488	0.735822	0.133227
KIF13A	0.405273	0.00635116	0.0677408	1.16915
KIF16B	0.162168	0.292931	0.637159	0.195752
KIF1B	0.20093	0.19093	0.51966	0.28428
KIF1C	0.218041	0.155068	0.467749	0.329988
KIF21A	0.0216562	0.88903	0.96387	0.0159816
KIF22	0.0999803	0.518459	0.79848	0.097736
KIF5B	0.132629	0.390764	0.722886	0.14093
KIFBP	0.523467	0.000266147	0.00657783	2.18192
KLC1	0.108527	0.483154	0.783639	0.105884
KLC2	0.170836	0.267537	0.61409	0.211768
KLC4	-0.134038	0.385703	0.716685	0.144672
KLHDC3	0.0781071	0.61429	0.842778	0.0742869
KLHL21	-0.106583	0.491074	0.785888	0.104639
KLHL22	-0.239887	0.116783	0.403822	0.39381
KLHL30	0.120465	0.436031	0.754736	0.122205
KLHL31	0.0508809	0.74291	0.902526	0.0445404
KLHL33	0.149138	0.333939	0.676561	0.169693
KLHL34	0.316702	0.0362122	0.214797	0.667973
KLHL40	0.142918	0.354717	0.694182	0.158527
KLHL41	0.173502	0.26003	0.607389	0.216533
KMT5A	0.167167	0.278102	0.622156	0.206101
KPNA1	0.070895	0.647454	0.85816	0.0664317
KPNA3	0.210148	0.170943	0.491141	0.308794
KPNA4	0.110641	0.47462	0.781456	0.107095
KPNA5	0.25746	0.0915638	0.357924	0.446209
KPNA6	-0.294616	0.0522179	0.263474	0.579263
KPNB1	0.218887	0.153434	0.465224	0.332337
KRI1	-0.0215353	0.889645	0.96387	0.0159816
KRR1	0.109655	0.478592	0.783639	0.105884
KRTCAP2	0.195956	0.202377	0.535594	0.271164
KSR1	0.137776	0.372469	0.707504	0.150271
KTN1	0.0751233	0.627923	0.849504	0.0708344
KYAT1	0.0968288	0.531793	0.80328	0.0951328
L2HGDH	0.0763918	0.622112	0.846695	0.0722728
LACTB	0.338407	0.0246485	0.168364	0.77375
LACTB2	0.314447	0.0376345	0.218966	0.659623
LAGE3	0.316138	0.0365639	0.215769	0.66601
LAMA2	-0.0350951	0.821075	0.936596	0.0284477
LAMA5	0.0797745	0.606726	0.839086	0.0761937
LAMB1	0.415222	0.00506697	0.0583782	1.23375
LAMB2	0.160395	0.298311	0.643216	0.191643
LAMC1	-0.15969	0.300467	0.643554	0.191415
LAMP1	-0.0140944	0.927648	0.979645	0.00893111
LAMP2	0.075969	0.624046	0.847486	0.0718672
LAMTOR1	-0.106272	0.492345	0.786521	0.10429
LAMTOR2	-0.0647667	0.676177	0.872897	0.0590368
LAMTOR3	-0.140381	0.363411	0.698412	0.155888
LAMTOR4	-0.230563	0.132139	0.428099	0.368456
LAMTOR5	0.272558	0.0734611	0.318886	0.496364
LANCL1	0.224665	0.1426	0.447158	0.349539
LAP3	0.333192	0.0270982	0.179238	0.746569
LARP1	0.0790698	0.609918	0.840989	0.0752098
LARP1B	-0.270147	0.0761456	0.327142	0.485264
LARP4	-0.0556329	0.719834	0.892656	0.049316
LARP4B	-0.00759294	0.960986	0.989602	0.00453943
LARP7	-0.188163	0.221269	0.560917	0.251102
LARS1	0.0470754	0.761553	0.906327	0.0427153
LARS2	0.243975	0.110494	0.394057	0.404441
LAS1L	0.195561	0.203306	0.5366	0.27035
LASP1	0.0787879	0.611197	0.840989	0.0752098
LCAT	0.0223956	0.885266	0.963211	0.0162784
LCMT1	0.171388	0.265971	0.613011	0.212531
[truncated: 2,598 more rows]

## Sheet: All_263_DE_Pairs
Ensembl protein ID (ENSP)	Gene name	Protein direction	Gene Direction
ENSP00000377040.1	AASS	UP	UP
ENSP00000362492.3	ABCB7	UP	UP
ENSP00000359878.5	ACADM	UP	UP
ENSP00000357873.3	ACADSB	UP	UP
ENSP00000216254.4	ACO2	UP	UP
ENSP00000414272.2	ACTN1	DOWN	DOWN
ENSP00000398225.1	AFG1L	UP	UP
ENSP00000342564.4	ALDH6A1	UP	UP
ENSP00000489686.1	ALDH7A1	UP	UP
ENSP00000400452.2	ALDOA	DOWN	DOWN
ENSP00000346550.5	ANXA6	DOWN	DOWN
ENSP00000299980.4	AP1G1	DOWN	UP
ENSP00000244669.2	APOBEC2	DOWN	DOWN
ENSP00000269321.7	ARHGDIA	DOWN	DOWN
ENSP00000340672.4	ARMCX3	UP	UP
ENSP00000374252.3	ASB14	UP	UP
ENSP00000321388.5	ASB4	DOWN	DOWN
ENSP00000349595.3	ATP2A1	DOWN	DOWN
ENSP00000262030.3	ATP5F1B	UP	UP
ENSP00000338568.4	ATP5F1C	UP	UP
ENSP00000215375.1	ATP5F1D	UP	DOWN
ENSP00000358737.3	ATP5PB	UP	UP
ENSP00000301587.4	ATP5PD	UP	UP
ENSP00000364883.5	AUH	UP	UP
ENSP00000310275.2	BANF1	DOWN	DOWN
ENSP00000350914.2	BDH1	UP	UP
ENSP00000369734.3	BPHL	UP	UP
ENSP00000258418.5	CAB39	DOWN	DOWN
ENSP00000345461.5	CACNB1	DOWN	DOWN
ENSP00000226021.3	CACNG1	DOWN	DOWN
ENSP00000249364.4	CALU	UP	UP
ENSP00000500496.1	CAMK2A	DOWN	DOWN
ENSP00000379098.2	CAMK2B	DOWN	DOWN
ENSP00000229922.2	CAP2	DOWN	DOWN
ENSP00000354947.2	CAPZA2	DOWN	DOWN
ENSP00000340934.3	CARM1	DOWN	DOWN
ENSP00000261448.5	CASQ2	UP	UP
ENSP00000341940.2	CAV3	DOWN	DOWN
ENSP00000419879.1	CDS2	DOWN	UP
ENSP00000432155.1	CFL1	DOWN	DOWN
ENSP00000262570.5	CHCHD3	UP	UP
ENSP00000347469.3	CHCHD7	UP	UP
ENSP00000299198.2	CKB	UP	UP
ENSP00000254035.4	CKMT2	UP	UP
ENSP00000300107.3	CLPX	UP	UP
ENSP00000225964.6	COL1A1	UP	DOWN
ENSP00000473626.1	COMTD1	UP	DOWN
ENSP00000359514.5	COX15	UP	UP
ENSP00000406327.2	COX20	UP	UP
ENSP00000253452.2	COX4I1	UP	UP
ENSP00000287490.4	COX6A2	UP	DOWN
ENSP00000339399.5	CRYZ	UP	UP
ENSP00000440543.2	CS	UP	UP
ENSP00000265968.3	CSRP3	UP	UP
ENSP00000384457.1	CYB5R3	DOWN	DOWN
ENSP00000315351.4	D2HGDH	UP	DOWN
ENSP00000341692.3	DAP3	UP	UP
ENSP00000497569.1	DARS2	UP	UP
ENSP00000359151.3	DBT	UP	UP
ENSP00000284031.8	DDAH1	DOWN	DOWN
ENSP00000429779.1	DECR1	UP	UP
ENSP00000363071.3	DES	DOWN	DOWN
ENSP00000263035.4	DHTKD1	UP	UP
ENSP00000280346.7	DLAT	UP	UP
ENSP00000205402.3	DLD	UP	UP
ENSP00000377678.2	DYSF	DOWN	DOWN
ENSP00000354737.2	ECI2	UP	UP
ENSP00000270517.6	ECSIT	UP	UP
ENSP00000217182.3	EEF1A2	DOWN	DOWN
ENSP00000264211.7	EIF4G3	DOWN	DOWN
ENSP00000369949.4	ELN	UP	DOWN
ENSP00000369677.4	EMILIN1	UP	DOWN
ENSP00000324105.6	ENO3	DOWN	DOWN
ENSP00000360798.3	EPS15	DOWN	DOWN
ENSP00000340427.5	ERMP1	UP	UP
ENSP00000452762.1	ETFA	UP	UP
ENSP00000426638.1	ETFDH	UP	UP
ENSP00000037869.3	FAM136A	UP	UP
ENSP00000236980.6	FASTKD2	UP	UP
ENSP00000355518.4	FH	UP	UP
ENSP00000225614.1	GALK1	DOWN	DOWN
ENSP00000252288.1	GAMT	DOWN	DOWN
ENSP00000229239.5	GAPDH	DOWN	DOWN
ENSP00000410833.2	GBE1	UP	UP
ENSP00000492163.1	GCSH	UP	UP
ENSP00000275428.4	GGCT	UP	UP
ENSP00000361207.3	GHITM	UP	UP
ENSP00000237858.6	GLRX	DOWN	DOWN
ENSP00000277865.4	GLUD1	UP	UP
ENSP00000359539.5	GOT1	UP	UP
ENSP00000245206.5	GOT2	UP	UP
ENSP00000301149.3	GPD1	DOWN	DOWN
ENSP00000282541.6	GPD1L	UP	UP
ENSP00000485330.1	GPS1	DOWN	DOWN
ENSP00000351181.5	GSTK1	UP	UP
ENSP00000358727.5	GSTO1	UP	UP
ENSP00000281543.5	GUF1	UP	UP
ENSP00000325136.5	HADHB	UP	UP
ENSP00000265395.2	HIBADH	UP	UP
ENSP00000460926.1	HMOX2	UP	UP
ENSP00000334382.6	HOMER1	DOWN	DOWN
ENSP00000381785.3	HSDL2	UP	UP
ENSP00000247207.6	HSPA2	DOWN	DOWN
ENSP00000248553.6	HSPB1	DOWN	DOWN
ENSP00000004982.3	HSPB6	UP	UP
ENSP00000331897.4	IDH2	UP	UP
ENSP00000269159.3	IMPA2	DOWN	DOWN
ENSP00000401726.1	ISOC2	UP	DOWN
ENSP00000394169.1	ITGA6	UP	UP
ENSP00000344488.4	JPH1	DOWN	DOWN
ENSP00000362071.3	JPH2	DOWN	DOWN
ENSP00000300961.4	JSRP1	DOWN	DOWN
ENSP00000258341.3	LAMC1	DOWN	UP
ENSP00000217407.2	LBP	DOWN	UP
ENSP00000368722.5	LDHA	DOWN	DOWN
ENSP00000229319.1	LDHB	UP	UP
ENSP00000305653.2	LETM1	UP	UP
ENSP00000215909.5	LGALS1	DOWN	DOWN
ENSP00000355292.6	LMNA	DOWN	DOWN
ENSP00000327054.3	LMNB2	DOWN	DOWN
ENSP00000465585.1	LONP1	UP	DOWN
ENSP00000348043.4	LRRC20	DOWN	DOWN
ENSP00000502441.1	LRSAM1	DOWN	DOWN
ENSP00000439243.1	MAP1S	DOWN	DOWN
ENSP00000362243.4	MAP7D1	DOWN	DOWN
ENSP00000215659.8	MAPK12	DOWN	DOWN
ENSP00000356070.4	MAPKAPK2	DOWN	DOWN
ENSP00000410073.2	MDH1	UP	UP
ENSP00000445926.2	METTL26	DOWN	DOWN
ENSP00000331787.4	METTL7A	DOWN	DOWN
ENSP00000235329.5	MFN2	UP	UP
ENSP00000371607.3	MIPEP	UP	UP
ENSP00000497871.1	MMAA	UP	UP
ENSP00000479647.2	MOB2	DOWN	DOWN
ENSP00000307513.5	MRC2	DOWN	DOWN
ENSP00000321539.7	MRPL48	UP	DOWN
ENSP00000331849.3	MRPL54	UP	DOWN
ENSP00000295008.4	MRPL55	UP	DOWN
ENSP00000362036.3	MRPS16	UP	UP
ENSP00000259873.4	MRPS18B	UP	UP
ENSP00000380531.3	MRPS34	UP	DOWN
ENSP00000382250.2	MRPS6	UP	DOWN
ENSP00000354632.2	MT-ATP6	UP	UP
ENSP00000354876.1	MT-CO2	UP	UP
ENSP00000354554.2	MT-CYB	UP	UP
ENSP00000263629.4	MTIF2	UP	UP
ENSP00000355046.4	MT-ND2	UP	UP
ENSP00000355206.2	MT-ND3	UP	UP
ENSP00000354961.2	MT-ND4	UP	UP
ENSP00000354813.2	MT-ND5	UP	UP
ENSP00000264198.3	MUL1	UP	UP
ENSP00000350332.4	MYBPC2	DOWN	DOWN
ENSP00000226207.5	MYH1	DOWN	DOWN
ENSP00000307280.4	MYL1	DOWN	DOWN
ENSP00000365152.4	MYLK2	DOWN	DOWN
ENSP00000325239.7	MYLPF	DOWN	DOWN
ENSP00000334563.8	MYO18B	DOWN	DOWN
ENSP00000341903.4	MYO1B	UP	UP
ENSP00000352272.4	MYOZ1	DOWN	DOWN
ENSP00000222553.3	NAMPT	UP	UP
ENSP00000220931.6	NCALD	DOWN	DOWN
ENSP00000233154.4	NCK2	DOWN	DOWN
ENSP00000362873.3	NDUFA8	UP	UP
ENSP00000266544.5	NDUFA9	UP	UP
ENSP00000002125.4	NDUFAF7	UP	UP
ENSP00000367042.3	NDUFB11	UP	DOWN
ENSP00000397760.1	NDUFS1	UP	UP
ENSP00000356972.3	NDUFS2	UP	UP
ENSP00000233627.9	NDUFS7	UP	DOWN
ENSP00000465177.1	NFIC	DOWN	DOWN
ENSP00000264187.6	NID1	DOWN	UP
ENSP00000340523.5	NMNAT3	UP	UP
ENSP00000264663.5	NNT	UP	UP
ENSP00000281081.7	NUBPL	UP	UP
ENSP00000380251.2	NUDT19	UP	UP
ENSP00000414662.1	OGDH	UP	UP
ENSP00000354429.3	OPA1	UP	UP
ENSP00000280701.3	OXSM	UP	UP
ENSP00000298838.6	PACSIN3	DOWN	DOWN
ENSP00000262890.2	PAFAH1B3	DOWN	DOWN
ENSP00000263174.4	PALMD	DOWN	DOWN
ENSP00000357450.1	PBXIP1	DOWN	DOWN
ENSP00000251654.4	PCCB	UP	UP
ENSP00000394382.2	PDHA1	UP	UP
ENSP00000373220.4	PDHB	UP	UP
ENSP00000360305.3	PDLIM1	UP	UP
ENSP00000284767.8	PDLIM3	DOWN	DOWN
ENSP00000356046.2	PFKFB2	UP	UP
ENSP00000225655.5	PFN1	DOWN	DOWN
ENSP00000441875.1	PHB2	UP	DOWN
ENSP00000297373.2	PHKG1	DOWN	DOWN
ENSP00000389787.2	PLEKHF1	DOWN	DOWN
ENSP00000264775.5	PLPP1	DOWN	DOWN
ENSP00000319782.9	PODXL	UP	UP
ENSP00000225174.3	PPIF	UP	UP
ENSP00000400238.1	PPP1R2	DOWN	DOWN
ENSP00000378323.3	PPP3CA	DOWN	DOWN
ENSP00000353881.5	PPP3CB	DOWN	DOWN
ENSP00000387148.1	PPP3R1	DOWN	DOWN
ENSP00000298510.2	PRDX3	UP	UP
ENSP00000368646.4	PRDX4	DOWN	DOWN
ENSP00000380317.2	PRKAA1	UP	UP
ENSP00000349577.6	PRODH	UP	UP
ENSP00000473652.1	PSMC3	DOWN	DOWN
ENSP00000384211.1	PSME4	UP	UP
ENSP00000254630.7	PTCD3	UP	UP
ENSP00000216200.5	PVALB	DOWN	DOWN
ENSP00000164139.3	PYGM	DOWN	DOWN
ENSP00000331748.6	RAB12	DOWN	DOWN
ENSP00000310226.6	RAB1B	DOWN	DOWN
ENSP00000424813.2	RBP1	UP	UP
ENSP00000391121.2	RDH13	UP	UP
ENSP00000334153.4	RFTN1	UP	UP
ENSP00000346402.2	RNH1	DOWN	DOWN
ENSP00000295640.4	RNPEP	DOWN	DOWN
ENSP00000252543.3	RPL36	DOWN	DOWN
ENSP00000322419.4	RPLP2	DOWN	DOWN
ENSP00000398178.1	RTN2	DOWN	DOWN
ENSP00000358059.3	RTN4IP1	UP	UP
ENSP00000385432.2	SAR1B	DOWN	DOWN
ENSP00000360564.4	SCP2	UP	UP
ENSP00000264932.6	SDHA	UP	UP
ENSP00000364649.3	SDHB	UP	UP
ENSP00000376009.2	SDHC	UP	UP
ENSP00000370839.6	SGCB	DOWN	DOWN
ENSP00000368564.4	SIRT5	UP	UP
ENSP00000358640.4	SLC16A1	UP	UP
ENSP00000360671.4	SLC25A5	UP	UP
ENSP00000370808.5	SLC25A6	UP	DOWN
ENSP00000466664.1	SLC44A2	DOWN	DOWN
ENSP00000373964.4	SMTNL2	DOWN	DOWN
ENSP00000217381.2	SNTA1	DOWN	DOWN
ENSP00000356022.4	SOD2	UP	UP
ENSP00000422903.1	SPARCL1	UP	UP
ENSP00000338034.5	SPRYD4	UP	UP
ENSP00000478059.1	STIM1	DOWN	DOWN
ENSP00000305958.5	STIP1	DOWN	DOWN
ENSP00000219548.4	STUB1	DOWN	DOWN
ENSP00000377446.2	SUCLG1	UP	UP
ENSP00000352678.4	SUPV3L1	UP	UP
ENSP00000221543.4	TBC1D17	DOWN	DOWN
ENSP00000361993.3	TIMM8A	UP	UP
ENSP00000227525.3	TMEM109	DOWN	DOWN
ENSP00000482497.1	TMEM120A	UP	UP
ENSP00000303987.7	TMEM223	UP	DOWN
ENSP00000394798.2	TMEM245	UP	UP
ENSP00000335261.3	TMLHE	UP	UP
ENSP00000361636.3	TNNC2	DOWN	DOWN
ENSP00000252898.7	TNNI2	DOWN	DOWN
ENSP00000413203.1	TNNT3	DOWN	DOWN
ENSP00000434743.1	TPD52L1	UP	UP
ENSP00000290942.5	TPPP3	DOWN	DOWN
ENSP00000499171.2	TSFM	UP	UP
ENSP00000247829.3	TSPAN8	DOWN	DOWN
ENSP00000375938.2	TUBA4A	DOWN	DOWN
ENSP00000373506.4	TXNRD1	DOWN	UP
ENSP00000455893.1	UBE2I	DOWN	DOWN
ENSP00000366819.3	UCHL3	UP	UP
ENSP00000268379.4	UQCRC2	UP	UP
ENSP00000382880.3	VAPA	DOWN	DOWN
ENSP00000265333.3	VDAC1	UP	UP
ENSP00000368612.3	VWA8	UP	UP
ENSP00000264335.8	YWHAE	DOWN	DOWN

## Sheet: 56_Male_CommonPairs_Both
Ensembl protein ID (ENSP)	Gene Name	Direction Protein	Direction Gene
ENSP00000362492.3	ABCB7	UP	UP
ENSP00000357873.3	ACADSB	UP	UP
ENSP00000358737.3	ATP5PB	UP	UP
ENSP00000345461.5	CACNB1	DOWN	DOWN
ENSP00000340934.3	CARM1	DOWN	DOWN
ENSP00000341940.2	CAV3	DOWN	DOWN
ENSP00000262570.5	CHCHD3	UP	UP
ENSP00000347469.3	CHCHD7	UP	UP
ENSP00000299198.2	CKB	UP	UP
ENSP00000359514.5	COX15	UP	UP
ENSP00000440543.2	CS	UP	UP
ENSP00000429779.1	DECR1	UP	UP
ENSP00000205402.3	DLD	UP	UP
ENSP00000361207.3	GHITM	UP	UP
ENSP00000237858.6	GLRX	DOWN	DOWN
ENSP00000277865.4	GLUD1	UP	UP
ENSP00000245206.5	GOT2	UP	UP
ENSP00000282541.6	GPD1L	UP	UP
ENSP00000269159.3	IMPA2	DOWN	DOWN
ENSP00000300961.4	JSRP1	DOWN	DOWN
ENSP00000229319.1	LDHB	UP	UP
ENSP00000215909.5	LGALS1	DOWN	DOWN
ENSP00000348043.4	LRRC20	DOWN	DOWN
ENSP00000439243.1	MAP1S	DOWN	DOWN
ENSP00000410073.2	MDH1	UP	UP
ENSP00000331787.4	METTL7A	DOWN	DOWN
ENSP00000371607.3	MIPEP	UP	UP
ENSP00000362036.3	MRPS16	UP	UP
ENSP00000382250.2	MRPS6	UP	DOWN
ENSP00000354876.1	MT-CO2	UP	UP
ENSP00000354554.2	MT-CYB	UP	UP
ENSP00000354813.2	MT-ND5	UP	UP
ENSP00000350332.4	MYBPC2	DOWN	DOWN
ENSP00000266544.5	NDUFA9	UP	UP
ENSP00000002125.4	NDUFAF7	UP	UP
ENSP00000397760.1	NDUFS1	UP	UP
ENSP00000465177.1	NFIC	DOWN	DOWN
ENSP00000264663.5	NNT	UP	UP
ENSP00000354429.3	OPA1	UP	UP
ENSP00000357450.1	PBXIP1	DOWN	DOWN
ENSP00000251654.4	PCCB	UP	UP
ENSP00000394382.2	PDHA1	UP	UP
ENSP00000373220.4	PDHB	UP	UP
ENSP00000284767.8	PDLIM3	DOWN	DOWN
ENSP00000356046.2	PFKFB2	UP	UP
ENSP00000353881.5	PPP3CB	DOWN	DOWN
ENSP00000334153.4	RFTN1	UP	UP
ENSP00000398178.1	RTN2	DOWN	DOWN
ENSP00000376009.2	SDHC	UP	UP
ENSP00000368564.4	SIRT5	UP	UP
ENSP00000219548.4	STUB1	DOWN	DOWN
ENSP00000221543.4	TBC1D17	DOWN	DOWN
ENSP00000361993.3	TIMM8A	UP	UP
ENSP00000361636.3	TNNC2	DOWN	DOWN
ENSP00000366819.3	UCHL3	UP	UP
ENSP00000268379.4	UQCRC2	UP	UP

## Sheet: 56_Female_CommonPairs_Both
Ensembl protein ID (ENSP)	Gene Name	Direction Protein	Direction Gene
ENSP00000362492.3	ABCB7	UP	UP
ENSP00000357873.3	ACADSB	UP	UP
ENSP00000358737.3	ATP5PB	UP	UP
ENSP00000345461.5	CACNB1	DOWN	DOWN
ENSP00000340934.3	CARM1	DOWN	DOWN
ENSP00000341940.2	CAV3	DOWN	DOWN
ENSP00000262570.5	CHCHD3	UP	UP
ENSP00000347469.3	CHCHD7	UP	UP
ENSP00000299198.2	CKB	UP	UP
ENSP00000359514.5	COX15	UP	UP
ENSP00000440543.2	CS	UP	UP
ENSP00000429779.1	DECR1	UP	UP
ENSP00000205402.3	DLD	UP	UP
ENSP00000361207.3	GHITM	UP	UP
ENSP00000237858.6	GLRX	DOWN	DOWN
ENSP00000277865.4	GLUD1	UP	UP
ENSP00000245206.5	GOT2	UP	UP
ENSP00000282541.6	GPD1L	UP	UP
ENSP00000269159.3	IMPA2	DOWN	DOWN
ENSP00000300961.4	JSRP1	DOWN	DOWN
ENSP00000229319.1	LDHB	UP	UP
ENSP00000215909.5	LGALS1	DOWN	DOWN
ENSP00000348043.4	LRRC20	DOWN	DOWN
ENSP00000439243.1	MAP1S	DOWN	DOWN
ENSP00000410073.2	MDH1	UP	UP
ENSP00000331787.4	METTL7A	DOWN	DOWN
ENSP00000371607.3	MIPEP	UP	UP
ENSP00000362036.3	MRPS16	UP	UP
ENSP00000382250.2	MRPS6	UP	DOWN
ENSP00000354876.1	MT-CO2	UP	UP
ENSP00000354554.2	MT-CYB	UP	UP
ENSP00000354813.2	MT-ND5	UP	UP
ENSP00000350332.4	MYBPC2	DOWN	DOWN
ENSP00000266544.5	NDUFA9	UP	UP
ENSP00000002125.4	NDUFAF7	UP	UP
ENSP00000397760.1	NDUFS1	UP	UP
ENSP00000465177.1	NFIC	DOWN	DOWN
ENSP00000264663.5	NNT	UP	UP
ENSP00000354429.3	OPA1	UP	UP
ENSP00000357450.1	PBXIP1	DOWN	DOWN
ENSP00000251654.4	PCCB	UP	UP
ENSP00000394382.2	PDHA1	UP	UP
ENSP00000373220.4	PDHB	UP	UP
ENSP00000284767.8	PDLIM3	DOWN	DOWN
ENSP00000356046.2	PFKFB2	UP	UP
ENSP00000353881.5	PPP3CB	DOWN	DOWN
ENSP00000334153.4	RFTN1	UP	UP
ENSP00000398178.1	RTN2	DOWN	DOWN
ENSP00000376009.2	SDHC	UP	UP
ENSP00000368564.4	SIRT5	UP	UP
ENSP00000219548.4	STUB1	DOWN	DOWN
ENSP00000221543.4	TBC1D17	DOWN	DOWN
ENSP00000361993.3	TIMM8A	UP	UP
ENSP00000361636.3	TNNC2	DOWN	DOWN
ENSP00000366819.3	UCHL3	UP	UP
ENSP00000268379.4	UQCRC2	UP	UP

## Sheet: 23_CommonPairs_Male
Ensembl protein ID (ENSP)	Gene Name	Direction Protein	Direction Gene
ENSP00000321388.5	ASB4	DOWN	DOWN
ENSP00000339399.5	CRYZ	UP	UP
ENSP00000265968.3	CSRP3	UP	UP
ENSP00000270517.6	ECSIT	UP	UP
ENSP00000360798.3	EPS15	DOWN	DOWN
ENSP00000340427.5	ERMP1	UP	UP
ENSP00000460926.1	HMOX2	UP	UP
ENSP00000334382.6	HOMER1	DOWN	DOWN
ENSP00000394169.1	ITGA6	UP	UP
ENSP00000258341.3	LAMC1	DOWN	UP
ENSP00000235329.5	MFN2	UP	UP
ENSP00000479647.2	MOB2	DOWN	DOWN
ENSP00000354632.2	MT-ATP6	UP	UP
ENSP00000264198.3	MUL1	UP	UP
ENSP00000226207.5	MYH1	DOWN	DOWN
ENSP00000264187.6	NID1	DOWN	UP
ENSP00000262890.2	PAFAH1B3	DOWN	DOWN
ENSP00000297373.2	PHKG1	DOWN	DOWN
ENSP00000319782.9	PODXL	UP	UP
ENSP00000216200.5	PVALB	DOWN	DOWN
ENSP00000370839.6	SGCB	DOWN	DOWN
ENSP00000466664.1	SLC44A2	DOWN	DOWN
ENSP00000264335.8	YWHAE	DOWN	DOWN

## Sheet: 21_CommonPairs_Female
Ensembl protein ID (ENSP)	Gene Name	Direction Protein	Direction Gene
ENSP00000340672.4	ARMCX3	UP	UP
ENSP00000310275.2	BANF1	DOWN	DOWN
ENSP00000432155.1	CFL1	DOWN	DOWN
ENSP00000225964.6	COL1A1	UP	DOWN
ENSP00000384457.1	CYB5R3	DOWN	DOWN
ENSP00000263035.4	DHTKD1	UP	UP
ENSP00000369949.4	ELN	UP	DOWN
ENSP00000369677.4	EMILIN1	UP	DOWN
ENSP00000410833.2	GBE1	UP	UP
ENSP00000355292.6	LMNA	DOWN	DOWN
ENSP00000215659.8	MAPK12	DOWN	DOWN
ENSP00000445926.2	METTL26	DOWN	DOWN
ENSP00000307513.5	MRC2	DOWN	DOWN
ENSP00000334563.8	MYO18B	DOWN	DOWN
ENSP00000281081.7	NUBPL	UP	UP
ENSP00000380317.2	PRKAA1	UP	UP
ENSP00000310226.6	RAB1B	DOWN	DOWN
ENSP00000322419.4	RPLP2	DOWN	DOWN
ENSP00000305958.5	STIP1	DOWN	DOWN
ENSP00000227525.3	TMEM109	DOWN	DOWN
ENSP00000394798.2	TMEM245	UP	UP

## Sheet: 48_CommonDEPs_FE.DEG
Ensembl protein ID (ENSP)	Gene name	Direction Protein	Direction Gene FE
ENSP00000377040.1	AASS	UP	UP
ENSP00000359878.5	ACADM	UP	UP
ENSP00000400452.2	ALDOA	DOWN	DOWN
ENSP00000346550.5	ANXA6	DOWN	DOWN
ENSP00000269321.7	ARHGDIA	DOWN	DOWN
ENSP00000374252.3	ASB14	UP	UP
ENSP00000349595.3	ATP2A1	DOWN	DOWN
ENSP00000215375.1	ATP5F1D	UP	DOWN
ENSP00000364883.5	AUH	UP	UP
ENSP00000226021.3	CACNG1	DOWN	DOWN
ENSP00000500496.1	CAMK2A	DOWN	DOWN
ENSP00000473626.1	COMTD1	UP	DOWN
ENSP00000359151.3	DBT	UP	UP
ENSP00000280346.7	DLAT	UP	UP
ENSP00000377678.2	DYSF	DOWN	DOWN
ENSP00000492163.1	GCSH	UP	UP
ENSP00000281543.5	GUF1	UP	UP
ENSP00000325136.5	HADHB	UP	UP
ENSP00000265395.2	HIBADH	UP	UP
ENSP00000381785.3	HSDL2	UP	UP
ENSP00000248553.6	HSPB1	DOWN	DOWN
ENSP00000305653.2	LETM1	UP	UP
ENSP00000497871.1	MMAA	UP	UP
ENSP00000321539.7	MRPL48	UP	DOWN
ENSP00000331849.3	MRPL54	UP	DOWN
ENSP00000307280.4	MYL1	DOWN	DOWN
ENSP00000325239.7	MYLPF	DOWN	DOWN
ENSP00000220931.6	NCALD	DOWN	DOWN
ENSP00000367042.3	NDUFB11	UP	DOWN
ENSP00000233627.9	NDUFS7	UP	DOWN
ENSP00000340523.5	NMNAT3	UP	UP
ENSP00000380251.2	NUDT19	UP	UP
ENSP00000280701.3	OXSM	UP	UP
ENSP00000263174.4	PALMD	DOWN	DOWN
ENSP00000441875.1	PHB2	UP	DOWN
ENSP00000298510.2	PRDX3	UP	UP
ENSP00000424813.2	RBP1	UP	UP
ENSP00000370808.5	SLC25A6	UP	DOWN
ENSP00000217381.2	SNTA1	DOWN	DOWN
ENSP00000356022.4	SOD2	UP	UP
ENSP00000338034.5	SPRYD4	UP	UP
ENSP00000303987.7	TMEM223	UP	DOWN
ENSP00000335261.3	TMLHE	UP	UP
ENSP00000252898.7	TNNI2	DOWN	DOWN
ENSP00000413203.1	TNNT3	DOWN	DOWN
ENSP00000290942.5	TPPP3	DOWN	DOWN
ENSP00000265333.3	VDAC1	UP	UP
ENSP00000368612.3	VWA8	UP	UP

## Sheet: 55_CommonDEPs_ME.DEG
Ensembl protein ID (ENSP)	Gene Name	Direction Protein	Direction Gene ME
ENSP00000216254.4	ACO2	UP	UP
ENSP00000398225.1	AFG1L	UP	UP
ENSP00000262030.3	ATP5F1B	UP	UP
ENSP00000338568.4	ATP5F1C	UP	UP
ENSP00000301587.4	ATP5PD	UP	UP
ENSP00000350914.2	BDH1	UP	UP
ENSP00000369734.3	BPHL	UP	UP
ENSP00000258418.5	CAB39	DOWN	DOWN
ENSP00000229922.2	CAP2	DOWN	DOWN
ENSP00000354947.2	CAPZA2	DOWN	DOWN
ENSP00000261448.5	CASQ2	UP	UP
ENSP00000254035.4	CKMT2	UP	UP
ENSP00000253452.2	COX4I1	UP	UP
ENSP00000341692.3	DAP3	UP	UP
ENSP00000497569.1	DARS2	UP	UP
ENSP00000284031.8	DDAH1	DOWN	DOWN
ENSP00000354737.2	ECI2	UP	UP
ENSP00000452762.1	ETFA	UP	UP
ENSP00000426638.1	ETFDH	UP	UP
ENSP00000037869.3	FAM136A	UP	UP
ENSP00000355518.4	FH	UP	UP
ENSP00000275428.4	GGCT	UP	UP
ENSP00000359539.5	GOT1	UP	UP
ENSP00000301149.3	GPD1	DOWN	DOWN
ENSP00000351181.5	GSTK1	UP	UP
ENSP00000358727.5	GSTO1	UP	UP
ENSP00000004982.3	HSPB6	UP	UP
ENSP00000331897.4	IDH2	UP	UP
ENSP00000344488.4	JPH1	DOWN	DOWN
ENSP00000259873.4	MRPS18B	UP	UP
ENSP00000263629.4	MTIF2	UP	UP
ENSP00000355046.4	MT-ND2	UP	UP
ENSP00000354961.2	MT-ND4	UP	UP
ENSP00000365152.4	MYLK2	DOWN	DOWN
ENSP00000362873.3	NDUFA8	UP	UP
ENSP00000356972.3	NDUFS2	UP	UP
ENSP00000414662.1	OGDH	UP	UP
ENSP00000225174.3	PPIF	UP	UP
ENSP00000400238.1	PPP1R2	DOWN	DOWN
ENSP00000378323.3	PPP3CA	DOWN	DOWN
ENSP00000387148.1	PPP3R1	DOWN	DOWN
ENSP00000349577.6	PRODH	UP	UP
ENSP00000254630.7	PTCD3	UP	UP
ENSP00000331748.6	RAB12	DOWN	DOWN
ENSP00000391121.2	RDH13	UP	UP
ENSP00000358059.3	RTN4IP1	UP	UP
ENSP00000385432.2	SAR1B	DOWN	DOWN
ENSP00000264932.6	SDHA	UP	UP
ENSP00000364649.3	SDHB	UP	UP
ENSP00000358640.4	SLC16A1	UP	UP
ENSP00000360671.4	SLC25A5	UP	UP
ENSP00000377446.2	SUCLG1	UP	UP
ENSP00000482497.1	TMEM120A	UP	UP
ENSP00000247829.3	TSPAN8	DOWN	DOWN
ENSP00000382880.3	VAPA	DOWN	DOWN

## Sheet: Gene_MEvsMC
gene_name	Log2FoldChange	P-Adjusted	Direction
ASB4	-0.698253	0.00633864	DOWN
CRYZ	0.40053	0.0350003	UP
CSRP3	0.640404	0.0473432	UP
ECSIT	0.391191	0.0323174	UP
EPS15	-0.268104	0.0466442	DOWN
ERMP1	0.374417	0.0172526	UP
HMOX2	0.364216	0.0462955	UP
HOMER1	-0.586356	0.0111163	DOWN
ITGA6	0.675127	0.002263	UP
LAMC1	0.340155	0.0149163	UP
MFN2	0.341647	0.0341003	UP
MOB2	-0.258974	0.0386341	DOWN
MT-ATP6	0.592273	0.00141716	UP
MUL1	0.358415	0.0171186	UP
MYH1	-1.96149	0.0491266	DOWN
NID1	0.53336	0.00555098	UP
PAFAH1B3	-0.61831	0.0133575	DOWN
PHKG1	-0.579768	0.00113251	DOWN
PODXL	0.608648	0.00207117	UP
PVALB	-3.68313	0.0302667	DOWN
SGCB	-0.445542	0.0128779	DOWN
SLC44A2	-0.280766	0.0431829	DOWN
YWHAE	-0.207788	0.0178289	DOWN
A2M	0.593887	0.000360802	UP
AAK1	0.402074	0.0282704	UP
ABCB6	-0.406232	0.00572172	DOWN
ABCB7	0.26073	0.0102833	UP
ABCB9	0.452435	0.0218956	UP
ABHD17A	-0.559161	0.0146949	DOWN
ABHD2	0.666813	0.0344687	UP
ABI2	0.296624	0.0439211	UP
ABLIM3	0.603497	0.000338893	UP
ABRA	-0.788278	0.0264716	DOWN
ABT1	-0.243381	0.0431829	DOWN
AC005726.1	-0.498226	0.0378659	DOWN
AC011448.1	-0.550342	0.0333068	DOWN
AC074143.1	-0.824033	0.042347	DOWN
ACAD10	0.352278	0.00954632	UP
ACADSB	0.474503	0.00129373	UP
ACE	0.605861	0.0115681	UP
ACO2	0.297125	0.0349791	UP
ACOT1	0.738293	0.0295607	UP
ACTR1B	-0.213881	0.039757	DOWN
ACTR8	0.510953	0.0018517	UP
ADAL	0.292216	0.0149163	UP
ADAM23	-0.594777	0.0111829	DOWN
ADAMTS17	-0.740832	0.0179556	DOWN
ADAMTSL3	0.638292	0.00517427	UP
ADAR	0.372254	0.0129373	UP
ADCY3	0.557723	0.000759755	UP
ADGRF5	0.822365	7.2531e-06	UP
ADGRG1	0.389735	0.0444718	UP
AES	-0.483685	0.00347446	DOWN
AFAP1L2	0.485468	0.0415337	UP
AFDN	0.402532	0.0198833	UP
AFG1L	0.406645	0.0336361	UP
AFMID	0.500897	0.0466442	UP
AIG1	0.460546	0.00807024	UP
AKAP2	0.530242	0.0141871	UP
AKIP1	-0.367757	0.00413767	DOWN
AKIRIN2	-0.329237	0.0194903	DOWN
AL591806.3	1.88995	0.0399893	UP
ALDH7A1	0.602598	0.00892735	UP
ALDH8A1	-1.30939	0.00129373	DOWN
ALKBH5	-0.256114	0.0386341	DOWN
AMY2B	-0.591419	0.00508504	DOWN
ANKRD23	-0.419512	0.0357648	DOWN
ANKRD37	-0.701078	0.0227703	DOWN
ANKRD39	-0.482104	0.000472733	DOWN
ANKRD6	0.455979	0.0128779	UP
ANKS3	-0.424733	0.00977372	DOWN
ANXA4	0.320633	0.0482135	UP
APOB	1.81667	0.0326458	UP
APOL3	0.501267	0.00497593	UP
APP	0.450657	0.00296771	UP
AQP1	0.509575	0.00512135	UP
ARAP3	0.43464	0.00943965	UP
ARF1	-0.18645	0.0291786	DOWN
ARFGAP1	-0.41487	0.0143089	DOWN
ARHGAP1	0.312927	0.0268409	UP
ARHGAP31	0.591899	0.00739116	UP
ARHGAP39	-1.32873	0.00106887	DOWN
ARHGEF10L	-0.305234	0.0203095	DOWN
ARHGEF15	0.404111	0.0299256	UP
ARHGEF16	1.22589	0.0085431	UP
ARHGEF3	0.303908	0.042347	UP
ARHGEF4	-0.394381	0.0450652	DOWN
ARHGEF9	0.373271	0.0296237	UP
ARL6IP1	0.567279	0.0013644	UP
ARL6IP4	-0.341313	0.0482135	DOWN
ARL6IP6	-0.497032	0.0268978	DOWN
ARSB	0.762781	0.00347446	UP
ASAP1	0.422363	0.00247374	UP
ASAP2	0.644695	0.0103586	UP
ASPSCR1	-0.437228	0.00644691	DOWN
ATCAY	1.10473	0.0280437	UP
ATP1A1	0.429126	0.0233982	UP
ATP2A3	0.532809	0.049399	UP
ATP2B4	0.604003	0.0155443	UP
ATP5F1B	0.429285	0.00361363	UP
ATP5F1C	0.502563	0.00255162	UP
ATP5MC3	0.458751	0.0433121	UP
ATP5PB	0.440239	0.00243863	UP
ATP5PD	0.427561	0.00723185	UP
AUP1	-0.253715	0.035021	DOWN
B3GNT2	0.546458	0.0375907	UP
BAD	-0.488345	0.0331147	DOWN
BANP	-0.430226	0.0175861	DOWN
BBS5	-0.321544	0.0379471	DOWN
BCAR3	0.709065	0.0279336	UP
BDH1	0.619565	0.0432925	UP
BICD1	0.995064	0.0298534	UP
BOLL	-0.66068	0.00592513	DOWN
BOP1	-0.458908	0.0023326	DOWN
BORCS6	-0.429917	0.0295182	DOWN
BPHL	0.292247	0.0493137	UP
BRAT1	-0.33627	0.0447298	DOWN
BRD3	-0.337943	0.00957669	DOWN
BRF1	-0.270138	0.0431829	DOWN
BRI3BP	0.485407	0.0255696	UP
BRMS1L	-0.379799	0.043317	DOWN
BST2	0.549175	0.0117309	UP
BTBD2	-0.338858	0.0381712	DOWN
BTNL9	0.582144	0.0194903	UP
BYSL	-0.257294	0.0408354	DOWN
C10orf128	0.517115	0.00335358	UP
C12orf49	0.385905	0.00210632	UP
C14orf37	0.855008	0.00197615	UP
C14orf39	-0.899165	0.0160861	DOWN
C15orf40	-0.298828	0.00220929	DOWN
C1orf115	0.623135	0.0183629	UP
C1orf158	-2.2646	0.00639202	DOWN
C1orf52	-0.418522	0.00115601	DOWN
C21orf59	-0.35821	0.0342843	DOWN
C2orf74	1.08398	0.0304979	UP
C2orf88	0.572235	0.00639202	UP
C4orf36	0.408662	0.0333068	UP
C6orf120	-0.282452	0.047607	DOWN
C9orf40	-0.657615	0.0100908	DOWN
CAB39	-0.328117	0.0426783	DOWN
CACNB1	-0.494251	0.00121818	DOWN
CACNG6	-0.445154	0.00365251	DOWN
CADPS2	0.465946	0.0387512	UP
CALM1	-0.545674	7.62318e-05	DOWN
CALU	0.364748	0.000548641	UP
CAMK2B	-0.289966	0.021738	DOWN
CAP2	-0.307617	0.0108265	DOWN
CAPN15	-0.504103	0.0477464	DOWN
CAPZA2	-0.406599	0.0233982	DOWN
CARD10	0.514883	0.0118479	UP
CARM1	-0.342106	0.0246074	DOWN
CASP4	0.485021	0.0264716	UP
CASQ2	0.874871	0.00126957	UP
CASZ1	-0.361669	0.0450206	DOWN
CAV3	-0.398529	0.0332031	DOWN
CBX2	1.00902	0.000155364	UP
CC2D1A	-0.300871	0.0414624	DOWN
CC2D2A	0.475276	0.039573	UP
CCDC124	-0.514268	0.0129962	DOWN
CCDC136	0.824163	0.0338067	UP
CCDC85B	-1.30929	0.0215602	DOWN
CCDC9	-0.40231	0.0142857	DOWN
CCDC94	-0.526184	0.00680589	DOWN
CCDC97	-0.315721	0.042568	DOWN
CCER2	-0.861652	0.0146897	DOWN
CCND3	0.464471	0.0071508	UP
CD300LG	0.815324	0.00639202	UP
CD38	-0.693046	0.000383921	DOWN
CD40	0.348715	0.0391451	UP
CDC16	-0.209764	0.0431829	DOWN
CDH15	-0.669608	0.000228656	DOWN
CDH5	0.481626	0.00757139	UP
CDK18	1.42309	0.000153019	UP
CDK6	0.463532	0.0414116	UP
CDKN1B	-0.540511	0.00092573	DOWN
CDKN2AIPNL	-0.2702	0.0241237	DOWN
CDS2	0.253475	0.0108265	UP
CEACAM19	-0.646847	0.00348204	DOWN
CEBPB	-0.755382	0.00283961	DOWN
CEP70	0.320942	0.0152196	UP
CERS1	-0.431882	0.0398532	DOWN
CFAP53	-0.644648	0.0315215	DOWN
CFD	-1.32924	0.00604701	DOWN
CFLAR	0.344633	0.0461623	UP
CHCHD3	0.317648	0.0162806	UP
CHCHD7	0.303415	0.0215058	UP
CHD4	0.27907	0.043399	UP
CHGB	1.22984	0.0161805	UP
CHP1	0.482212	0.000338893	UP
CKAP4	0.318741	0.0245719	UP
CKB	2.05826	8.03805e-05	UP
CKMT2	0.640039	0.0255885	UP
CLASRP	-0.309633	0.0248724	DOWN
CLCN1	-0.338337	0.0299723	DOWN
CLCN3	-0.282204	0.0302616	DOWN
CLCN7	-0.332961	0.033002	DOWN
CLEC14A	0.403254	0.0451011	UP
CLEC2L	1.92249	0.000980046	UP
CLN6	-0.31618	0.0283327	DOWN
CNKSR2	0.872169	0.0052277	UP
COL7A1	-0.522705	0.00951426	DOWN
COX10	0.357358	0.0104523	UP
COX15	0.434	0.000759755	UP
COX20	0.44074	0.0198352	UP
COX4I1	0.433754	0.0155143	UP
CPS1	0.717964	0.0162035	UP
CPSF1	-0.406368	0.035565	DOWN
CROCC	-0.388311	0.0334335	DOWN
CS	0.267544	0.0128779	UP
CSGALNACT1	0.563752	0.019617	UP
CTBP1	-0.339027	0.0103478	DOWN
CTTNBP2NL	0.38528	0.0307616	UP
CXXC1	-0.274895	0.0288573	DOWN
CYP4X1	-0.849723	0.002263	DOWN
CYR61	-1.26322	0.00335846	DOWN
D2HGDH	-0.369422	0.0104334	DOWN
DAP	0.495768	0.0321206	UP
DAP3	0.254222	0.0211236	UP
DAPK3	-0.509566	0.0450185	DOWN
DARS2	0.483051	0.0191185	UP
DAZAP1	-0.277344	0.0139952	DOWN
DCLK3	0.681606	0.0328036	UP
DDAH1	-1.16526	0.000864273	DOWN
DDRGK1	-0.488152	0.00135482	DOWN
DDX49	-0.315443	0.0225181	DOWN
DDX54	-0.380781	0.0142903	DOWN
DDX56	-0.258277	0.042347	DOWN
DDX60	0.497863	0.0401653	UP
DECR1	0.618366	2.14633e-05	UP
DECR2	-0.488363	0.0130605	DOWN
DENND3	0.72243	0.000126213	UP
DES	-0.425808	0.0128779	DOWN
DGCR2	-0.308065	0.0124895	DOWN
DGLUCY	0.263868	0.0333068	UP
DIRAS1	3.37013	0.00121818	UP
DLD	0.290024	0.0450206	UP
DLL4	0.625086	0.00639202	UP
DNAJB2	-0.367334	0.00190695	DOWN
DNAJB9	-0.418299	0.0297812	DOWN
DNAJC1	-0.470345	0.0071508	DOWN
DNAJC16	-0.316815	0.0181344	DOWN
DNMBP	0.345154	0.0414116	UP
DOC2B	0.822464	0.00244782	UP
DOCK1	0.533003	0.00960513	UP
DOCK4	0.593188	0.00739938	UP
DOCK9	0.617337	0.000183997	UP
DOHH	-0.642153	0.00763132	DOWN
DPYSL2	0.440051	0.000153019	UP
DPYSL3	0.560364	0.0444718	UP
DSCAML1	0.713617	0.0431829	UP
DUPD1	-0.499639	0.0066376	DOWN
DUS3L	-0.501367	0.00981358	DOWN
DUSP1	-0.737233	0.0250031	DOWN
DYNC1I1	1.04157	0.00721609	UP
DYRK1B	-0.498569	0.0165933	DOWN
DZIP3	0.388779	0.0438142	UP
E4F1	-0.439829	0.0147362	DOWN
ECEL1	-1.67107	0.0245719	DOWN
ECI2	0.342479	0.0372175	UP
EFNA1	0.939742	8.03805e-05	UP
EFR3B	0.76915	0.000155364	UP
EGF	-0.580673	0.033002	DOWN
EHHADH	1.07644	0.00122499	UP
EIF4EBP3	0.469209	0.0413859	UP
EIF5A	-0.273842	0.0360871	DOWN
ELK3	0.504921	0.0169187	UP
ELMO1	0.581917	0.00344967	UP
ELP5	0.331336	0.0482135	UP
EMC10	-0.523244	0.0332031	DOWN
EN1	-0.512471	0.00951426	DOWN
ENDOV	0.476429	0.0287617	UP
ENPP2	0.944586	0.00122683	UP
ENTPD3	1.23451	7.95447e-05	UP
EPAS1	0.508228	0.00126957	UP
EPN1	-0.514511	0.0262041	DOWN
EPSTI1	1.33926	0.0292266	UP
ERBB2	-0.354726	0.0142857	DOWN
ERBB3	-1.61417	0.0123924	DOWN
ERG	0.493738	0.000261121	UP
ESAM	0.34901	0.0445128	UP
ETFA	0.356755	0.0302637	UP
ETFDH	0.496611	0.0175861	UP
ETS1	0.499737	0.0170572	UP
EXD3	-0.688602	0.000155364	DOWN
F8	0.630946	0.000447822	UP
FAAH	-0.52988	0.00680589	DOWN
FADS1	0.500236	0.0241237	UP
FAM103A1	-0.30411	0.0384627	DOWN
FAM105A	0.855765	0.0321206	UP
FAM107A	0.547927	0.0279042	UP
FAM111A	0.421242	0.0311637	UP
FAM114A1	-0.435955	0.0450206	DOWN
FAM126A	-1.02036	0.00646503	DOWN
FAM131B	-0.407999	0.0484186	DOWN
FAM136A	0.463544	0.00129373	UP
FAM166B	-1.00631	0.00495703	DOWN
FAM173A	-0.768644	0.0227736	DOWN
FAM184B	-1.57553	0.00392804	DOWN
FAM189A2	-0.603733	0.00591968	DOWN
FAM193B	-0.449089	0.00691519	DOWN
FAM198A	-0.772298	0.0279336	DOWN
FAM212A	-0.724195	0.00974575	DOWN
FAM214B	0.527868	5.65841e-06	UP
FAM35A	0.317337	0.01673	UP
FAM3A	-0.326761	0.0414116	DOWN
FAM50B	-0.436887	0.0333786	DOWN
FAM84A	-1.21013	0.000916151	DOWN
FAN1	0.298558	0.0152197	UP
FASTKD1	0.561899	0.0403938	UP
FBXL15	-0.915758	0.00595173	DOWN
FBXL22	-0.9699	0.00766142	DOWN
FBXL8	-0.509171	0.0413859	DOWN
FBXO27	1.23175	0.0372066	UP
FBXO31	-0.272643	0.0478706	DOWN
FBXO36	0.868806	0.0187691	UP
FCMR	1.38431	0.00868774	UP
FDX2	-0.388227	0.0342843	DOWN
FEM1A	-0.784966	0.00129373	DOWN
FEM1C	-0.503559	0.0331855	DOWN
FGD5	0.40023	0.0243107	UP
FGF11	1.12777	0.0116413	UP
FGF9	1.40513	0.00746603	UP
FGFRL1	-0.414462	0.0387266	DOWN
FH	0.268566	0.0178289	UP
FHL2	-0.792065	0.0104334	DOWN
FKBP8	-0.364123	0.0136704	DOWN
FKBP9	0.485278	0.000235343	UP
FLI1	0.606596	0.000864273	UP
FLNB	0.568194	0.00845269	UP
FLRT3	-1.14557	7.62318e-05	DOWN
FLT1	0.687665	0.000864273	UP
FMO2	0.5314	0.0489765	UP
FNBP1L	0.549636	0.000153019	UP
FOXJ3	-0.257325	0.023076	DOWN
FP565260.6	0.88226	0.0151858	UP
FRMD6	-0.514192	0.0492816	DOWN
FST	-1.02728	0.0408354	DOWN
FTCDNL1	0.666626	0.00132918	UP
FUCA2	0.522942	0.00311895	UP
FUK	-0.267828	0.0461623	DOWN
FXYD4	1.48979	0.0461623	UP
G6PC3	-0.264676	0.04247	DOWN
GABRE	0.460157	0.0429504	UP
GADL1	-0.734972	0.00852889	DOWN
GAL3ST1	-1.36006	0.0032869	DOWN
GALE	0.57693	0.0224182	UP
GAMT	-0.540149	0.0103478	DOWN
GATA2	0.601322	0.00868144	UP
GBP4	0.700912	0.0269239	UP
GDA	-2.04797	0.000382122	DOWN
GDF1	-0.924908	0.00908908	DOWN
GFRA1	0.45187	0.0195131	UP
GGA2	0.231253	0.0315814	UP
GGCT	0.364031	0.0176281	UP
GGT7	-1.00941	0.00761924	DOWN
GHITM	0.294275	0.0115057	UP
GIGYF1	-0.302142	0.0420802	DOWN
GIMAP1	0.408156	0.0147599	UP
GIMAP4	0.552455	0.00329022	UP
GIMAP6	0.555569	0.00437942	UP
GIMAP7	0.640168	0.00555098	UP
GIMAP8	0.795786	0.000632594	UP
GIPC1	-0.384873	0.0401653	DOWN
GJC1	0.558164	0.0139952	UP
GLG1	-0.250132	0.046787	DOWN
GLRX	-0.698073	0.0185372	DOWN
GLUD1	0.305611	0.000397216	UP
GLYR1	-0.201411	0.0429504	DOWN
GMPR2	0.31387	0.0246281	UP
GNB1	0.216114	0.0345353	UP
GNB1L	-0.535404	0.0217462	DOWN
GNB3	1.16451	0.00233855	UP
GNL3	-0.235941	0.00917543	DOWN
GNPTAB	0.392724	0.0162035	UP
GNPTG	-0.37487	0.00211383	DOWN
GNRH1	0.517205	0.0270094	UP
GOLGA4	0.275514	0.0461623	UP
GOLPH3L	-0.292745	0.0228044	DOWN
GOT1	0.492335	0.0331147	UP
GOT2	0.414282	0.0296001	UP
GP1BA	0.839539	0.023032	UP
GPD1	-0.514753	0.0262332	DOWN
GPD1L	0.577898	0.00271357	UP
GPIHBP1	0.489655	0.0298419	UP
GPRC5B	0.315022	0.0171483	UP
GPRC5C	-0.396392	0.0286985	DOWN
GPRIN3	0.660208	0.0157188	UP
GPSM2	0.428701	0.0255696	UP
GREB1	0.881452	0.0260076	UP
GRIK2	-1.93627	0.000229844	DOWN
GRK5	0.456337	0.0139713	UP
GSDME	1.11848	0.000215257	UP
GSTK1	0.393174	0.00808542	UP
GSTO1	0.536878	0.00303793	UP
GTF3C5	-0.272091	0.0148189	DOWN
GUCY1B1	0.551857	0.00633864	UP
GYPC	-0.37625	0.026764	DOWN
H1FX	-0.615202	0.00575317	DOWN
H2AFJ	-0.846275	0.000864273	DOWN
H2AFX	-0.558488	0.029483	DOWN
H3F3B	-0.361273	0.0495367	DOWN
HAS3	0.847477	0.00115565	UP
HCN1	-1.08446	0.0162331	DOWN
HDAC1	0.402153	0.00943965	UP
HDGFL2	-0.446576	0.0146787	DOWN
HECW2	0.863124	0.026764	UP
HERC6	1.0375	0.0136798	UP
HEXDC	-0.469348	0.00133316	DOWN
HEY1	0.548662	0.0411154	UP
HGS	-0.320526	0.0152196	DOWN
HIP1R	0.505115	0.0124895	UP
HIST1H2AC	-0.588104	0.00913756	DOWN
HLA-E	0.375431	0.0128779	UP
HMCN1	0.681097	0.0264716	UP
HMGCR	0.432333	0.00113251	UP
HNRNPA0	-0.410992	0.00239505	DOWN
HNRNPA3	-0.266011	0.0264716	DOWN
HNRNPDL	-0.28762	0.0155143	DOWN
HNRNPL	-0.233511	0.00652784	DOWN
HNRNPM	-0.384961	0.00121818	DOWN
HNRNPUL2	-0.191875	0.0264716	DOWN
HOXA10	-0.319435	0.0170572	DOWN
HOXC4	-0.575555	0.00520577	DOWN
HRAS	-0.537922	0.0075027	DOWN
HSD11B1L	-0.49511	0.00616607	DOWN
HSD17B11	0.516067	0.0118978	UP
HSPB2-C11orf52	-0.500004	0.0071508	DOWN
HSPB6	0.599202	0.0140866	UP
HVCN1	0.547644	0.00359648	UP
HYAL1	0.965873	0.000261121	UP
HYI	-0.497254	0.0149214	DOWN
IDH2	0.397962	0.00705463	UP
IFI16	0.681419	0.0152233	UP
IFIH1	0.850303	0.0379471	UP
IFIT2	1.44759	0.00145383	UP
IFNGR2	0.277687	0.0472627	UP
IFT122	0.307731	0.0152197	UP
IGFBP3	0.920144	0.000472733	UP
IMPA2	-0.44227	0.0224644	DOWN
INAFM1	-0.448581	0.024201	DOWN
INO80C	-0.365964	0.00721609	DOWN
INO80E	-0.32017	0.016079	DOWN
INPP5D	0.583103	0.00306573	UP
INPP5J	1.38562	1.57673e-05	UP
IP6K2	-0.466625	0.00559712	DOWN
IQGAP1	0.33216	0.0288292	UP
IRAK3	0.483859	0.00868144	UP
IRF2	-0.272917	0.0410046	DOWN
IRF2BPL	-0.678732	0.0355163	DOWN
IRX3	-1.20265	0.00616607	DOWN
ITGA1	0.633006	0.00621518	UP
ITGA5	0.525808	0.00296771	UP
ITPR1	0.525586	0.0229061	UP
JAG1	0.470366	0.0262169	UP
JAM2	0.433383	0.0388755	UP
JCAD	0.548528	0.00984009	UP
JPH1	-0.549487	0.0106136	DOWN
JPH2	-0.371938	0.0227736	DOWN
JRKL	-0.372732	0.0264716	DOWN
JSRP1	-1.16755	0.000261121	DOWN
JUN	-0.587728	0.0355163	DOWN
JUND	-0.83229	0.0203095	DOWN
KALRN	0.56099	0.001699	UP
KANK1	0.44785	0.0450206	UP
KBTBD13	-0.748131	0.0381954	DOWN
KCNAB2	0.831112	0.0453265	UP
KCNC1	1.56304	0.0415337	UP
KCNJ12	-0.580377	0.00671473	DOWN
KCNS3	-0.441521	0.0271676	DOWN
KCTD7	0.414654	0.000987127	UP
KDELC1	0.635478	0.0348756	UP
KDM4B	-0.271021	0.0330837	DOWN
KIAA1191	0.353156	0.000183234	UP
KIAA1551	0.404808	0.0404315	UP
KIRREL1	0.463417	0.0287382	UP
KIT	0.845367	0.0223882	UP
KLF12	0.51957	0.0495145	UP
KLHDC8B	0.405216	0.039227	UP
KLHL25	0.493696	0.0304979	UP
KLHL26	-0.38151	0.0296819	DOWN
KLHL33	-0.419768	0.0304412	DOWN
KRBA2	0.975777	0.000290176	UP
KRTCAP3	-1.26402	0.000196645	DOWN
LAMA3	0.621217	0.0286578	UP
LAP3	0.286607	0.00851601	UP
LARP6	0.500458	0.0198272	UP
LBP	2.25839	0.0262041	UP
LBX1	-0.660305	0.00605198	DOWN
LCN6	1.24727	0.0498058	UP
LDAH	0.805261	0.0342843	UP
LDB2	0.627283	0.0129671	UP
LDHB	1.91114	1.47725e-08	UP
LENG8	-0.357983	0.00572172	DOWN
LGALS1	-0.707715	0.000759755	DOWN
LGI4	-0.534175	0.040914	DOWN
LHFPL6	0.404526	0.0120148	UP
LHPP	-0.496948	0.0214004	DOWN
LIME1	-0.619696	0.0139834	DOWN
LIN9	-0.453308	0.0462088	DOWN
LMO4	-0.455383	0.00250432	DOWN
LMOD1	-0.738771	0.0186691	DOWN
LNX1	0.591832	0.00761924	UP
LOXL4	-1.03628	0.00305894	DOWN
LPL	1.17194	0.000337104	UP
LRCH1	0.42566	0.00555098	UP
LRCH4	-0.365022	0.00463512	DOWN
LRMP	0.883948	0.0252257	UP
LRP3	-0.635279	0.0138415	DOWN
LRP4	0.663363	0.0355163	UP
LRRC20	-0.268326	0.0414624	DOWN
LRRC25	1.1482	0.00739938	UP
LRRC3B	-2.26786	0.00149581	DOWN
LRRC42	0.274913	0.026764	UP
LRRC45	-0.573355	0.01422	DOWN
LSMEM1	-0.476159	0.00691519	DOWN
LSS	0.31115	0.0128779	UP
LTBP2	0.584742	0.0334335	UP
LUZP1	0.610342	0.00591968	UP
LY75	1.18604	0.00358324	UP
MAD2L1BP	0.379069	0.0132553	UP
MAFA	-0.748478	0.0169764	DOWN
MAFB	-0.808543	0.0330451	DOWN
MAFK	-0.60047	0.0171186	DOWN
MAGED1	0.307806	0.047607	UP
MANSC1	0.30555	0.0413859	UP
MAP1S	-0.57265	0.0294537	DOWN
MAP2	0.814139	0.00039506	UP
MAP2K2	-0.357756	0.0375393	DOWN
MAP2K6	0.594839	0.0142112	UP
MAP2K7	-0.389762	0.0136511	DOWN
MAP3K14	0.43913	0.0351424	UP
MAP3K5	0.685747	0.0105526	UP
MAP4K2	0.535145	0.000338893	UP
MAP7D1	-0.455918	0.0135363	DOWN
MAST3	-0.882437	0.002263	DOWN
MB21D2	-0.54211	0.0135916	DOWN
MBD3	-0.471021	0.0414116	DOWN
MCF2L	0.749653	0.000202113	UP
MCM4	0.272733	0.0198833	UP
MCTP1	0.699064	0.0162331	UP
MCUR1	0.332567	0.0066926	UP
MDH1	0.5067	0.0169988	UP
MECOM	0.650871	0.00361363	UP
MED25	-0.644325	0.000934191	DOWN
MED30	-0.628866	0.00494689	DOWN
MED9	0.311931	0.0439211	UP
MERTK	0.953027	0.00749406	UP
METRN	-0.545716	0.0398593	DOWN
METTL25	-0.38525	0.0344376	DOWN
METTL7A	-0.887977	0.000196645	DOWN
MFSD3	-0.539781	0.0210746	DOWN
MGAT5	0.624163	8.03805e-05	UP
MICAL2	-0.836846	0.00604701	DOWN
MID1IP1	-0.522081	0.0415337	DOWN
MIEF1	0.25949	0.00954632	UP
MIPEP	0.554565	5.52226e-05	UP
MMRN2	0.486183	0.00227527	UP
MOV10	0.337723	0.0347634	UP
MPC1	0.512849	0.0194042	UP
MPP6	-1.18689	0.00254947	DOWN
MRPL35	0.419441	0.000864273	UP
MRPS16	0.233259	0.0249167	UP
MRPS18B	0.355806	0.0219052	UP
MRPS34	-0.395459	0.0233868	DOWN
MRPS6	-0.616517	0.00891459	DOWN
MRS2	0.264088	0.0413072	UP
MRVI1	0.607372	0.00186843	UP
MSANTD4	0.405701	0.0159452	UP
MSRB1	0.796782	8.03805e-05	UP
MSTN	-1.34402	0.00211794	DOWN
MT-CO1	0.682646	0.000155364	UP
MT-CO2	0.660437	0.000447822	UP
MT-CO3	0.640014	0.000988639	UP
MT-CYB	0.707783	8.03805e-05	UP
MT-ND1	0.58015	0.00102311	UP
MT-ND2	0.482214	0.0284336	UP
MT-ND3	0.52661	0.00593775	UP
MT-ND4	0.580074	0.00207855	UP
MT-ND4L	0.622205	0.0155143	UP
MT-ND5	0.690471	0.00154921	UP
MTIF2	0.329673	0.00807024	UP
MTRNR2L1	-4.61727	0.00875025	DOWN
MVD	-0.371564	0.0178289	DOWN
MXD4	-0.396589	0.0160861	DOWN
MYBPC2	-0.907276	0.0130976	DOWN
MYF6	-0.672907	0.0163553	DOWN
MYH10	0.573823	0.0133575	UP
MYH6	1.03917	0.0468109	UP
MYLK2	-0.677968	0.00974575	DOWN
MYO19	0.41956	0.0466442	UP
MYO1B	0.479419	0.00729339	UP
MYO5C	0.375533	0.0286985	UP
MYO9A	0.313856	0.0495145	UP
MYORG	-0.502378	0.0416427	DOWN
MZF1	-0.527478	0.000834643	DOWN
NAGPA	-0.316074	0.0491054	DOWN
NANOS1	-0.814044	0.0410046	DOWN
NAV1	0.359246	0.0413072	UP
NAV2	0.712901	0.0162331	UP
NBEAL1	0.80518	0.0273394	UP
NCK2	-0.403965	0.0398532	DOWN
NCOA4	0.208772	0.0217321	UP
NCOA7	0.46946	0.035565	UP
NDNF	0.695421	0.01673	UP
NDUFA8	0.427436	0.011452	UP
NDUFA9	0.355835	0.0124211	UP
NDUFAF7	0.371453	0.00868144	UP
NDUFS1	0.501736	2.67189e-05	UP
NDUFS2	0.396108	0.0065108	UP
NEBL	0.770933	0.00669486	UP
NES	0.583985	0.0214369	UP
NEURL1B	0.423732	0.0349229	UP
NFASC	0.567774	0.0268409	UP
NFIC	-0.341859	0.00555098	DOWN
NFKBIL1	-0.449238	0.0224182	DOWN
NIM1K	1.06725	0.0195131	UP
NINJ1	-0.436368	0.0120148	DOWN
NINJ2	0.735441	0.0246917	UP
NIPAL3	0.417212	0.042568	UP
NIPSNAP1	0.837323	0.0461623	UP
NLRP1	0.362454	0.0129671	UP
NME3	-0.597523	0.0211236	DOWN
NNT	0.575014	0.00129373	UP
NOC4L	-0.598002	0.00562211	DOWN
NOD1	0.645842	7.43232e-06	UP
NOP53	-0.519303	0.0421976	DOWN
NOTCH4	0.833859	0.000305899	UP
NOVA2	0.51152	0.0187691	UP
NOXA1	-1.02128	0.000261121	DOWN
NR0B2	1.10236	0.0414116	UP
NR1H2	-0.362226	0.00808542	DOWN
NR1I3	0.801654	0.0035945	UP
NR2F6	-0.39668	0.0404495	DOWN
NRF1	-0.280441	0.0250031	DOWN
NRM	0.502748	0.0278564	UP
NUBP2	-0.516731	0.0118018	DOWN
NUDT13	0.369224	0.0351524	UP
NUDT7	0.475827	0.032911	UP
NUSAP1	-0.642423	0.00329022	DOWN
NYNRIN	0.585429	0.00604701	UP
OAS2	1.24241	0.00676864	UP
OAS3	1.20311	0.00413079	UP
OAZ3	-0.564572	0.033359	DOWN
OBSL1	-0.564403	8.03805e-05	DOWN
ODF3L2	-1.2818	0.00296771	DOWN
OGDH	0.247838	0.0264716	UP
OGT	-0.325065	0.010197	DOWN
OPA1	0.276245	0.032911	UP
OPA3	0.461085	0.00254947	UP
OPN3	0.603967	0.011821	UP
ORMDL3	-0.279915	0.0414043	DOWN
OSBPL10	0.712593	0.0283752	UP
OSBPL7	-0.770114	0.027653	DOWN
OSMR	0.463452	0.0175787	UP
OTUD5	-0.304494	0.002263	DOWN
OXNAD1	0.491273	0.0280102	UP
P2RX5	0.544198	0.0297812	UP
P3H4	-0.569383	0.0482135	DOWN
P4HA1	0.595525	0.0104523	UP
P4HA2	0.356831	0.0171081	UP
PACSIN2	0.257911	0.00273324	UP
PAG1	0.535141	0.0468638	UP
PANK1	0.610731	0.0152197	UP
PAPPA	0.712524	0.0365475	UP
PAQR4	0.736383	0.00704638	UP
PARP14	0.753887	0.0149163	UP
PARP4	0.482123	0.00642193	UP
PAX3	-0.783295	0.00144048	DOWN
PBXIP1	-0.366079	0.000864273	DOWN
PCCB	0.376112	0.0257113	UP
PCDH1	0.499173	0.0192733	UP
PCDH17	1.11078	0.0085431	UP
PDAP1	-0.260256	0.0108265	DOWN
PDE1C	0.891872	0.0298534	UP
PDE2A	0.520029	0.00207855	UP
PDE5A	-0.924198	0.00014502	DOWN
PDGFRB	0.442121	0.0260712	UP
PDHA1	0.479756	0.000988639	UP
PDHB	0.422724	0.00230391	UP
PDK4	-2.04152	0.0306208	DOWN
PDLIM3	-0.638566	0.00505662	DOWN
PDLIM5	-0.415438	0.00763132	DOWN
PDLIM7	-0.581022	0.00705463	DOWN
PEA15	0.50022	0.00913756	UP
PEAK1	0.509143	0.000486355	UP
PEAR1	0.483123	0.00357617	UP
PECAM1	0.587143	0.000183997	UP
PEMT	-0.394354	0.0250673	DOWN
PFKFB2	1.43849	4.02527e-05	UP
PFKL	0.635705	0.0298534	UP
PGD	0.496918	0.0351357	UP
PGM2	0.582912	0.0333068	UP
PHLDA3	0.855944	0.000338893	UP
PHLDB3	-0.624113	0.0111829	DOWN
PHTF2	-0.53272	0.0293273	DOWN
PIAS1	-0.349813	0.0219697	DOWN
PIDD1	-0.423832	0.030129	DOWN
PIGQ	-0.500313	0.00628218	DOWN
PIGW	0.431247	0.0168151	UP
PIK3C3	-0.247379	0.0152233	DOWN
PIN1	-0.516982	0.0035945	DOWN
PISD	0.302604	0.0263696	UP
PITPNM1	1.32233	0.000298354	UP
PKD1	-0.518618	0.0136798	DOWN
PLA2G2A	3.18602	0.00957669	UP
PLBD1	0.296728	0.0429472	UP
PLCB4	0.657197	0.00335358	UP
PLCG1	0.341071	0.000872052	UP
PLGLB1	-0.562907	0.0078169	DOWN
PLP2	-0.579278	0.00693823	DOWN
PLPP7	-0.390793	0.0304979	DOWN
PLSCR1	0.923928	0.00957669	UP
PLXNA2	0.325085	0.0237869	UP
PML	0.309306	0.0422418	UP
PNMT	-0.722626	0.00608237	DOWN
PNPLA6	-0.311897	0.0378659	DOWN
PNRC1	-0.697138	0.000864273	DOWN
POLE	-0.395831	0.0309174	DOWN
POLR2E	-0.292006	0.0326458	DOWN
POP7	-0.422666	0.0168983	DOWN
POPDC3	-0.281973	0.0121597	DOWN
POSTN	1.23056	0.0494446	UP
PPARA	0.493996	0.00555186	UP
PPARG	0.557824	0.0206665	UP
PPFIA4	0.492103	0.0262169	UP
PPFIBP1	0.359699	0.00968205	UP
PPIF	0.486843	0.0102956	UP
PPP1R14C	-0.645519	0.00727563	DOWN
PPP1R16B	0.497349	0.0288573	UP
PPP1R18	0.49166	0.0162331	UP
PPP1R2	-0.729306	0.000155364	DOWN
PPP1R3D	-0.467395	0.0414116	DOWN
PPP1R9B	0.42802	0.0128779	UP
PPP3CA	-0.479252	0.021738	DOWN
PPP3CB	-0.539486	0.000261121	DOWN
PPP3R1	-0.535078	0.00652784	DOWN
PRDM4	0.274842	0.00875539	UP
PRDX4	-0.375077	0.039757	DOWN
PREX1	0.522281	0.0451011	UP
PRKAG2	0.560731	0.0346475	UP
PRKAG3	-0.901663	0.00134006	DOWN
PRKCH	0.655111	0.000864273	UP
PRKX	0.517714	0.00335358	UP
PROB1	-0.343273	0.0117867	DOWN
PRODH	1.14632	0.021738	UP
PROS1	0.520136	0.0121752	UP
PRUNE2	2.88551	4.78409e-05	UP
PSEN2	-0.324453	0.049399	DOWN
PSME4	0.342842	0.0415337	UP
PTCD3	0.290689	0.0462799	UP
PTDSS1	0.421816	0.0048046	UP
PTOV1	-0.27053	0.043317	DOWN
PTPDC1	0.327225	0.0426031	UP
PTPN9	0.432846	0.00859431	UP
PTPRB	0.671579	0.000299688	UP
PTTG1IP	0.437049	0.00134006	UP
PXYLP1	0.550515	0.00682125	UP
QPCT	1.17903	0.0264716	UP
QTRT1	-0.282491	0.0496586	DOWN
RAB12	-0.420134	0.0372175	DOWN
RABAC1	-0.545609	0.0121456	DOWN
RABL6	-0.468088	0.047012	DOWN
RANBP1	-0.250316	0.0397324	DOWN
RAPGEF3	0.441016	0.0270097	UP
RAPGEF5	0.75468	8.03805e-05	UP
RASA4	-0.650441	0.0429472	DOWN
RASA4B	-0.698855	0.042347	DOWN
RASGEF1B	-0.772793	0.0273394	DOWN
RASGRF2	0.551928	0.0304979	UP
RBFOX2	-0.285273	0.018123	DOWN
RBM18	-0.172144	0.0413072	DOWN
RBM24	-0.394285	0.0071508	DOWN
RBM33	-0.436357	0.00141822	DOWN
RBMS2	0.512193	0.000126213	UP
RCBTB1	0.397036	0.0146787	UP
RDH13	0.418575	0.021733	UP
RECQL5	-0.277694	0.0352535	DOWN
RELB	-0.59631	0.0410046	DOWN
RELL1	0.706553	0.00551475	UP
RER1	-0.263852	0.000893799	DOWN
REX1BD	-0.659708	0.0258446	DOWN
RFNG	-0.477803	0.00671473	DOWN
RFTN1	0.740376	0.00513364	UP
RGMA	-0.489897	0.0267006	DOWN
RGMB	-0.472279	0.010122	DOWN
RGP1	0.339031	0.0409716	UP
RGS5	0.512149	0.00808542	UP
RGS9BP	-0.707013	0.0304979	DOWN
RHOBTB1	-0.637654	0.03467	DOWN
RHOD	-0.984206	0.00132151	DOWN
RIPOR3	0.563381	0.000864273	UP
RMND5A	-0.327998	0.0413072	DOWN
RNF126	-0.541275	0.0427257	DOWN
RNF144A	0.423816	0.0267137	UP
RNF213	0.489862	0.00250919	UP
RNF220	-0.221037	0.0271108	DOWN
RNPS1	-0.233165	0.00271357	DOWN
ROGDI	-0.369625	0.0492816	DOWN
RPL13	-0.45323	0.0332031	DOWN
RPL3L	-0.435358	0.00211632	DOWN
RPUSD4	-0.378472	0.0141871	DOWN
RRP1	-0.275652	0.0293262	DOWN
RRP12	-0.668704	0.0279132	DOWN
RTEL1-TNFRSF6B	-0.819461	0.00193621	DOWN
RTN2	-0.397495	0.0138415	DOWN
RTN4IP1	0.464825	0.0279544	UP
RUNDC3B	-1.13577	0.0336038	DOWN
S1PR1	0.496186	0.024231	UP
SAC3D1	-0.482003	0.0414043	DOWN
SAG	-0.53152	0.038015	DOWN
SAMD9	0.93372	0.0263696	UP
SAR1B	-0.448875	0.000256238	DOWN
SASH1	0.529764	0.00595173	UP
SBK3	1.3527	0.0231238	UP
SBNO2	-0.424745	0.035565	DOWN
SCAMP3	-0.257412	0.0496193	DOWN
SCAND1	-0.761985	0.0267006	DOWN
SCGB1D2	1.6028	0.00255162	UP
SCML2	-0.800079	0.0330664	DOWN
SCN1B	-0.462048	0.000551465	DOWN
SCN7A	0.664673	0.0146787	UP
SCP2	0.347897	0.000193472	UP
SCRIB	-0.501958	0.0279132	DOWN
SCX	-1.52757	0.00020326	DOWN
SDHA	0.309592	0.0220898	UP
SDHB	0.439089	0.00488439	UP
SDHC	0.364081	0.00122683	UP
SDSL	0.971527	0.0471726	UP
SECISBP2	-0.282016	0.00569799	DOWN
SEL1L3	0.596733	0.0186691	UP
SELENOH	-0.571187	0.00115601	DOWN
SELENOO	-0.35013	0.00335822	DOWN
SELL	1.75649	0.0372066	UP
SEMA3G	0.764838	0.00282727	UP
SEMA5A	0.540004	0.0124211	UP
SEPT8	0.364501	0.018535	UP
SERPINB6	0.279869	0.0400815	UP
SERPING1	0.469276	0.0270094	UP
SF3A3	0.918907	0.0136511	UP
SFMBT2	0.505505	0.0493479	UP
SGIP1	0.852843	0.002263	UP
SH2B3	0.896759	2.13392e-07	UP
SH3BGRL2	0.494784	0.0203095	UP
SH3BP4	0.709273	0.00470006	UP
SH3D19	0.42949	0.00441637	UP
SH3KBP1	0.841269	0.00503665	UP
SH3PXD2A	0.39084	0.0208225	UP
SH3RF2	-0.858477	0.0492578	DOWN
SH3RF3	0.782611	0.0295182	UP
SHANK3	0.397616	0.0431381	UP
SHE	0.572034	0.00244782	UP
SHISA2	-0.89855	0.039227	DOWN
SHROOM4	0.48781	0.0299256	UP
SIAH1	-0.357742	0.0168151	DOWN
SIPA1L2	0.784195	0.00954632	UP
SIRPA	-0.56088	0.0360871	DOWN
SIRT5	0.388718	0.00572172	UP
SLC16A1	0.427941	0.0495367	UP
SLC16A10	-0.832038	0.00361363	DOWN
SLC16A12	0.685789	0.0155143	UP
SLC16A7	0.991059	0.0494599	UP
SLC22A3	-0.902473	0.0315215	DOWN
SLC22A4	0.850953	0.00129373	UP
SLC22A5	0.468172	0.0466442	UP
SLC25A15	0.805574	0.000864273	UP
SLC25A45	-0.420328	0.0386341	DOWN
SLC25A5	0.431412	0.00704638	UP
SLC26A9	3.38449	2.22097e-09	UP
SLC2A4RG	-0.437377	0.0276775	DOWN
SLC2A8	-0.404739	0.0308427	DOWN
SLC35A1	-0.343583	0.0138415	DOWN
SLC35D1	-0.379506	0.0304979	DOWN
SLC35D2	0.713998	0.00211098	UP
SLC35F1	-0.93009	0.0193192	DOWN
SLC38A4	-1.46171	0.000759755	DOWN
SLC39A14	0.61757	0.0116815	UP
SLC39A8	0.985958	0.00652784	UP
SLC41A1	1.2231	3.84064e-08	UP
SLC43A2	-0.913376	0.0146787	DOWN
SLC50A1	0.422384	0.0213158	UP
SLC5A1	-2.25194	0.0342445	DOWN
SLC7A7	1.14932	0.000173967	UP
SLCO3A1	0.701596	0.00462069	UP
SLFN11	0.491412	0.0139185	UP
SMAD1	0.300287	0.0397324	UP
SMIM11A	-0.806881	0.0355163	DOWN
SMOC1	0.626764	0.0195131	UP
SMPD3	-0.595275	0.0447813	DOWN
SNAPC4	-0.414314	0.00633864	DOWN
SNCAIP	0.882629	0.0162331	UP
SNCB	1.91993	0.00704638	UP
SNRK	0.359855	0.00569799	UP
SNRNP70	-0.441306	0.000338893	DOWN
SNRPA	-0.355177	0.0229061	DOWN
SNX33	0.427883	0.0291786	UP
SOCS2	1.12406	0.042638	UP
SOGA1	0.379111	0.0304412	UP
SOS2	-0.318758	0.0433996	DOWN
SOX7	0.443999	0.0286578	UP
SPAG16	0.608012	0.00316843	UP
SPARCL1	0.483708	0.00282727	UP
SPATA13	0.577685	0.000338893	UP
SPATS2L	-0.563002	0.00113384	DOWN
SPNS1	-0.390435	0.0162331	DOWN
SPOCK1	1.51257	7.15941e-05	UP
SPON2	-0.564695	0.0488837	DOWN
SPPL2B	-0.445674	0.00361363	DOWN
SPRED2	0.383246	0.0338463	UP
SPTLC2	0.538798	0.000183997	UP
SRGN	0.477885	0.0208663	UP
SRPK1	0.323217	0.00207855	UP
SRPK2	0.284023	0.0388755	UP
SRPK3	-0.42556	0.0183074	DOWN
SSBP2	-0.394472	0.014224	DOWN
SSPO	-1.08971	0.0118978	DOWN
ST3GAL2	-0.503284	0.00591968	DOWN
ST6GAL1	0.596811	0.0439211	UP
ST8SIA5	0.721509	0.0298534	UP
STARD13	0.371256	0.0186471	UP
STARD8	0.377132	0.00501577	UP
STARD9	0.512841	0.00647069	UP
STAU2	0.256442	0.00622081	UP
STIM1	-0.279896	0.0328359	DOWN
STIM2	-0.341704	0.0294537	DOWN
STK10	0.471417	0.0166936	UP
STK11	-0.382062	0.0149163	DOWN
STMN1	0.40394	0.0345353	UP
STOM	0.366749	0.00830803	UP
STON1	0.583459	0.0346103	UP
STON2	0.522982	0.0146787	UP
STS	0.499125	0.0332031	UP
STUB1	-0.349413	0.0112171	DOWN
STX16	-0.334482	0.00233855	DOWN
STX3	0.518717	0.00239486	UP
SUCLG1	0.298658	0.0299256	UP
SULF2	0.453321	0.0462799	UP
SUMF2	-0.422378	0.0177913	DOWN
SWAP70	0.378622	0.0264663	UP
SYBU	0.558149	0.0384466	UP
SYNGR2	-0.333274	0.0380459	DOWN
SYNJ2	1.02185	0.00954632	UP
SYNJ2BP	0.314006	0.0255786	UP
SZRD1	-0.296071	0.0175829	DOWN
TACC1	0.676866	7.62318e-05	UP
TAF15	-0.273529	0.0183629	DOWN
TAL1	0.583245	0.0066376	UP
TAL2	-0.806763	0.0346103	DOWN
TAS2R4	-0.763576	0.0456661	DOWN
TATDN3	0.291565	0.0326382	UP
TAX1BP3	0.372256	0.0304979	UP
TBC1D17	-0.300682	0.0283752	DOWN
TBC1D8	0.677095	0.00108681	UP
TBCC	-0.539282	0.000255601	DOWN
TCEAL1	-0.384495	0.00122683	DOWN
TEAD1	0.461577	0.0197046	UP
TELO2	-0.403242	0.042347	DOWN
TESK2	-0.533383	0.0415337	DOWN
TFPT	-0.344715	0.0282436	DOWN
TGFB3	0.564861	0.0411978	UP
TGM2	0.529821	0.0466574	UP
THAP7	-0.406116	0.0163129	DOWN
THOP1	-0.391748	0.0133575	DOWN
THSD1	0.477676	0.009307	UP
TIE1	0.589794	0.00627709	UP
TIMM8A	0.672265	0.00172118	UP
TIMP3	0.439471	0.00273324	UP
TIMP4	0.860342	0.0066926	UP
TJAP1	-0.260518	0.00441637	DOWN
TJP1	0.513422	0.00221768	UP
TMBIM6	-0.300742	0.00193973	DOWN
TMCO4	0.719671	0.000432588	UP
TMED4	-0.417864	0.00551475	DOWN
TMEM101	-0.286552	0.0229061	DOWN
TMEM115	-0.340438	0.0262041	DOWN
TMEM120A	0.617738	0.00822967	UP
TMEM158	-1.31632	0.000155364	DOWN
TMEM175	-0.332439	0.0291929	DOWN
TMEM205	-0.31735	0.0340372	DOWN
TMEM259	-0.392283	0.0336735	DOWN
TMEM266	-0.54048	0.0409716	DOWN
TMEM56	-0.785702	0.0357648	DOWN
TMEM86A	0.721615	0.00947179	UP
TMEM86B	-0.498256	0.042568	DOWN
TMUB1	-0.508958	0.0260506	DOWN
TNFRSF8	0.825351	0.0282704	UP
TNFSF10	0.956443	0.00214197	UP
TNFSF12	-0.450359	0.0112113	DOWN
TNK2	-0.814895	7.43232e-06	DOWN
TNNC2	-0.828295	0.0255265	DOWN
TNNI3	1.3791	0.00124271	UP
TNRC18	-0.485557	0.0271232	DOWN
TNS3	0.532674	0.0149241	UP
TP53BP2	0.267141	0.0298867	UP
TP63	-0.719376	0.027882	DOWN
TPD52L1	0.550325	0.000173967	UP
TPM3	0.72318	0.0149163	UP
TRAM2	0.360042	0.0346112	UP
TRIB1	-0.573529	0.0061048	DOWN
TRIM16	0.38119	0.0446474	UP
TRIM16L	0.500168	0.0318381	UP
TRIM22	0.724545	0.0279544	UP
TRIM28	-0.280638	0.0374167	DOWN
TRIM69	0.409804	0.0023326	UP
TRIM7	-0.647697	0.000155364	DOWN
TRIO	0.374809	0.00647069	UP
TRIP10	-0.345643	0.0136798	DOWN
TRIR	-0.556181	0.0130605	DOWN
TRMT2A	-0.521725	0.000864273	DOWN
TRPC4AP	-0.24011	0.0478985	DOWN
TSEN2	-0.262086	0.0461623	DOWN
TSHZ3	0.41877	0.0413859	UP
TSPAN14	0.368105	0.00271357	UP
TSPAN3	-0.382924	0.0052277	DOWN
TSPAN8	-1.09844	0.00967947	DOWN
TSPYL1	-0.411803	0.0146787	DOWN
TSR3	-0.350283	0.0498058	DOWN
TTC30A	-0.638052	0.00954632	DOWN
TTC39A	0.895937	0.00693823	UP
TUBGCP5	-0.251056	0.0452081	DOWN
TUSC2	-0.285055	0.0376487	DOWN
TXNRD3	0.422603	0.00488439	UP
TYRP1	1.60014	0.00335822	UP
UBE2I	-0.252506	0.0265549	DOWN
UBE2L6	0.707649	0.0242759	UP
UBQLN2	-0.281097	0.00145383	DOWN
UBTD1	-1.21867	1.47725e-08	DOWN
UBXN1	-0.291113	0.042347	DOWN
UCHL3	0.374925	0.0266346	UP
UGT3A1	-0.825889	0.00822967	DOWN
UNK	-0.251936	0.00588805	DOWN
UPF3A	-0.282554	0.00512135	DOWN
UQCRC2	0.430438	0.000155364	UP
USP6	-0.765065	0.0339449	DOWN
UTP14A	0.440294	0.0229324	UP
UTRN	0.633083	0.000759755	UP
VAPA	-0.377481	0.00164041	DOWN
VASH1	0.461063	0.0216824	UP
VDAC3	0.333931	0.0065239	UP
VEGFA	0.529332	0.00627328	UP
VIPR1	1.10404	0.0103586	UP
VLDLR	0.436148	0.000759755	UP
VPS26C	0.169459	0.0415337	UP
VSIR	0.61794	0.0140768	UP
VWF	0.642956	0.00244782	UP
WBP1L	-0.485842	0.00891459	DOWN
WDR25	-0.33916	0.0420205	DOWN
WDR33	-0.190344	0.0355163	DOWN
WDR37	0.360347	0.0227736	UP
WNT4	-1.06616	0.00954632	DOWN
WSB2	0.300357	0.021733	UP
XAF1	0.858322	0.00211383	UP
XPNPEP2	1.56725	0.0229671	UP
YBX2	0.630177	0.00592513	UP
YIPF2	-0.452836	0.00786806	DOWN
YPEL2	-0.391884	0.0379471	DOWN
ZBTB37	0.376391	0.0270094	UP
ZBTB45	-0.458377	0.0192733	DOWN
ZBTB49	0.628243	0.00929739	UP
ZC3H3	-0.491506	0.00162503	DOWN
ZCCHC24	-0.332115	0.0283752	DOWN
ZDHHC8	-0.420525	0.0198352	DOWN
ZFP90	0.247793	0.0484837	UP
ZNF133	-0.258023	0.0241237	DOWN
ZNF141	0.542364	0.00608699	UP
ZNF181	0.265058	0.0474527	UP
ZNF213	-0.591532	0.0132642	DOWN
ZNF219	-0.863808	0.00411938	DOWN
ZNF234	0.335288	0.0296819	UP
ZNF254	0.86609	0.00102311	UP
ZNF273	-1.04452	0.000759755	DOWN
ZNF283	0.409748	0.00452669	UP
ZNF316	-0.280107	0.0166019	DOWN
ZNF385D	0.675098	0.0155143	UP
ZNF414	-0.505418	0.0348705	DOWN
ZNF415	0.890173	0.00723768	UP
ZNF425	-0.460323	0.0298419	DOWN
ZNF426	0.322972	0.0482135	UP
ZNF44	0.447023	0.0283653	UP
ZNF444	-0.35192	0.00621242	DOWN
ZNF512	0.271768	0.042568	UP
ZNF524	-0.665665	0.00415528	DOWN
ZNF550	0.571132	0.00425168	UP
ZNF574	-0.368504	0.01087	DOWN
ZNF581	-0.430838	0.0138415	DOWN
ZNF600	0.684487	0.0229061	UP
ZNF626	-0.423578	0.0263696	DOWN
ZNF627	0.404976	0.0229324	UP
ZNF653	-0.669841	0.0216824	DOWN
ZNF701	0.476524	0.0255265	UP
ZNF764	-0.470116	0.0420802	DOWN
ZNF774	0.539691	0.0262169	UP
ZNF783	-0.295055	0.0175861	DOWN
ZNF787	-0.509145	0.00878814	DOWN
ZNF865	-0.530542	0.0334335	DOWN
ZNFX1	0.383695	0.000901541	UP
ZNHIT2	-1.10886	0.000213857	DOWN
ZNRF1	-0.328612	0.00512135	DOWN

## Sheet: Prot_MEvMC
	Gene Name	LogFC	FDR (deqms)	Direction
ENSP00000321388.5	ASB4	-0.391905	0.00747461	DOWN
ENSP00000339399.5	CRYZ	0.206189	0.0405516	UP
ENSP00000265968.3	CSRP3	0.384104	0.0146434	UP
ENSP00000270517.6	ECSIT	0.60906	0.00252171	UP
ENSP00000360798.3	EPS15	-0.157506	0.017676	DOWN
ENSP00000340427.5	ERMP1	0.386766	0.00184504	UP
ENSP00000460926.1	HMOX2	0.257295	0.0222973	UP
ENSP00000334382.6	HOMER1	-0.243136	0.0310532	DOWN
ENSP00000394169.1	ITGA6	0.241998	0.0291064	UP
ENSP00000258341.3	LAMC1	-0.124825	0.00775536	DOWN
ENSP00000235329.5	MFN2	0.165977	0.0166002	UP
ENSP00000479647.2	MOB2	-0.315515	0.00698638	DOWN
ENSP00000354632.2	MT-ATP6	0.782659	0.0037187	UP
ENSP00000264198.3	MUL1	0.276002	0.00712681	UP
ENSP00000226207.5	MYH1	-1.3881	0.0026499	DOWN
ENSP00000307280.4	MYL1	-0.524325	0.000147143	DOWN
ENSP00000343321.4	MYL1	-0.706425	7.87474e-05	DOWN
ENSP00000346196.2	NDUFV3	0.675523	0.000154543	UP
ENSP00000342895.3	NDUFV3	0.541177	0.00111502	UP
ENSP00000264187.6	NID1	-0.127473	0.0395458	DOWN
ENSP00000414662.1	OGDH	0.730829	3.4358e-05	UP
ENSP00000222673.5	OGDH	0.281416	0.0272864	UP
ENSP00000262890.2	PAFAH1B3	-0.344123	0.0272864	DOWN
ENSP00000360125.3	PGM1	-0.321686	0.000378715	DOWN
ENSP00000360124.4	PGM1	-0.449319	0.000969809	DOWN
ENSP00000297373.2	PHKG1	-0.32083	0.028043	DOWN
ENSP00000319782.9	PODXL	0.219775	0.0140609	UP
ENSP00000216200.5	PVALB	-1.5791	0.00295354	DOWN
ENSP00000470848.1	RYR1	-0.268047	0.0121725	DOWN
ENSP00000352608.2	RYR1	-0.305962	7.72133e-05	DOWN
ENSP00000364649.3	SDHB	0.482507	0.000322486	UP
ENSP00000481376.1	SDHB	0.48199	0.000995161	UP
ENSP00000370839.6	SGCB	-0.143182	0.00733588	DOWN
ENSP00000466664.1	SLC44A2	-0.278465	0.0405996	DOWN
ENSP00000264335.8	YWHAE	-0.116089	0.00250788	DOWN
ENSP00000377040.1	AASS	0.401638	0.0278403	UP
ENSP00000362492.3	ABCB7	0.561621	2.1649e-05	UP
ENSP00000438776.1	ABCB8	0.437077	0.0156039	UP
ENSP00000313603.8	ABCF1	-0.161003	0.00868375	DOWN
ENSP00000273359.3	ABHD10	0.343405	0.00162324	UP
ENSP00000222800.3	ABHD11	0.597631	0.00128124	UP
ENSP00000461324.1	AC139530.2	0.497187	2.48622e-05	UP
ENSP00000333664.8	ACAA1	0.446285	0.00189972	UP
ENSP00000285093.8	ACAA2	0.542845	0.000148871	UP
ENSP00000281182.5	ACAD8	0.371622	5.62573e-05	UP
ENSP00000312618.7	ACAD9	0.426368	0.000315512	UP
ENSP00000359878.5	ACADM	0.611301	0.000193763	UP
ENSP00000242592.4	ACADS	0.505419	0.000599243	UP
ENSP00000357873.3	ACADSB	0.579268	8.18547e-06	UP
ENSP00000349297.5	ACADVL	0.365894	0.00246494	UP
ENSP00000265838.4	ACAT1	0.577192	7.78813e-05	UP
ENSP00000309477.5	ACO1	0.219779	0.0121365	UP
ENSP00000216254.4	ACO2	0.444864	2.48622e-05	UP
ENSP00000445552.1	ACOT13	0.525541	4.51869e-05	UP
ENSP00000483704.1	ACOT2	0.290664	0.017676	UP
ENSP00000368597.1	ACOT9	0.344914	0.00130376	UP
ENSP00000421884.1	ACSF2	0.226066	0.00808897	UP
ENSP00000320646.4	ACSF3	0.458791	0.00295876	UP
ENSP00000281455.2	ACSL1	0.461417	0.000140361	UP
ENSP00000316924.4	ACSS1	0.53778	0.00151508	UP
ENSP00000261206.3	ACSS3	0.424727	0.000664251	UP
ENSP00000355645.3	ACTA1	-0.131971	0.0194333	DOWN
ENSP00000414272.2	ACTN1	-0.148376	0.0332366	DOWN
ENSP00000379865.3	ADHFE1	0.586533	0.00635246	UP
ENSP00000362273.4	ADPRS	-0.169483	0.0105567	DOWN
ENSP00000489728.1	ADSL	-0.324939	0.000243777	DOWN
ENSP00000331260.2	ADSS1	-0.205782	0.017676	DOWN
ENSP00000398225.1	AFG1L	0.543764	0.000198938	UP
ENSP00000269143.2	AFG3L2	0.308482	0.000181938	UP
ENSP00000413001.3	AGBL1	0.398646	0.0142761	UP
ENSP00000420776.1	AGK	0.23429	0.00868375	UP
ENSP00000294724.4	AGL	-0.297653	0.000284837	DOWN
ENSP00000217426.2	AHCY	-0.205416	0.00972117	DOWN
ENSP00000502068.1	AIFM1	0.325874	0.000355901	UP
ENSP00000362548.2	AK2	0.293786	0.00416079	UP
ENSP00000371230.3	AK3	0.499659	0.0272864	UP
ENSP00000337736.3	AKAP1	0.337669	0.00020416	UP
ENSP00000454269.1	AKTIP	-0.297887	0.0153424	DOWN
ENSP00000497510.1	AL034430.2	0.555741	0.000373503	UP
ENSP00000366927.3	ALDH1B1	0.608263	0.011743	UP
ENSP00000261733.2	ALDH2	0.298625	0.00783158	UP
ENSP00000350191.3	ALDH5A1	0.287486	0.017458	UP
ENSP00000342564.4	ALDH6A1	0.338725	0.0360766	UP
ENSP00000489686.1	ALDH7A1	0.484499	0.00604657	UP
ENSP00000346827.4	ALDH9A1	-0.269029	0.00222755	DOWN
ENSP00000400452.2	ALDOA	-0.348398	7.18429e-05	DOWN
ENSP00000226253.4	ALDOC	-0.361524	0.00026386	DOWN
ENSP00000379801.2	AMPD3	0.447588	0.0427995	UP
ENSP00000417864.2	ANP32A	0.150289	0.0221955	UP
ENSP00000463154.1	ANP32E	-0.161863	0.0208955	DOWN
ENSP00000346550.5	ANXA6	-0.178549	0.00575782	DOWN
ENSP00000362012.4	ANXA7	-0.097819	0.0241071	DOWN
ENSP00000440219.1	AP003108.2	0.582366	0.00130376	UP
ENSP00000299980.4	AP1G1	-0.15455	0.0293662	DOWN
ENSP00000379133.3	APIP	-0.520334	0.00196392	DOWN
ENSP00000244669.2	APOBEC2	-0.444745	2.45662e-05	DOWN
ENSP00000402557.1	APOO	0.441815	8.80576e-05	UP
ENSP00000362268.2	APOOL	0.376901	6.56136e-05	UP
ENSP00000336923.3	ARHGAP10	-0.162833	0.0386204	DOWN
ENSP00000269321.7	ARHGDIA	-0.12143	0.0353942	DOWN
ENSP00000228945.4	ARHGDIB	0.292172	0.0259061	UP
ENSP00000246747.4	ARL2	0.521472	5.62573e-05	UP
ENSP00000348064.4	ART3	-0.398238	0.00282385	DOWN
ENSP00000427751.1	ASAH1	0.297237	0.0222227	UP
ENSP00000374252.3	ASB14	0.413674	0.000898005	UP
ENSP00000339016.2	ATAD1	0.318087	0.000296004	UP
ENSP00000368031.3	ATAD3A	0.362223	6.42381e-05	UP
ENSP00000346437.3	ATG7	-0.177079	0.0326961	DOWN
ENSP00000236959.9	ATIC	-0.189051	0.0391098	DOWN
ENSP00000390743.2	ATL2	-0.240543	0.00775536	DOWN
ENSP00000349595.3	ATP2A1	-0.637928	0.000139216	DOWN
ENSP00000282050.2	ATP5F1A	0.455536	0.000100945	UP
ENSP00000262030.3	ATP5F1B	0.574201	2.58194e-05	UP
ENSP00000338568.4	ATP5F1C	0.517634	4.47435e-05	UP
ENSP00000215375.1	ATP5F1D	0.521751	2.58194e-05	UP
ENSP00000243997.3	ATP5F1E	0.61432	0.000244505	UP
ENSP00000335203.5	ATP5IF1	0.44372	0.000140361	UP
ENSP00000458423.2	ATP5MC1	0.606371	3.44732e-05	UP
ENSP00000311245.3	ATP5MD	0.769702	9.26322e-06	UP
ENSP00000306003.4	ATP5ME	0.627345	8.99441e-06	UP
ENSP00000400168.1	ATP5MF-PTCD1	0.563769	6.52969e-05	UP
ENSP00000300688.3	ATP5MG	0.494396	0.00013	UP
ENSP00000286953.4	ATP5MPL	0.789381	0.000207858	UP
ENSP00000358737.3	ATP5PB	0.588139	1.19429e-05	UP
ENSP00000301587.4	ATP5PD	0.525525	2.48622e-05	UP
ENSP00000284971.3	ATP5PF	0.710727	9.26322e-06	UP
ENSP00000290299.2	ATP5PO	0.506773	6.42381e-05	UP
ENSP00000450841.1	ATP6V1D	-0.235639	0.00760954	DOWN
ENSP00000347359.3	ATP6V1H	-0.113058	0.0392833	DOWN
ENSP00000264449.10	ATP8A1	0.206192	0.017676	UP
ENSP00000435732.1	ATPAF1	0.477297	4.51869e-05	UP
ENSP00000364883.5	AUH	0.656171	2.43689e-05	UP
ENSP00000369026.2	BAG1	0.331085	0.000123215	UP
ENSP00000322991.5	BCAT2	0.391294	0.000342765	UP
ENSP00000269980.2	BCKDHA	0.724091	8.99441e-06	UP
ENSP00000318351.5	BCKDHB	0.850294	3.12256e-05	UP
ENSP00000378404.3	BCKDK	0.462935	0.00123262	UP
ENSP00000318883.5	BCL2L13	0.18266	0.0398657	UP
ENSP00000352219.3	BCS1L	0.451976	0.000712491	UP
ENSP00000350914.2	BDH1	0.601644	0.000888736	UP
ENSP00000296424.4	BDH2	0.231257	0.0432807	UP
ENSP00000261714.6	BLMH	-0.197548	0.0177454	DOWN
ENSP00000369734.3	BPHL	0.355755	0.0019129	UP
ENSP00000386474.1	BZW1	-0.207663	0.0456594	DOWN
ENSP00000363259.3	C10orf71	-0.180348	0.0156071	DOWN
ENSP00000367330.4	C12orf73	0.577683	1.66039e-05	UP
ENSP00000225698.4	C1QBP	0.248689	0.00424151	UP
ENSP00000285381.2	CA3	-0.299008	0.036024	DOWN
ENSP00000258418.5	CAB39	-0.320639	0.000306699	DOWN
ENSP00000356307.3	CACNA1S	-0.336585	3.4749e-05	DOWN
ENSP00000348589.5	CACNA2D1	-0.302861	0.000107309	DOWN
ENSP00000345461.5	CACNB1	-0.329608	2.58194e-05	DOWN
ENSP00000226021.3	CACNG1	-0.411302	0.00287302	DOWN
ENSP00000500496.1	CAMK2A	-0.297011	0.0140315	DOWN
ENSP00000379098.2	CAMK2B	-0.215708	0.00198383	DOWN
ENSP00000229922.2	CAP2	-0.264643	2.48622e-05	DOWN
ENSP00000263168.3	CAPZA1	-0.292222	0.0253657	DOWN
ENSP00000354947.2	CAPZA2	-0.159295	0.0203634	DOWN
ENSP00000264202.7	CAPZB	-0.374541	0.0172061	DOWN
ENSP00000340934.3	CARM1	-0.266409	7.19366e-05	DOWN
ENSP00000257347.4	CARS2	0.351819	0.00867341	UP
ENSP00000357057.3	CASQ1	-0.286787	0.00170164	DOWN
ENSP00000261448.5	CASQ2	0.57461	0.000363064	UP
ENSP00000484732.1	CASTOR2	-0.28929	0.0290858	DOWN
ENSP00000339191.2	CAV1	0.212332	0.0349496	UP
ENSP00000341940.2	CAV3	-0.33531	0.00102446	DOWN
ENSP00000305675.4	CAVIN2	0.177954	0.00665325	UP
ENSP00000418668.1	CAVIN4	-0.41068	2.29563e-05	DOWN
ENSP00000290349.6	CBR1	0.268988	0.0133551	UP
ENSP00000303525.3	CBR4	0.416155	0.000817398	UP
ENSP00000296824.2	CCDC127	0.275346	0.0252702	UP
ENSP00000311656.6	CCPG1	-0.322431	0.0104501	DOWN
ENSP00000222005.1	CDC37	0.188492	0.0155118	UP
ENSP00000262570.5	CHCHD3	0.368499	2.14713e-05	UP
ENSP00000380122.3	CHCHD4	0.527614	6.65913e-06	UP
ENSP00000347469.3	CHCHD7	0.610089	0.000656216	UP
ENSP00000363041.4	CISD1	0.326435	6.56136e-05	UP
ENSP00000483781.1	CISD3	0.424367	0.0180058	UP
ENSP00000299198.2	CKB	1.18656	2.1649e-05	UP
ENSP00000254035.4	CKMT2	0.668986	5.183e-05	UP
ENSP00000303585.7	CLIP1	-0.161012	0.040478	DOWN
ENSP00000441518.1	CLPB	0.295825	0.00701558	UP
ENSP00000300107.3	CLPX	0.35783	0.000121031	UP
ENSP00000296658.3	CMBL	-0.440965	0.00283406	DOWN
ENSP00000219400.3	CMC2	0.784481	1.64081e-05	UP
ENSP00000355470.4	CNST	-0.439518	0.00972117	DOWN
ENSP00000354762.5	COA3	0.573603	0.000209289	UP
ENSP00000355571.1	COA6	0.358658	0.0131349	UP
ENSP00000483455.1	COL15A1	-0.162278	0.0322502	DOWN
ENSP00000497477.1	COL4A1	-0.308408	0.0495475	DOWN
ENSP00000353654.5	COL4A2	-0.374376	0.0409759	DOWN
ENSP00000473626.1	COMTD1	0.920313	9.43981e-05	UP
ENSP00000241704.7	COPA	-0.151105	0.0146744	DOWN
ENSP00000249923.3	COPB1	-0.0997334	0.0452466	DOWN
ENSP00000437606.2	COPS3	-0.107453	0.017697	DOWN
ENSP00000407843.2	COQ10A	0.326969	0.00416079	UP
ENSP00000254759.3	COQ3	0.240638	0.0117736	UP
ENSP00000288532.6	COQ5	0.428459	0.000243777	UP
ENSP00000377594.4	COQ6	0.283798	0.00170529	UP
ENSP00000455122.1	COQ7	0.316864	0.000993184	UP
ENSP00000355739.3	COQ8A	0.292198	0.00170333	UP
ENSP00000262507.5	COQ9	0.325099	0.000242614	UP
ENSP00000460885.1	CORO7-PAM16	0.403989	9.54656e-05	UP
ENSP00000299335.3	COX11	0.306419	0.0269034	UP
ENSP00000359514.5	COX15	0.442388	0.000800429	UP
ENSP00000342015.3	COX19	0.237561	0.0233197	UP
ENSP00000253452.2	COX4I1	0.442047	1.26598e-05	UP
ENSP00000317780.6	COX5A	0.552688	1.41745e-05	UP
ENSP00000258424.2	COX5B	0.505535	1.52919e-05	UP
ENSP00000287490.4	COX6A2	0.294493	0.0437365	UP
ENSP00000376037.2	COX6B1	0.503408	1.724e-05	UP
ENSP00000297564.2	COX6C	0.636052	8.99441e-06	UP
ENSP00000292907.3	COX7A1	0.524183	2.7575e-05	UP
ENSP00000425951.1	COX7A2	0.651413	1.82851e-05	UP
ENSP00000234301.2	COX7A2L	0.377561	0.00665325	UP
ENSP00000496880.1	COX7B	0.71477	7.35232e-06	UP
ENSP00000422012.1	COX7C	0.696057	4.05123e-05	UP
ENSP00000321260.3	COX8A	0.355249	0.0126099	UP
ENSP00000312189.8	CPT1B	0.408313	0.0019129	UP
ENSP00000360541.3	CPT2	0.280899	0.0273396	UP
ENSP00000315013.2	CRAT	0.361858	0.00170164	UP
ENSP00000440543.2	CS	0.385198	0.000140361	UP
ENSP00000261443.5	CSDE1	-0.139761	0.0294977	DOWN
ENSP00000262982.2	CSE1L	-0.234315	0.000264797	DOWN
ENSP00000501005.1	CTNND1	0.235875	0.00794876	UP
ENSP00000490770.1	CTSD	0.342655	0.0118817	UP
ENSP00000301843.8	CTTN	0.146355	0.0368406	UP
ENSP00000376808.2	CUL5	-0.170901	0.00151508	DOWN
ENSP00000436461.2	CYB5A	0.194768	0.0280419	UP
ENSP00000356218.4	CYB5R1	0.240129	0.0128115	UP
ENSP00000317159.4	CYC1	0.402397	4.48659e-05	UP
ENSP00000416479.1	CYCS	0.562838	7.35232e-06	UP
ENSP00000384880.2	CYRIB	-0.19664	0.027653	DOWN
ENSP00000294360.4	CZIB	-0.157585	0.00667301	DOWN
ENSP00000312435.2	DAG1	-0.167631	0.00605478	DOWN
ENSP00000341692.3	DAP3	0.423007	0.000141344	UP
ENSP00000497569.1	DARS2	0.568721	2.48622e-05	UP
ENSP00000359151.3	DBT	0.435667	0.00315666	UP
ENSP00000416968.2	DCTN4	-0.18461	0.0179983	DOWN
ENSP00000303356.2	DCXR	0.582006	0.000252206	UP
ENSP00000284031.8	DDAH1	-0.687223	0.000301587	DOWN
ENSP00000301764.7	DDB1	-0.149745	0.00624753	DOWN
ENSP00000429779.1	DECR1	0.75463	1.99483e-06	UP
ENSP00000286234.5	DEPTOR	-0.331577	0.000888736	DOWN
ENSP00000347717.4	DHCR7	0.572598	0.0171749	UP
ENSP00000219240.4	DHODH	0.58389	3.9419e-05	UP
ENSP00000216500.5	DHRS7	-0.244611	0.0156736	DOWN
ENSP00000459579.1	DHRS7C	-0.275381	0.023548	DOWN
ENSP00000442360.2	DIABLO	0.366437	0.000218258	UP
ENSP00000494675.1	DIAPH1	0.192659	0.0419453	UP
ENSP00000280346.7	DLAT	0.279956	0.00194614	UP
ENSP00000205402.3	DLD	0.247568	0.0015471	UP
ENSP00000335304.4	DLST	0.370501	8.96171e-05	UP
ENSP00000308334.8	DMAC2L	0.393895	0.000515768	UP
ENSP00000367948.2	DMD	-0.127345	0.011232	DOWN
ENSP00000369127.3	DNAJA1	-0.190979	0.0173253	DOWN
ENSP00000262375.4	DNAJA3	0.372424	4.50391e-05	UP
ENSP00000339581.3	DNAJA4	0.280184	0.0148708	UP
ENSP00000294401.7	DNAJC11	0.183105	0.027326	UP
ENSP00000419191.1	DNAJC19	0.324621	0.0161565	UP
ENSP00000225729.3	DRG2	-0.195431	0.0101542	DOWN
ENSP00000382064.3	DTNA	-0.215499	0.000395979	DOWN
ENSP00000226004.2	DUSP3	-0.171492	0.0208955	DOWN
ENSP00000377678.2	DYSF	-0.221716	0.00101546	DOWN
ENSP00000395196.2	EARS2	0.335899	0.0413012	UP
ENSP00000221418.3	ECH1	0.599248	3.91265e-05	UP
ENSP00000401751.3	ECHDC1	0.415336	0.00127851	UP
ENSP00000360577.4	ECHDC2	0.346085	0.00448941	UP
ENSP00000368517.4	ECHDC3	0.48234	0.00638358	UP
ENSP00000357535.3	ECHS1	0.400379	9.27245e-05	UP
ENSP00000301729.4	ECI1	0.282849	0.00319298	UP
ENSP00000354737.2	ECI2	0.596833	7.21301e-05	UP
ENSP00000339889.5	ECPAS	-0.212344	0.000669301	DOWN
ENSP00000217182.3	EEF1A2	-0.131136	0.0217462	DOWN
ENSP00000331901.4	EEF1G	-0.180132	0.0331571	DOWN
ENSP00000307940.5	EEF2	-0.113698	0.0200802	DOWN
ENSP00000263026.5	EEF2K	-0.344139	0.0220261	DOWN
ENSP00000313084.5	EGFLAM	0.340865	0.00549014	UP
ENSP00000320516.3	EHD1	0.14275	0.0232898	UP
ENSP00000416250.2	EIF2B1	-0.125343	0.0229933	DOWN
ENSP00000256383.4	EIF2S1	-0.170293	0.00419519	DOWN
ENSP00000253039.4	EIF2S3	-0.226032	0.0153131	DOWN
ENSP00000354125.4	EIF3B	-0.10537	0.0217462	DOWN
ENSP00000293831.8	EIF4A1	-0.154623	0.00624753	DOWN
ENSP00000326381.5	EIF4A2	-0.105033	0.0252702	DOWN
ENSP00000317600.8	EIF4G1	-0.216939	0.00020416	DOWN
ENSP00000264211.7	EIF4G3	-0.255183	0.0107115	DOWN
ENSP00000216554.3	EIF5	-0.133289	0.0465885	DOWN
ENSP00000327384.9	EML1	-0.194073	0.0317946	DOWN
ENSP00000324105.6	ENO3	-0.336108	0.000856299	DOWN
ENSP00000272167.5	EPHX1	0.260185	0.0361936	UP
ENSP00000355890.3	EPRS1	-0.109186	0.0466083	DOWN
ENSP00000361331.2	ERI3	-0.25843	0.0146986	DOWN
ENSP00000452762.1	ETFA	0.673937	1.60335e-05	UP
ENSP00000311930.3	ETFB	0.649843	2.48622e-05	UP
ENSP00000426638.1	ETFDH	0.560526	0.000121031	UP
ENSP00000370761.4	ETFRF1	0.608533	4.96906e-05	UP
ENSP00000473982.1	FABP3	0.480447	0.000105375	UP
ENSP00000398053.2	FAHD1	0.366872	0.00117439	UP
ENSP00000037869.3	FAM136A	0.397777	0.000123215	UP
ENSP00000232125.5	FAM162A	0.561449	1.06212e-05	UP
ENSP00000465396.1	FAM210A	0.676942	2.29563e-05	UP
ENSP00000490196.1	FAM240C	0.976692	0.0229224	UP
ENSP00000236980.6	FASTKD2	0.405583	0.000123513	UP
ENSP00000340391.3	FERMT2	0.243789	0.028043	UP
ENSP00000355518.4	FH	0.456627	3.43114e-05	UP
ENSP00000362107.3	FHL3	-0.319457	0.00330963	DOWN
ENSP00000258201.4	FHOD1	-0.241999	0.000581343	DOWN
ENSP00000376728.1	FILIP1	-0.130846	0.0166002	DOWN
ENSP00000223136.4	FIS1	0.289647	0.000559731	UP
ENSP00000297534.6	FMC1	0.44746	0.00117439	UP
ENSP00000300784.7	FN3K	0.305754	0.0067211	UP
ENSP00000280481.7	FREM2	-0.497997	0.0229933	DOWN
ENSP00000328615.1	FRMD3	0.240495	0.0139717	UP
ENSP00000367284.4	FUNDC1	0.202857	0.0392898	UP
ENSP00000358510.3	FUNDC2	0.231932	0.0135669	UP
ENSP00000366482.4	FXN	0.39087	0.00194614	UP
ENSP00000296137.2	FYCO1	-0.197084	0.0278709	DOWN
ENSP00000225614.1	GALK1	-0.192606	0.0153424	DOWN
ENSP00000252288.1	GAMT	-0.198261	0.0445354	DOWN
ENSP00000229239.5	GAPDH	-0.213313	0.0104361	DOWN
ENSP00000291577.6	GATD3A	0.601177	2.1649e-05	UP
ENSP00000222214.4	GCDH	0.400884	0.00591338	UP
ENSP00000300648.6	GCN1	-0.167321	0.00147995	DOWN
ENSP00000492163.1	GCSH	0.554685	1.26598e-05	UP
ENSP00000419038.1	GFM1	0.327873	0.008709	UP
ENSP00000275428.4	GGCT	0.209416	0.00130376	UP
ENSP00000260118.6	GGH	0.471183	0.0392258	UP
ENSP00000361207.3	GHITM	0.397305	0.00133502	UP
ENSP00000368228.3	GK	0.745781	3.43114e-05	UP
ENSP00000362463.3	GLO1	-0.149204	0.0238584	DOWN
ENSP00000237858.6	GLRX	-0.560731	0.00101802	DOWN
ENSP00000328570.4	GLRX5	0.571125	0.00373843	UP
ENSP00000277865.4	GLUD1	0.276052	0.000832017	UP
ENSP00000248564.4	GNG11	0.335928	0.0245281	UP
ENSP00000359539.5	GOT1	0.338361	0.000117961	UP
ENSP00000245206.5	GOT2	0.46049	0.000156723	UP
ENSP00000301149.3	GPD1	-0.444431	9.30061e-05	DOWN
ENSP00000282541.6	GPD1L	0.429589	1.724e-05	UP
ENSP00000308610.5	GPD2	-0.299128	0.0229224	DOWN
ENSP00000312771.5	GPHN	-0.150622	0.0144742	DOWN
ENSP00000485330.1	GPS1	-0.120729	0.0393095	DOWN
ENSP00000378408.2	GPT	0.274013	0.0252702	UP
ENSP00000339007.4	GRB2	-0.211949	0.000909878	DOWN
ENSP00000313432.6	GRHPR	0.155629	0.0323273	UP
ENSP00000264954.4	GRPEL1	0.548356	1.724e-05	UP
ENSP00000381301.4	GSK3A	-0.232473	0.0168567	DOWN
ENSP00000351181.5	GSTK1	0.64077	1.88423e-05	UP
ENSP00000358727.5	GSTO1	0.371059	0.00043758	UP
ENSP00000222511.7	GTPBP10	0.413708	0.0158174	UP
ENSP00000281543.5	GUF1	0.350689	0.00152037	UP
ENSP00000391390.1	GUSB	0.447722	0.00174572	UP
ENSP00000355308.3	HACD1	-0.233471	0.00900126	DOWN
ENSP00000312288.4	HADH	0.351108	0.0168567	UP
ENSP00000370023.3	HADHA	0.336465	0.00113947	UP
ENSP00000325136.5	HADHB	0.33683	0.000937272	UP
ENSP00000380514.3	HAGH	-0.133406	0.0489325	DOWN
ENSP00000493630.1	HARS2	0.322214	0.000699543	UP
ENSP00000329002.7	HAX1	0.423665	0.00089538	UP
ENSP00000326579.4	HCCS	0.307262	0.000304032	UP
ENSP00000381220.1	HDDC2	0.177501	0.0319677	UP
ENSP00000377814.4	HDDC3	0.457589	0.00142603	UP
ENSP00000155674.5	HDHD5	0.405062	1.26598e-05	UP
ENSP00000014930.4	HEBP1	0.35073	0.0460989	UP
ENSP00000261416.7	HEXB	0.295284	0.0046044	UP
ENSP00000265395.2	HIBADH	0.399572	0.000888736	UP
ENSP00000352706.5	HIBCH	0.337477	0.0445914	UP
ENSP00000304229.5	HINT1	-0.208729	0.00701558	DOWN
ENSP00000259667.5	HINT2	0.526767	9.43981e-05	UP
ENSP00000485357.1	HMCN2	-0.222482	0.0267283	DOWN
ENSP00000363614.3	HMGCL	0.360102	0.00327042	UP
ENSP00000305699.3	HOOK3	-0.116246	0.0332746	DOWN
ENSP00000168216.6	HSD17B10	0.471725	7.63834e-05	UP
ENSP00000424940.3	HSD17B4	0.294997	0.011947	UP
ENSP00000230236.4	HSD17B8	0.451518	0.00990822	UP
ENSP00000219439.4	HSDL1	0.234045	0.0492106	UP
ENSP00000381785.3	HSDL2	0.479029	0.000171388	UP
ENSP00000247207.6	HSPA2	-0.433452	0.00589052	DOWN
ENSP00000297185.3	HSPA9	0.50611	6.22363e-06	UP
ENSP00000248553.6	HSPB1	-0.245061	0.0391098	DOWN
ENSP00000303394.1	HSPB3	-0.186695	0.0492106	DOWN
ENSP00000004982.3	HSPB6	0.385477	0.000898005	UP
ENSP00000340019.2	HSPD1	0.443406	6.32073e-05	UP
ENSP00000233893.5	HSPE1	0.518284	0.00023738	UP
ENSP00000258080.3	HTRA2	0.223682	0.00369012	UP
ENSP00000419807.1	IAH1	0.268578	0.009688	UP
ENSP00000355889.2	IARS2	0.273914	0.000228544	UP
ENSP00000355672.3	IBA57	0.364046	0.00294538	UP
ENSP00000331897.4	IDH2	0.466393	8.38762e-05	UP
ENSP00000299518.2	IDH3A	0.407819	4.51869e-05	UP
ENSP00000370232.5	IDH3B	0.354948	0.000136647	UP
ENSP00000217901.5	IDH3G	0.40267	0.000412452	UP
ENSP00000334714.4	IGFN1	0.940893	0.0386204	UP
ENSP00000269159.3	IMPA2	-0.238682	0.0419453	DOWN
ENSP00000393525.1	IMPDH2	-0.363949	0.00149618	DOWN
ENSP00000369042.3	IPO7	-0.13968	0.0453614	DOWN
ENSP00000452007.1	ISCA2	0.401284	0.000192223	UP
ENSP00000443272.1	ISCU	0.497343	0.000140361	UP
ENSP00000401726.1	ISOC2	0.183071	0.0386204	UP
ENSP00000440289.1	ITGB1BP2	0.382297	0.0019129	UP
ENSP00000418397.3	IVD	0.353714	0.01033	UP
ENSP00000344488.4	JPH1	-0.34602	6.79183e-05	DOWN
ENSP00000362071.3	JPH2	-0.180725	0.0067049	DOWN
ENSP00000300961.4	JSRP1	-0.231641	0.000980886	DOWN
ENSP00000368813.2	KLHL34	0.865057	0.00760954	UP
ENSP00000343701.6	KPNA1	-0.296705	0.00739747	DOWN
ENSP00000334373.4	KPNA4	0.125232	0.0453624	UP
ENSP00000267436.4	L2HGDH	0.253401	0.0425806	UP
ENSP00000400365.2	LAMA2	-0.16518	0.00739747	DOWN
ENSP00000278671.5	LAMTOR1	0.226174	0.0029059	UP
ENSP00000424183.1	LAMTOR3	0.241834	0.045544	UP
ENSP00000254770.2	LANCL2	-0.209511	0.00722142	DOWN
ENSP00000495093.1	LARS2	0.323995	0.00146359	UP
ENSP00000368722.5	LDHA	-0.548998	0.00720082	DOWN
ENSP00000229319.1	LDHB	1.05854	4.64545e-05	UP
ENSP00000417011.2	LDHD	0.611492	8.12247e-05	UP
ENSP00000305653.2	LETM1	0.519235	1.19429e-05	UP
ENSP00000215909.5	LGALS1	-0.489847	9.18211e-05	DOWN
ENSP00000425631.1	LIMCH1	-0.204349	0.0348062	DOWN
ENSP00000244289.3	LIPE	0.413296	0.0153506	UP
ENSP00000327054.3	LMNB2	-0.115344	0.0283057	DOWN
ENSP00000272748.4	LNPK	-0.201953	0.00718378	DOWN
ENSP00000465585.1	LONP1	0.206034	0.00366202	UP
ENSP00000497444.1	LRPAP1	-0.212451	0.0185361	DOWN
ENSP00000260665.7	LRPPRC	0.444816	6.22363e-06	UP
ENSP00000348043.4	LRRC20	-0.320726	0.00624753	DOWN
ENSP00000367498.1	LRRC47	-0.131274	0.0192334	DOWN
ENSP00000338727.4	LRRFIP2	-0.210279	0.0329487	DOWN
ENSP00000502441.1	LRSAM1	-0.163557	0.0253751	DOWN
ENSP00000355894.3	LYPLAL1	0.26282	0.0492106	UP
ENSP00000419928.1	LYRM4	0.272183	0.0298335	UP
ENSP00000368688.4	LYRM7	0.475049	0.013846	UP
ENSP00000295079.2	MAIP1	0.243206	0.00804458	UP
ENSP00000367309.4	MAOB	0.262255	0.0463955	UP
ENSP00000439243.1	MAP1S	-0.152781	0.0242622	DOWN
ENSP00000345524.6	MAPK9	-0.148111	0.0261685	DOWN
ENSP00000356070.4	MAPKAPK2	-0.202556	0.0231953	DOWN
ENSP00000446343.1	MAPRE2	-0.194176	0.0499282	DOWN
ENSP00000282276.6	MARS2	0.389427	0.00242561	UP
ENSP00000401980.2	MAVS	0.207583	0.0392833	UP
ENSP00000290429.5	MCAT	0.460114	0.0125324	UP
ENSP00000265594.4	MCCC1	0.277784	0.00947816	UP
ENSP00000343657.6	MCCC2	0.531769	0.000980886	UP
ENSP00000244217.5	MCEE	0.676983	0.000681785	UP
ENSP00000386941.1	MCFD2	-0.188997	0.0252848	DOWN
ENSP00000410073.2	MDH1	0.330637	0.000532102	UP
ENSP00000327070.5	MDH2	0.375606	0.000223583	UP
ENSP00000376998.2	ME3	0.500957	0.000105375	UP
ENSP00000263702.6	MECR	0.406102	0.00283265	UP
ENSP00000331787.4	METTL7A	-0.775438	6.22363e-06	DOWN
ENSP00000497905.1	MGLL	0.320012	0.019511	UP
ENSP00000309561.3	MICOS13	0.484797	1.26598e-05	UP
ENSP00000371607.3	MIPEP	0.424935	2.93819e-05	UP
ENSP00000262430.4	MLYCD	0.674718	2.22351e-05	UP
ENSP00000497871.1	MMAA	0.387598	0.00924897	UP
ENSP00000445920.1	MMAB	0.815517	0.000591648	UP
ENSP00000274813.3	MMUT	0.428098	4.05123e-05	UP
ENSP00000392874.1	MPC2	0.526569	2.48622e-05	UP
ENSP00000315017.8	MRPL1	0.306232	0.00151508	UP
ENSP00000324100.4	MRPL10	0.393904	0.00156171	UP
ENSP00000308897.7	MRPL11	0.229462	0.011278	UP
ENSP00000306548.3	MRPL13	0.207918	0.0200327	UP
ENSP00000260102.4	MRPL15	0.406861	0.00108333	UP
ENSP00000300151.4	MRPL16	0.309607	0.00549014	UP
ENSP00000288937.6	MRPL17	0.255189	0.01477	UP
ENSP00000341082.7	MRPL20	0.295556	0.038694	UP
ENSP00000354580.2	MRPL21	0.324559	0.00166261	UP
ENSP00000370930.1	MRPL23	0.665964	0.000107309	UP
ENSP00000199706.7	MRPL28	0.269653	0.0264321	UP
ENSP00000296102.3	MRPL33	0.567635	0.0051351	UP
ENSP00000354086.5	MRPL37	0.270982	0.00106799	UP
ENSP00000284967.7	MRPL39	0.293935	0.00498464	UP
ENSP00000468569.1	MRPL4	0.295113	0.00340028	UP
ENSP00000333401.3	MRPL40	0.1768	0.0127013	UP
ENSP00000360498.5	MRPL41	0.296653	0.00173228	UP
ENSP00000258383.3	MRPL44	0.333043	0.000311422	UP
ENSP00000483030.1	MRPL45	0.278877	0.0167821	UP
ENSP00000312311.4	MRPL46	0.385062	6.56136e-05	UP
ENSP00000259038.2	MRPL47	0.336946	0.000985921	UP
ENSP00000321539.7	MRPL48	0.328944	0.00766516	UP
ENSP00000279242.2	MRPL49	0.367127	0.00698351	UP
ENSP00000331849.3	MRPL54	0.302607	0.00391254	UP
ENSP00000295008.4	MRPL55	0.233525	0.0400906	UP
ENSP00000053468.3	MRPS10	0.388794	0.000387011	UP
ENSP00000317376.4	MRPS11	0.431552	5.98295e-05	UP
ENSP00000420714.1	MRPS14	0.38541	0.0144458	UP
ENSP00000362208.5	MRPS15	0.253615	0.0236936	UP
ENSP00000362036.3	MRPS16	0.318097	0.0178763	UP
ENSP00000401349.1	MRPS17	0.488759	0.000814117	UP
ENSP00000259873.4	MRPS18B	0.433527	0.00468243	UP
ENSP00000461930.1	MRPS21	0.507561	0.000134027	UP
ENSP00000419303.1	MRPS22	0.386548	0.000159769	UP
ENSP00000320184.8	MRPS23	0.331534	0.00130376	UP
ENSP00000253686.2	MRPS25	0.610752	1.95823e-05	UP
ENSP00000428120.2	MRPS27	0.399547	6.63913e-05	UP
ENSP00000424328.1	MRPS30	0.261905	0.0129016	UP
ENSP00000315397.6	MRPS31	0.365586	0.000137996	UP
ENSP00000420709.1	MRPS33	0.44667	0.000571	UP
ENSP00000380531.3	MRPS34	0.262715	0.0178866	UP
ENSP00000081029.3	MRPS35	0.476568	0.000287509	UP
ENSP00000256441.4	MRPS36	0.388242	0.00010204	UP
ENSP00000272418.2	MRPS5	0.400728	0.000559731	UP
ENSP00000382250.2	MRPS6	0.407227	0.000759402	UP
ENSP00000245539.6	MRPS7	0.471016	0.000220496	UP
ENSP00000258455.3	MRPS9	0.360988	0.00202774	UP
ENSP00000362834.1	MRRF	0.297857	0.000436966	UP
ENSP00000353408.5	MSN	0.172796	0.0453624	UP
ENSP00000354876.1	MT-CO2	0.5346	1.74298e-05	UP
ENSP00000354554.2	MT-CYB	0.383747	0.0273396	UP
ENSP00000355046.4	MT-ND2	0.482765	0.00037043	UP
ENSP00000354961.2	MT-ND4	0.592854	0.000154543	UP
ENSP00000354813.2	MT-ND5	0.732385	4.11524e-06	UP
ENSP00000355880.3	MTARC2	0.243229	0.0351126	UP
ENSP00000362718.5	MTCH1	0.268218	0.0321104	UP
ENSP00000303222.3	MTCH2	0.387844	0.0273396	UP
ENSP00000338235.3	MTDH	-0.164912	0.0351741	DOWN
ENSP00000263629.4	MTIF2	0.482721	6.63773e-05	UP
ENSP00000354558.4	MTOR	0.168743	0.0251892	UP
ENSP00000376800.3	MTPN	-0.217911	0.00501679	DOWN
ENSP00000310951.5	MTRES1	0.55917	9.54656e-05	UP
ENSP00000476632.1	MTX1	0.221683	0.00246494	UP
ENSP00000249442.6	MTX2	0.38271	2.48622e-05	UP
ENSP00000410910.2	MUSTN1	0.53779	0.0223737	UP
ENSP00000448175.1	MYBPC1	-0.404829	0.0228207	DOWN
ENSP00000350332.4	MYBPC2	-0.822497	0.000980886	DOWN
ENSP00000255416.4	MYBPH	0.956999	0.00501759	UP
ENSP00000380702.2	MYCBP	-0.155227	0.0145542	DOWN
ENSP00000245503.5	MYH2	-0.355575	0.0248858	DOWN
ENSP00000255381.2	MYH4	-0.452238	0.00233458	DOWN
ENSP00000347507.3	MYH7	0.392024	0.00562476	UP
ENSP00000262873.8	MYH7B	-0.310005	0.00137929	DOWN
ENSP00000384330.2	MYH8	-0.390207	0.00122943	DOWN
ENSP00000292327.4	MYL3	0.455727	0.0029012	UP
ENSP00000427317.1	MYL5	0.343407	0.00857683	UP
ENSP00000403360.1	MYL7	-0.788718	0.00168677	DOWN
ENSP00000365152.4	MYLK2	-0.542603	0.000598152	DOWN
ENSP00000325239.7	MYLPF	-0.616299	0.00029334	DOWN
ENSP00000352272.4	MYOZ1	-0.129266	0.0419453	DOWN
ENSP00000351790.5	MYPN	-0.169708	0.0278403	DOWN
ENSP00000417837.1	NAA50	-0.330057	0.00179601	DOWN
ENSP00000222553.3	NAMPT	0.325509	0.0264224	UP
ENSP00000357218.3	NAXE	0.335574	0.000187255	UP
ENSP00000220931.6	NCALD	-0.338382	0.0177454	DOWN
ENSP00000418571.4	NCEH1	0.405134	0.00804458	UP
ENSP00000233154.4	NCK2	-0.247896	0.00232614	DOWN
ENSP00000298687.5	NDRG2	-0.358006	0.00726884	DOWN
ENSP00000252711.2	NDUFA10	0.489636	3.71932e-05	UP
ENSP00000311740.4	NDUFA11	0.470469	8.15327e-05	UP
ENSP00000330737.2	NDUFA12	0.475098	1.88423e-05	UP
ENSP00000423673.1	NDUFA13	0.4554	3.62138e-05	UP
ENSP00000252102.5	NDUFA2	0.54549	2.50347e-05	UP
ENSP00000398290.1	NDUFA3	0.641567	2.62213e-05	UP
ENSP00000339720.5	NDUFA4	0.526166	7.52802e-05	UP
ENSP00000347988.2	NDUFA5	0.410655	0.00019286	UP
ENSP00000418842.3	NDUFA6	0.58496	6.91848e-06	UP
ENSP00000301457.1	NDUFA7	0.523539	0.000387773	UP
ENSP00000362873.3	NDUFA8	0.429	4.93024e-05	UP
ENSP00000266544.5	NDUFA9	0.538979	1.26598e-05	UP
ENSP00000007516.2	NDUFAB1	0.352319	0.000756396	UP
ENSP00000296597.5	NDUFAF2	0.431953	0.00117439	UP
ENSP00000358272.4	NDUFAF4	0.258033	0.0396809	UP
ENSP00000002125.4	NDUFAF7	0.479713	3.44732e-05	UP
ENSP00000330787.4	NDUFB1	0.542617	1.724e-05	UP
ENSP00000268668.6	NDUFB10	0.508218	1.30679e-05	UP
ENSP00000367042.3	NDUFB11	0.456796	0.000123513	UP
ENSP00000237889.4	NDUFB3	0.413193	1.86445e-05	UP
ENSP00000419578.1	NDUFB4	0.4193	0.000112804	UP
ENSP00000419656.1	NDUFB5	0.507063	2.1649e-05	UP
ENSP00000369176.3	NDUFB6	0.37128	9.54656e-05	UP
ENSP00000215565.1	NDUFB7	0.329167	0.000194239	UP
ENSP00000359346.1	NDUFB8	0.540741	8.99441e-06	UP
ENSP00000430322.1	NDUFB9	0.477166	2.80777e-05	UP
ENSP00000377770.1	NDUFC1	0.549554	4.1643e-05	UP
ENSP00000281031.4	NDUFC2	0.458953	5.07484e-05	UP
ENSP00000397760.1	NDUFS1	0.442802	2.48622e-05	UP
ENSP00000356972.3	NDUFS2	0.337266	3.71932e-05	UP
ENSP00000263774.4	NDUFS3	0.435773	8.38762e-05	UP
ENSP00000296684.5	NDUFS4	0.522782	2.14713e-05	UP
ENSP00000362058.3	NDUFS5	0.572864	6.61406e-05	UP
ENSP00000274137.6	NDUFS6	0.430597	0.000137996	UP
ENSP00000233627.9	NDUFS7	0.523011	1.40415e-06	UP
ENSP00000315774.5	NDUFS8	0.347033	4.88376e-05	UP
ENSP00000436766.1	NDUFV1	0.45818	2.58194e-05	UP
ENSP00000327268.6	NDUFV2	0.541988	8.99441e-06	UP
ENSP00000465177.1	NFIC	-0.22931	0.0279896	DOWN
ENSP00000363198.1	NFS1	0.219242	0.0249862	UP
ENSP00000306965.3	NFU1	0.465492	0.000121031	UP
ENSP00000352711.4	NIF3L1	-0.131283	0.0445957	DOWN
ENSP00000363899.4	NIPSNAP3A	0.411901	0.00146712	UP
ENSP00000370372.5	NLN	-0.200958	0.0175321	DOWN
ENSP00000292199.2	NLRX1	0.211898	0.0446343	UP
ENSP00000376889.2	NME1-NME2	0.345541	0.00887795	UP
ENSP00000340523.5	NMNAT3	0.392805	0.00198383	UP
ENSP00000264663.5	NNT	0.588062	2.29563e-05	UP
ENSP00000337459.4	NOS1	0.209533	0.0415323	UP
ENSP00000433287.1	NPEPPS	-0.237562	0.00102402	DOWN
ENSP00000331487.5	NPLOC4	-0.121261	0.0395458	DOWN
ENSP00000379317.1	NRP1	0.405991	0.000404544	UP
ENSP00000458221.1	NSF	-0.245272	0.0437499	DOWN
ENSP00000235628.1	NT5C1A	-0.476129	0.000497687	DOWN
ENSP00000380251.2	NUDT19	0.466636	4.1643e-05	UP
ENSP00000344011.2	NUDT6	0.600636	0.000822353	UP
ENSP00000421811.1	NUDT9	0.163084	0.0405996	UP
ENSP00000310668.5	NUP93	-0.147067	0.01276	DOWN
ENSP00000337443.3	NXN	-0.224042	0.0131779	DOWN
ENSP00000264312.7	OCIAD1	0.370617	6.1963e-05	UP
ENSP00000284719.3	OLA1	-0.158703	0.0124985	DOWN
ENSP00000360270.3	OMA1	0.333002	0.00632566	UP
ENSP00000354429.3	OPA1	0.425542	1.26598e-05	UP
ENSP00000352713.3	OSBPL6	-0.241753	0.00340577	DOWN
ENSP00000387601.1	OXA1L	0.544053	0.000229313	UP
ENSP00000196371.5	OXCT1	0.565566	0.0253996	UP
ENSP00000280701.3	OXSM	0.349813	0.00714785	UP
ENSP00000298838.6	PACSIN3	-0.286194	0.000980886	DOWN
ENSP00000263174.4	PALMD	-0.13957	0.0177454	DOWN
ENSP00000404421.1	PARL	0.409025	0.000126419	UP
ENSP00000360327.3	PARS2	0.262518	0.00340577	UP
ENSP00000357450.1	PBXIP1	-0.271629	5.62573e-05	DOWN
ENSP00000365463.4	PCCA	0.445301	0.000209289	UP
ENSP00000251654.4	PCCB	0.419207	0.0005835	UP
ENSP00000356348.2	PCMT1	-0.160964	0.00748209	DOWN
ENSP00000387654.2	PCYOX1	-0.218454	0.00662765	DOWN
ENSP00000461190.1	PCYT2	0.335874	0.00198383	UP
ENSP00000394382.2	PDHA1	0.439725	2.87053e-05	UP
ENSP00000373220.4	PDHB	0.399499	5.57405e-05	UP
ENSP00000389404.2	PDHX	0.337117	9.16909e-05	UP
ENSP00000420927.1	PDK2	0.595946	0.000177679	UP
ENSP00000360305.3	PDLIM1	0.233465	0.0444394	UP
ENSP00000284767.8	PDLIM3	-0.400787	0.00105961	DOWN
ENSP00000297598.4	PDP1	0.379458	0.000571	UP
ENSP00000288050.5	PDPR	0.270462	0.0233197	UP
ENSP00000414022.3	PERM1	0.310775	0.00274509	UP
ENSP00000392303.3	PET100	0.572333	0.000261002	UP
ENSP00000356046.2	PFKFB2	0.633507	0.000425857	UP
ENSP00000309438.7	PFKM	-0.328846	0.00174572	DOWN
ENSP00000225655.5	PFN1	-0.173666	0.0168866	DOWN
ENSP00000362413.4	PGK1	-0.230654	0.0376417	DOWN
ENSP00000300408.3	PHB	0.326143	0.000149297	UP
ENSP00000441875.1	PHB2	0.311711	0.000315512	UP
ENSP00000334983.5	PKM	0.187498	0.0358319	UP
ENSP00000388631.2	PLCD4	-0.154455	0.0293968	DOWN
ENSP00000402861.1	PLCL1	-0.3394	0.00113795	DOWN
ENSP00000389787.2	PLEKHF1	-0.271174	0.028537	DOWN
ENSP00000276914.2	PLIN2	0.701497	0.00662765	UP
ENSP00000371272.2	PLIN5	0.521919	0.00388183	UP
ENSP00000350132.5	PLN	-0.640018	1.86445e-05	DOWN
ENSP00000264775.5	PLPP1	-0.372841	0.0199518	DOWN
ENSP00000249269.4	PMPCB	0.293719	0.00339704	UP
ENSP00000248451.3	PNKD	0.532078	0.00159117	UP
ENSP00000393953.1	PNPT1	0.429762	3.43215e-05	UP
ENSP00000364902.3	POFUT1	0.234878	0.0157151	UP
ENSP00000475924.2	POLDIP2	0.270174	0.00108333	UP
ENSP00000500198.1	POLG2	0.468039	0.0147039	UP
ENSP00000362329.2	PPA1	0.198868	0.040478	UP
ENSP00000343885.5	PPA2	0.28935	0.0222474	UP
ENSP00000225174.3	PPIF	0.521602	3.43114e-05	UP
ENSP00000296122.6	PPP1CB	-0.19418	0.0118817	DOWN
ENSP00000310117.3	PPP1R14B	0.331681	0.00314847	UP
ENSP00000400238.1	PPP1R2	-0.382853	2.22351e-05	DOWN
ENSP00000324804.6	PPP2R1A	-0.0890705	0.025879	DOWN
ENSP00000370113.3	PPP2R2A	-0.167504	0.0042257	DOWN
ENSP00000261461.2	PPP2R5A	-0.121691	0.0249862	DOWN
ENSP00000378323.3	PPP3CA	-0.448821	4.00964e-05	DOWN
ENSP00000353881.5	PPP3CB	-0.426229	0.000647722	DOWN
ENSP00000387148.1	PPP3R1	-0.304851	0.000400125	DOWN
ENSP00000394863.4	PPT1	0.33856	0.0223863	UP
ENSP00000346255.3	PPTC7	0.285819	0.0121725	UP
ENSP00000262746.1	PRDX1	-0.314651	0.000499014	DOWN
ENSP00000298510.2	PRDX3	0.316093	0.000756396	UP
ENSP00000265462.4	PRDX5	0.338776	0.00029168	UP
ENSP00000265563.8	PRKAR2A	-0.150676	0.0208085	DOWN
ENSP00000318176.4	PRKRA	-0.180425	0.00779167	DOWN
ENSP00000375724.4	PRMT1	-0.177693	0.0168866	DOWN
ENSP00000319169.8	PRMT5	-0.128478	0.0427011	DOWN
ENSP00000349577.6	PRODH	0.635986	0.00795167	UP
ENSP00000268835.2	PRPSAP2	-0.345793	0.0354354	DOWN
ENSP00000491327.1	PRR33	-0.318449	0.00924897	DOWN
ENSP00000271620.3	PRUNE1	-0.284393	0.00314847	DOWN
ENSP00000361259.1	PRXL2A	0.455892	0.00267629	UP
ENSP00000390491.2	PSMA3	-0.205601	0.0105567	DOWN
ENSP00000044462.7	PSMA4	-0.153219	0.0245281	DOWN
ENSP00000261479.4	PSMA6	-0.249866	1.96325e-05	DOWN
ENSP00000262193.6	PSMB1	-0.157545	0.041545	DOWN
ENSP00000483688.1	PSMB3	-0.26368	0.0156071	DOWN
ENSP00000290541.6	PSMB4	-0.131426	0.0392833	DOWN
ENSP00000270586.3	PSMB6	-0.216396	0.0471689	DOWN
ENSP00000259457.3	PSMB7	-0.191264	0.0128884	DOWN
ENSP00000261303.8	PSMC1	-0.115055	0.0183011	DOWN
ENSP00000473652.1	PSMC3	-0.118605	0.0180058	DOWN
ENSP00000157812.1	PSMC4	-0.0985753	0.0243723	DOWN
ENSP00000364970.4	PSMC5	-0.111467	0.00733588	DOWN
ENSP00000217958.3	PSMD10	-0.202632	0.00806666	DOWN
ENSP00000261712.3	PSMD11	-0.106667	0.0264458	DOWN
ENSP00000348442.3	PSMD12	-0.132355	0.0071938	DOWN
ENSP00000310129.4	PSMD2	-0.120968	0.00775536	DOWN
ENSP00000264639.4	PSMD3	-0.136194	0.00642685	DOWN
ENSP00000219313.4	PSMD7	-0.148474	0.0491947	DOWN
ENSP00000206451.6	PSME1	0.257634	0.0104501	UP
ENSP00000216802.5	PSME2	0.236434	0.0392898	UP
ENSP00000254630.7	PTCD3	0.375684	5.98295e-05	UP
ENSP00000345341.6	PTGES2	0.385028	0.000192278	UP
ENSP00000414892.2	PTGES3	-0.250398	0.00196392	DOWN
ENSP00000325958.9	PTPMT1	0.537386	0.00104382	UP
ENSP00000340944.3	PTPN11	-0.160976	0.0393055	DOWN
ENSP00000376758.2	PTRH2	0.306901	0.0151885	UP
ENSP00000164139.3	PYGM	-0.246871	0.0148708	DOWN
ENSP00000358042.4	QRSL1	0.25783	0.0258781	UP
ENSP00000331748.6	RAB12	-0.213594	0.00959584	DOWN
ENSP00000304376.6	RAB24	0.203841	0.008709	UP
ENSP00000426909.1	RACK1	-0.141076	0.0112067	DOWN
ENSP00000272519.4	RALB	0.319355	0.00701558	UP
ENSP00000376176.2	RAN	-0.17983	0.0452745	DOWN
ENSP00000311747.5	RBM14	0.500566	0.0222973	UP
ENSP00000424813.2	RBP1	0.250215	0.0437701	UP
ENSP00000391121.2	RDH13	0.498796	0.000532273	UP
ENSP00000496503.2	RDX	-0.113659	0.0370941	DOWN
ENSP00000309432.4	RETREG3	-0.230784	0.0343998	DOWN
ENSP00000295802.4	RETSAT	0.609184	0.00356753	UP
ENSP00000444421.1	REXO2	0.303081	0.00617056	UP
ENSP00000334153.4	RFTN1	0.421454	0.000490147	UP
ENSP00000238738.4	RHOQ	-0.201781	0.0279045	DOWN
ENSP00000334724.6	RHOT1	0.216831	0.0272583	UP
ENSP00000254878.3	RIDA	0.238244	0.00546688	UP
ENSP00000385927.3	RMDN1	0.534399	0.000656216	UP
ENSP00000346402.2	RNH1	-0.168875	0.0103713	DOWN
ENSP00000295640.4	RNPEP	-0.232	0.00321027	DOWN
ENSP00000338293.4	ROMO1	0.455686	0.00061087	UP
ENSP00000218340.3	RP2	0.466426	0.0282873	UP
ENSP00000254719.4	RPA1	-0.179682	0.0284803	DOWN
ENSP00000283646.3	RPIA	0.229807	0.0329487	UP
ENSP00000398888.2	RPL11	-0.13457	0.0460455	DOWN
ENSP00000346088.3	RPL22	-0.198225	0.0074607	DOWN
ENSP00000252543.3	RPL36	-0.208999	0.0457632	DOWN
ENSP00000421872.1	RPL9	-0.15308	0.025879	DOWN
ENSP00000251453.2	RPS16	-0.158468	0.0431177	DOWN
ENSP00000009589.3	RPS20	-0.144488	0.048285	DOWN
ENSP00000368884.3	RPS6KA3	-0.288609	4.64545e-05	DOWN
ENSP00000398178.1	RTN2	-0.283834	0.000722048	DOWN
ENSP00000378107.2	RTN4	-0.295974	0.00170529	DOWN
ENSP00000358059.3	RTN4IP1	0.433205	0.000156496	UP
ENSP00000345445.4	SAMM50	0.343487	9.43981e-05	UP
ENSP00000385432.2	SAR1B	-0.184795	0.0229224	DOWN
ENSP00000221431.6	SARS2	0.298603	0.00420231	UP
ENSP00000255390.5	SCO1	0.200103	0.0263867	UP
ENSP00000360564.4	SCP2	0.283166	0.00489174	UP
ENSP00000264932.6	SDHA	0.420136	2.58194e-05	UP
ENSP00000376009.2	SDHC	0.473945	0.00186389	UP
ENSP00000436669.1	SDHD	0.54715	0.000140361	UP
ENSP00000316905.5	SFXN1	0.412155	6.56136e-05	UP
ENSP00000347924.2	SFXN4	0.406687	0.0005835	UP
ENSP00000262018.3	SGCA	-0.135318	0.0434458	DOWN
ENSP00000403003.2	SGCD	-0.18808	0.01276	DOWN
ENSP00000218867.3	SGCG	-0.263692	0.000756396	DOWN
ENSP00000473267.1	SH3GLB1	-0.171951	0.00959584	DOWN
ENSP00000406881.3	SHMT2	0.527009	0.00200058	UP
ENSP00000263593.3	SIAE	0.431349	0.0145542	UP
ENSP00000375931.2	SIRT2	0.644071	0.00472745	UP
ENSP00000372191.4	SIRT3	0.483971	0.000560908	UP
ENSP00000368564.4	SIRT5	0.328491	0.00552817	UP
ENSP00000358640.4	SLC16A1	0.38879	5.4597e-05	UP
ENSP00000225665.7	SLC25A11	0.556568	1.26598e-05	UP
ENSP00000388658.2	SLC25A12	0.217766	0.0148708	UP
ENSP00000265631.6	SLC25A13	0.542284	0.00269764	UP
ENSP00000364410.4	SLC25A19	0.562122	1.41745e-05	UP
ENSP00000326305.4	SLC25A20	0.363093	0.0108837	UP
ENSP00000188376.5	SLC25A3	0.489429	0.000154543	UP
ENSP00000281456.5	SLC25A4	0.472973	0.000115654	UP
ENSP00000326693.6	SLC25A42	0.525857	0.000756396	UP
ENSP00000360671.4	SLC25A5	0.833659	0.000434556	UP
ENSP00000370808.5	SLC25A6	0.411955	0.00811172	UP
ENSP00000320935.8	SLC2A4	0.321019	0.00755043	UP
ENSP00000475241.2	SLC37A4	-0.45174	0.00279275	DOWN
ENSP00000408005.2	SLC9A3R2	0.180663	0.00236153	UP
ENSP00000238688.5	SLIRP	0.568847	5.0532e-06	UP
ENSP00000464901.1	SMAD4	-0.162959	0.0484123	DOWN
ENSP00000302919.4	SMARCC2	-0.167329	0.0122176	DOWN
ENSP00000427407.2	SMIM20	0.360796	0.0180058	UP
ENSP00000368808.3	SMPX	0.365797	0.000868549	UP
ENSP00000432651.1	SMTNL1	-0.329542	0.01876	DOWN
ENSP00000373964.4	SMTNL2	-0.49362	0.0011096	DOWN
ENSP00000421380.1	SNF8	0.19262	0.0307707	UP
ENSP00000217381.2	SNTA1	-0.184069	0.00037043	DOWN
ENSP00000439208.1	SNX17	-0.322137	0.0409777	DOWN
ENSP00000356022.4	SOD2	0.368647	0.00216577	UP
ENSP00000234454.5	SPR	0.304276	0.00142603	UP
ENSP00000338034.5	SPRYD4	0.286593	0.00293759	UP
ENSP00000260324.7	SQOR	0.367694	0.0102958	UP
ENSP00000265304.6	SSBP1	0.294313	0.00320261	UP
ENSP00000329200.2	STAC3	-0.25197	0.000394123	DOWN
ENSP00000478059.1	STIM1	-0.145272	0.0186091	DOWN
ENSP00000348886.5	STOML2	0.202127	0.00320261	UP
ENSP00000347909.5	STRN3	-0.16268	0.0306129	DOWN
ENSP00000219548.4	STUB1	-0.31525	0.000756396	DOWN
ENSP00000317714.3	STX4	-0.153961	0.0198851	DOWN
ENSP00000493977.1	SUCLA2	0.458295	6.27875e-05	UP
ENSP00000377446.2	SUCLG1	0.573892	1.26598e-05	UP
ENSP00000307432.5	SUCLG2	1.01019	7.19366e-05	UP
ENSP00000266971.3	SUOX	0.29773	0.00271926	UP
ENSP00000352678.4	SUPV3L1	0.330479	0.000308812	UP
ENSP00000361042.3	SURF1	0.434134	0.000800429	UP
ENSP00000364547.3	SVIL	-0.238612	0.00722142	DOWN
ENSP00000484161.1	SYNJ2BP-COX16	0.45851	0.000100125	UP
ENSP00000377789.1	SYNPO	-0.108067	0.0445914	DOWN
ENSP00000258975.6	TACO1	0.366947	5.43516e-05	UP
ENSP00000398596.1	TAMM41	0.503639	0.0070221	UP
ENSP00000332721.4	TANGO2	0.391268	0.00528636	UP
ENSP00000358060.3	TARS2	0.342518	0.0126099	UP
ENSP00000276692.6	TATDN1	0.171461	0.0161442	UP
ENSP00000221543.4	TBC1D17	-0.176732	0.0188221	DOWN
ENSP00000258770.3	TBRG4	0.396611	2.14713e-05	UP
ENSP00000472697.2	TECR	-0.264183	0.00617051	DOWN
ENSP00000420588.1	TFAM	0.425249	0.000126419	UP
ENSP00000357804.3	THEM4	0.638569	0.0156457	UP
ENSP00000365534.4	THNSL1	0.34142	0.00857683	UP
ENSP00000257245.4	TIMM10	0.359557	0.000852743	UP
ENSP00000215570.2	TIMM13	0.53783	1.40415e-06	UP
ENSP00000169551.6	TIMM21	0.423857	1.30679e-05	UP
ENSP00000270538.2	TIMM44	0.465688	1.35192e-05	UP
ENSP00000475531.1	TIMM50	0.314829	0.000239739	UP
ENSP00000361993.3	TIMM8A	0.497146	4.74611e-05	UP
ENSP00000378588.2	TIMM9	0.63541	1.26598e-05	UP
ENSP00000418803.1	TIMMDC1	0.405851	0.0136317	UP
ENSP00000356807.2	TIPRL	-0.152068	0.0456594	DOWN
ENSP00000482497.1	TMEM120A	0.814497	8.04626e-05	UP
ENSP00000306887.2	TMEM126A	0.760752	1.40415e-06	UP
ENSP00000293261.2	TMEM143	0.360828	0.000444668	UP
ENSP00000461828.1	TMEM159	0.466882	0.0402746	UP
ENSP00000392106.1	TMEM182	-0.687233	0.00104772	DOWN
ENSP00000303987.7	TMEM223	0.359449	0.00282385	UP
ENSP00000187762.1	TMEM38A	-0.356845	0.00151508	DOWN
ENSP00000363820.1	TMEM38B	-0.47764	7.69423e-05	DOWN
ENSP00000297632.6	TMEM65	0.688221	0.000132647	UP
ENSP00000312599.5	TMEM70	0.828255	0.000107309	UP
ENSP00000335261.3	TMLHE	0.299098	0.0172061	UP
ENSP00000295314.4	TMOD4	-0.130624	0.013846	DOWN
ENSP00000278422.4	TMX2	0.332046	0.00775536	UP
ENSP00000246024.2	TMX4	-0.153441	0.0294977	DOWN
ENSP00000232975.3	TNNC1	0.455356	0.0155223	UP
ENSP00000361636.3	TNNC2	-0.504842	0.00163601	DOWN
ENSP00000337022.4	TNNI1	0.461153	0.00397741	UP
ENSP00000252898.7	TNNI2	-0.552871	0.000787607	DOWN
ENSP00000413203.1	TNNT3	-1.07432	0.0127013	DOWN
ENSP00000265388.5	TNPO3	-0.308853	0.000154543	DOWN
ENSP00000355566.4	TOMM20	0.324065	0.00170164	UP
ENSP00000216034.4	TOMM22	0.413453	1.26598e-05	UP
ENSP00000252487.4	TOMM40	0.168984	0.0171749	UP
ENSP00000284320.5	TOMM70	0.22137	0.0211691	UP
ENSP00000345719.4	TOR1A	-0.19925	0.0188647	DOWN
ENSP00000434743.1	TPD52L1	0.266181	0.012931	UP
ENSP00000379933.4	TPI1	-0.162118	0.0323994	DOWN
ENSP00000365233.4	TPP2	-0.344271	0.00551131	DOWN
ENSP00000290942.5	TPPP3	-0.589605	0.0114568	DOWN
ENSP00000246957.5	TRAP1	0.433711	4.11524e-06	UP
ENSP00000323889.4	TRIM25	0.232138	0.0423072	UP
ENSP00000312356.6	TRMT10C	0.384667	6.52969e-05	UP
ENSP00000499171.2	TSFM	0.288857	0.0355528	UP
ENSP00000387263.1	TSN	-0.162113	0.0354854	DOWN
ENSP00000247829.3	TSPAN8	-0.723362	0.000326433	DOWN
ENSP00000249042.3	TST	0.387768	0.00061155	UP
ENSP00000467141.1	TTN	-0.674145	0.000602974	DOWN
ENSP00000375938.2	TUBA4A	-0.125284	0.0439809	DOWN
ENSP00000322439.3	TUFM	0.368342	4.68894e-05	UP
ENSP00000363641.5	TXN	-0.2053	0.00446623	DOWN
ENSP00000469160.1	TXN2	0.262843	0.0219391	UP
ENSP00000387275.1	TXNDC9	-0.257122	0.00327323	DOWN
ENSP00000217515.5	TXNL1	-0.136133	0.0199506	DOWN
ENSP00000373506.4	TXNRD1	-0.152191	0.0126396	DOWN
ENSP00000338413.6	UBA1	-0.108798	0.020011	DOWN
ENSP00000253023.2	UBE2M	-0.193718	0.015294	DOWN
ENSP00000428209.1	UBE2V2	-0.141468	0.0434458	DOWN
ENSP00000456292.1	UBFD1	-0.246641	0.00469022	DOWN
ENSP00000366819.3	UCHL3	0.219514	0.00868375	UP
ENSP00000263202.9	UFD1	-0.159301	0.0491947	DOWN
ENSP00000262803.5	UPF1	-0.178885	0.0293968	DOWN
ENSP00000332887.6	UQCR10	0.230521	0.00806666	UP
ENSP00000287022.5	UQCRB	0.494787	0.000220092	UP
ENSP00000203407.5	UQCRC1	0.411458	2.48622e-05	UP
ENSP00000268379.4	UQCRC2	0.2347	0.00963922	UP
ENSP00000306397.3	UQCRFS1	0.488741	1.26598e-05	UP
ENSP00000367934.1	UQCRQ	0.408734	0.000240676	UP
ENSP00000444850.2	USO1	-0.218469	0.00126087	DOWN
ENSP00000294383.5	USP24	-0.144253	0.00535904	DOWN
ENSP00000367558.2	USP9X	-0.123615	0.0200327	DOWN
ENSP00000382880.3	VAPA	-0.183759	0.0233197	DOWN
ENSP00000390673.1	VARS1	-0.190297	0.000254126	DOWN
ENSP00000265333.3	VDAC1	0.153293	0.0251436	UP
ENSP00000361686.3	VDAC2	0.282154	0.00243116	UP
ENSP00000464687.1	VEZF1	0.519614	0.0162714	UP
ENSP00000292510.3	VPS28	-0.146738	0.0412805	DOWN
ENSP00000368612.3	VWA8	0.30869	0.00139459	UP
ENSP00000235521.4	WARS2	0.354747	0.00235343	UP
ENSP00000371890.2	WDR1	-0.27328	0.000136595	DOWN
ENSP00000235090.5	WDR77	-0.218404	0.0192334	DOWN
ENSP00000320658.8	YARS2	0.578054	9.26322e-06	UP
ENSP00000228251.4	YBX3	0.248441	0.0344329	UP
ENSP00000481724.1	YME1L1	0.19378	0.0251436	UP
ENSP00000306330.3	YWHAG	-0.11851	0.0403139	DOWN
ENSP00000323678.3	ZADH2	0.380459	0.00415974	UP

[truncated: 3 more sheets: Gene_FEvsFC, Prot_FEvsFC, DEPs & Acute DEG Directions]
