# Supplementary material for: Remodeling of the human skeletal muscle proteome found after long-term endurance training but not after strength training
Source: iScience. 2023 Dec 5;27(1):108638. doi: 10.1016/j.isci.2023.108638 (PMC10783619; doi:10.1016/j.isci.2023.108638)
Supplement: Table S3. List of top 1% genes and proteins in the centrality analysis, related to Figure 4 [file mmc4.xlsx]

## Sheet: TOP 1% Proteins
	symbol	info1	gene name	location	category	cluster	degree	EnduranceFemaleVSEnduranceMale	ControlFemaleVSControlMale	EnduranceMaleVSStrengthMale	EnduranceFemaleVSControlFemale	EnduranceMaleVSControlMale	StrengthMaleVSControlMale
ENSP00000260665.7	LRPPRC	leucine rich pentatricopeptide repeat containing [Source:HGNC Symbol;Acc:HGNC:15714]	ENSG00000138095.19	PROTEIN	109	2	3227			UP	UP	UP
ENSP00000496880.1	COX7B	cytochrome c oxidase subunit 7B [Source:HGNC Symbol;Acc:HGNC:2291]	ENSG00000131174.7	PROTEIN	109	2	3197			UP	UP	UP
ENSP00000266544.5	NDUFA9	NADH:ubiquinone oxidoreductase subunit A9 [Source:HGNC Symbol;Acc:HGNC:7693]	ENSG00000139180.11	PROTEIN	109	2	3173			UP	UP	UP
ENSP00000355518.4	FH	fumarate hydratase [Source:HGNC Symbol;Acc:HGNC:3700]	ENSG00000091483.7	PROTEIN	109	2	3168			UP	UP	UP
ENSP00000253452.2	COX4I1	cytochrome c oxidase subunit 4I1 [Source:HGNC Symbol;Acc:HGNC:2265]	ENSG00000131143.10	PROTEIN	109	2	3147			UP	UP	UP
ENSP00000377446.2	SUCLG1	succinate-CoA ligase GDP/ADP-forming subunit alpha [Source:HGNC Symbol;Acc:HGNC:11449]	ENSG00000163541.12	PROTEIN	109	2	3145			UP	UP	UP
ENSP00000359346.1	NDUFB8	NADH:ubiquinone oxidoreductase subunit B8 [Source:HGNC Symbol;Acc:HGNC:7703]	ENSG00000166136.16	PROTEIN	109	2	3139			UP	UP	UP
ENSP00000423673.1	NDUFA13	NADH:ubiquinone oxidoreductase subunit A13 [Source:HGNC Symbol;Acc:HGNC:17194]	ENSG00000186010.19	PROTEIN	109	2	3136			UP	UP	UP
ENSP00000377770.1	NDUFC1	NADH:ubiquinone oxidoreductase subunit C1 [Source:HGNC Symbol;Acc:HGNC:7705]	ENSG00000109390.13	PROTEIN	109	2	3088			UP	UP	UP
ENSP00000297564.2	COX6C	cytochrome c oxidase subunit 6C [Source:HGNC Symbol;Acc:HGNC:2285]	ENSG00000164919.11	PROTEIN	109	2	3087			UP	UP	UP
ENSP00000296684.5	NDUFS4	NADH:ubiquinone oxidoreductase subunit S4 [Source:HGNC Symbol;Acc:HGNC:7711]	ENSG00000164258.12	PROTEIN	109	2	3079			UP	UP	UP
ENSP00000330737.2	NDUFA12	NADH:ubiquinone oxidoreductase subunit A12 [Source:HGNC Symbol;Acc:HGNC:23987]	ENSG00000184752.13	PROTEIN	109	2	3066			UP	UP	UP
ENSP00000252711.2	NDUFA10	NADH:ubiquinone oxidoreductase subunit A10 [Source:HGNC Symbol;Acc:HGNC:7684]	ENSG00000130414.12	PROTEIN	109	2	3065			UP	UP	UP
ENSP00000419578.1	NDUFB4	NADH:ubiquinone oxidoreductase subunit B4 [Source:HGNC Symbol;Acc:HGNC:7699]	ENSG00000065518.8	PROTEIN	109	2	3056			UP	UP	UP
ENSP00000356972.3	NDUFS2	NADH:ubiquinone oxidoreductase core subunit S2 [Source:HGNC Symbol;Acc:HGNC:7708]	ENSG00000158864.12	PROTEIN	109	2	3056			UP	UP	UP
ENSP00000155674.5	HDHD5	haloacid dehalogenase like hydrolase domain containing 5 [Source:HGNC Symbol;Acc:HGNC:1843]	ENSG00000069998.12	PROTEIN	109	2	3052			UP	UP	UP
ENSP00000358737.3	ATP5PB	ATP synthase peripheral stalk-membrane subunit b [Source:HGNC Symbol;Acc:HGNC:840]	ENSG00000116459.11	PROTEIN	109	2	3046			UP	UP	UP
ENSP00000397760.1	NDUFS1	NADH:ubiquinone oxidoreductase core subunit S1 [Source:HGNC Symbol;Acc:HGNC:7707]	ENSG00000023228.14	PROTEIN	109	2	3041			UP	UP	UP
ENSP00000281031.4	NDUFC2	NADH:ubiquinone oxidoreductase subunit C2 [Source:HGNC Symbol;Acc:HGNC:7706]	ENSG00000151366.13	PROTEIN	109	2	3036			UP	UP	UP
ENSP00000216254.4	ACO2	aconitase 2 [Source:HGNC Symbol;Acc:HGNC:118]	ENSG00000100412.16	PROTEIN	109	2	3030			UP	UP	UP
ENSP00000263774.4	NDUFS3	NADH:ubiquinone oxidoreductase core subunit S3 [Source:HGNC Symbol;Acc:HGNC:7710]	ENSG00000213619.10	PROTEIN	109	2	3028			UP	UP	UP
ENSP00000301729.4	ECI1	enoyl-CoA delta isomerase 1 [Source:HGNC Symbol;Acc:HGNC:2703]	ENSG00000167969.13	PROTEIN	109	2	3021			UP	UP	UP
ENSP00000381785.3	HSDL2	hydroxysteroid dehydrogenase like 2 [Source:HGNC Symbol;Acc:HGNC:18572]	ENSG00000119471.15	PROTEIN	109	2	3020			UP	UP	UP
ENSP00000292907.3	COX7A1	cytochrome c oxidase subunit 7A1 [Source:HGNC Symbol;Acc:HGNC:2287]	ENSG00000161281.11	PROTEIN	109	2	3009			UP	UP	UP
ENSP00000256441.4	MRPS36	mitochondrial ribosomal protein S36 [Source:HGNC Symbol;Acc:HGNC:16631]	ENSG00000134056.12	PROTEIN	109	2	3006			UP	UP	UP
ENSP00000419656.1	NDUFB5	NADH:ubiquinone oxidoreductase subunit B5 [Source:HGNC Symbol;Acc:HGNC:7700]	ENSG00000136521.13	PROTEIN	109	2	3004			UP	UP	UP
ENSP00000492163.1	GCSH	glycine cleavage system protein H [Source:HGNC Symbol;Acc:HGNC:4208]	ENSG00000140905.11	PROTEIN	109	2	3003			UP	UP	UP
ENSP00000238688.5	SLIRP	SRA stem-loop interacting RNA binding protein [Source:HGNC Symbol;Acc:HGNC:20495]	ENSG00000119705.10	PROTEIN	109	2	3001			UP	UP	UP
ENSP00000418842.3	NDUFA6	NADH:ubiquinone oxidoreductase subunit A6 [Source:HGNC Symbol;Acc:HGNC:7690]	ENSG00000184983.11	PROTEIN	109	2	2996			UP	UP	UP
ENSP00000268668.6	NDUFB10	NADH:ubiquinone oxidoreductase subunit B10 [Source:HGNC Symbol;Acc:HGNC:7696]	ENSG00000140990.15	PROTEIN	109	2	2992			UP	UP	UP

## Sheet: TOP 1% Genes
	symbol	location	category	cluster	degree	EnduranceFemaleVSEnduranceMale	ControlFemaleVSControlMale	EnduranceMaleVSStrengthMale	EnduranceFemaleVSControlFemale	EnduranceMaleVSControlMale	StrengthMaleVSControlMale
ENSG00000143420	ENSA	GENE	109	0	4005				DOWN
ENSG00000167881	SRP68	GENE	109	1	3893
ENSG00000147140	NONO	GENE	109	1	3829
ENSG00000165819	METTL3	GENE	109	0	3813
ENSG00000086598	TMED2	GENE	109	0	3777
ENSG00000132155	RAF1	GENE	109	0	3769				DOWN
ENSG00000163938	GNL3	GENE	109	0	3766					DOWN
ENSG00000090863	GLG1	GENE	109	0	3765					DOWN
ENSG00000115307	AUP1	GENE	109	0	3744					DOWN
ENSG00000185651	UBE2L3	GENE	109	0	3740
ENSG00000167721	TSR1	GENE	109	0	3735		UP
ENSG00000143727	ACP1	GENE	109	0	3715
ENSG00000180329	CCDC43	GENE	109	1	3711
ENSG00000124222	STX16	GENE	109	1	3706					DOWN
ENSG00000148229	POLE3	GENE	109	0	3704
ENSG00000111786	SRSF9	GENE	109	1	3685
ENSG00000155876	RRAGA	GENE	109	0	3678
ENSG00000169714	CNBP	GENE	109	0	3674
ENSG00000113648	H2AFY	GENE	109	0	3662
ENSG00000152795	HNRNPDL	GENE	109	1	3661					DOWN
ENSG00000147224	PRPS1	GENE	109	0	3660				DOWN
ENSG00000102974	CTCF	GENE	109	1	3655
ENSG00000115216	NRBP1	GENE	109	0	3635
ENSG00000075413	MARK3	GENE	109	0	3629
ENSG00000132429	POPDC3	GENE	109	0	3625					DOWN
ENSG00000087191	PSMC5	GENE	109	0	3624
ENSG00000170144	HNRNPA3	GENE	109	1	3621					DOWN
ENSG00000108349	CASC3	GENE	109	1	3611
ENSG00000143183	TMCO1	GENE	109	0	3610
ENSG00000183576	SETD3	GENE	109	0	3608
ENSG00000141030	COPS3	GENE	109	1	3608
ENSG00000138279	ANXA7	GENE	109	1	3601
ENSG00000125977	EIF2S2	GENE	109	0	3600
ENSG00000147454	SLC25A37	GENE	109	0	3598				DOWN
ENSG00000137815	RTF1	GENE	109	1	3597
ENSG00000100485	SOS2	GENE	109	1	3590					DOWN
ENSG00000154473	BUB3	GENE	109	1	3586
ENSG00000163798	SLC4A1AP	GENE	109	1	3581
ENSG00000115806	GORASP2	GENE	109	1	3578
ENSG00000187742	SECISBP2	GENE	109	1	3574					DOWN
ENSG00000198492	YTHDF2	GENE	109	1	3569		UP
ENSG00000162604	TM2D1	GENE	109	1	3566
ENSG00000067560	RHOA	GENE	109	0	3557
ENSG00000080822	CLDND1	GENE	109	1	3554
ENSG00000172239	PAIP1	GENE	109	0	3549
ENSG00000140391	TSPAN3	GENE	109	0	3538		UP			DOWN
ENSG00000064607	SUGP2	GENE	109	0	3538				DOWN
ENSG00000169139	UBE2V2	GENE	109	1	3538
ENSG00000009307	CSDE1	GENE	109	1	3535
ENSG00000078618	NRDC	GENE	109	0	3535
ENSG00000079246	XRCC5	GENE	109	1	3532
ENSG00000129691	ASH2L	GENE	109	1	3531
ENSG00000107758	PPP3CB	GENE	109	0	3522				DOWN	DOWN
ENSG00000151465	CDC123	GENE	109	1	3521
ENSG00000138430	OLA1	GENE	109	1	3515
ENSG00000108468	CBX1	GENE	109	1	3514
ENSG00000240682	ISY1	GENE	109	1	3513
ENSG00000143164	DCAF6	GENE	109	1	3506
ENSG00000166295	ANAPC16	GENE	109	1	3502
ENSG00000100567	PSMA3	GENE	109	1	3500
ENSG00000144746	ARL6IP5	GENE	109	1	3491
ENSG00000144524	COPS7B	GENE	109	0	3491
ENSG00000163636	PSMD6	GENE	109	0	3490
ENSG00000182307	C8orf33	GENE	109	1	3489
ENSG00000244687	UBE2V1	GENE	109	0	3489				DOWN
ENSG00000182944	EWSR1	GENE	109	1	3488
ENSG00000143569	UBAP2L	GENE	109	1	3486
ENSG00000172465	TCEAL1	GENE	109	0	3486			UP		DOWN
ENSG00000069345	DNAJA2	GENE	109	1	3485

## Sheet: ALL Clinical
	symbol	location	category	cluster	degree	EnduranceFemaleVSEnduranceMale	ControlFemaleVSControlMale	EnduranceMaleVSStrengthMale	EnduranceFemaleVSControlFemale	EnduranceMaleVSControlMale	StrengthMaleVSControlMale
Vo2 Peak	Vo2 Peak	CLINICAL	109	2	2406
Relative Body Lean Tissue (L/Kg BW)	Relative Body Lean Tissue (L/Kg BW)	CLINICAL	109	2	1890
Body fat (L)	Body fat (L)	CLINICAL	109	0	1870
Relative Body Fat (L/Kg BW)	Relative Body Fat (L/Kg BW)	CLINICAL	109	0	1569
ASAT (L)	ASAT (L)	CLINICAL	109	0	1198
Visceral Fat (L)	Visceral Fat (L)	CLINICAL	109	0	1173
Posterior Thigh Volume (L)	Posterior Thigh Volume (L)	CLINICAL	109	2	621
Liver Fat (%)	Liver Fat (%)	CLINICAL	109	0	611
Weight	Weight	CLINICAL	109	0	492
Anterior Thigh Volume (L)	Anterior Thigh Volume (L)	CLINICAL	109	2	378
Leg Strength (Nm)	Leg Strength (Nm)	CLINICAL	109	2	368
Body lean tissue (L)	Body lean tissue (L)	CLINICAL	109	2	331
BMI	BMI	CLINICAL	109	0	273
Height	Height	CLINICAL	109	2	192
