# Supplementary material for: Remodeling of the human skeletal muscle proteome found after long-term endurance training but not after strength training
Source: iScience. 2023 Dec 5;27(1):108638. doi: 10.1016/j.isci.2023.108638 (PMC10783619; doi:10.1016/j.isci.2023.108638)
Supplement: Table S4. List of proteins in the CS activity/VO2 peak sub-network, related to Figure 4 [file mmc5.xlsx]

## Sheet: edges
Source	Target	Score	PVal	Padj
CS activity	MICOS13	0.8979563072586327	1.4476195154027893e-16	1.1597377776631593e-12
CS activity	NDUFS4	0.871599718111346	1.382613028055295e-14	4.621412553278945e-11
CS activity	NDUFA10	0.8497533474277661	2.99920195630235e-13	5.479925477225728e-10
CS activity	ATP5MC1	0.8487667371388302	3.4064874513038506e-13	6.062167931860161e-10
CS activity	DECR1	0.8479210711768851	3.796618069783006e-13	6.613618672969158e-10
CS activity	CHCHD3	0.8417195207892881	8.246245563204927e-13	1.2272879564946338e-9
CS activity	ACAT1	0.8348132487667372	1.8830144410786166e-12	2.3808632686930822e-9
CS activity	NDUFB10	0.8342494714587738	2.010943591383345e-12	2.5057678686567517e-9
CS activity	NDUFB11	0.8329809725158562	2.3293871504960644e-12	2.8187433096418918e-9
CS activity	ATP5PB	0.8314305849189569	2.7832491011253422e-12	3.2475039164637105e-9
CS activity	NDUFS6	0.8298801973220578	3.3195994227932067e-12	3.735247209405486e-9
CS activity	ACO2	0.8270613107822411	4.5529503064500936e-12	4.791440888525245e-9
CS activity	ATP5MD	0.8263565891472868	4.922777884871208e-12	5.095110397728379e-9
CS activity	ATP5F1D	0.8241014799154334	6.305721784912311e-12	6.198110273725948e-9
CS activity	SUCLG1	0.8212825933756167	8.551079354476677e-12	7.880277076550357e-9
CS activity	TUSC2	-0.8212825933756167	8.551079354476677e-12	7.880277076550357e-9
CS activity	NDUFC1	0.820014094432699	9.790375602786138e-12	8.76562649634217e-9
CS activity	NDUFS1	0.8171952078928824	1.3176271813193884e-11	1.1093030825692836e-8
CS activity	FH	0.8166717003926306	2.4395707301241528e-11	1.8097223349037976e-8
CS activity	NDUFB1	0.8166314305849189	1.3974190587578843e-11	1.1630941646558635e-8
CS activity	NDUFV1	0.8162085976039465	1.4602263440557442e-11	1.2043591264434591e-8
CS activity	MIPEP	0.8152219873150106	1.6172711149355614e-11	1.3052157714895843e-8
CS activity	IDH2	0.8150810429880198	1.6409633591062397e-11	1.3209141073108214e-8
CS activity	NDUFA13	0.814799154334038	1.6893318569493888e-11	1.3516545627837788e-8
CS activity	ATP5PD	0.8143763213530655	1.7644086389876463e-11	1.399044638149343e-8
CS activity	HINT2	0.8142353770260746	1.7901247392346593e-11	1.4149049947542666e-8
CS activity	NMNAT3	0.8140944326990839	1.8161935080177467e-11	1.4311927341860007e-8
CS activity	MT-CO2	0.8140944326990839	1.8161935080177467e-11	1.4311927341860007e-8
CS activity	NDUFB5	0.8136715997181114	1.89656138958708e-11	1.480251235372273e-8
CS activity	NDUFA8	0.8136715997181114	1.89656138958708e-11	1.480251235372273e-8
CS activity	FAM162A	0.8136715997181114	1.89656138958708e-11	1.480251235372273e-8
CS activity	NDUFA2	0.8132487667371388	1.9802696236861954e-11	1.5313943265804904e-8
CS activity	ATP5F1B	0.8111346018322761	2.4536258139074492e-11	1.8148479065038457e-8
CS activity	ATP5MG	0.8100070472163496	2.7477683295372495e-11	1.982349721088552e-8
CS activity	ETFB	0.8093023255813954	2.948137040149254e-11	2.0942313885825167e-8
CS activity	PPP3CB	-0.8091613812544045	2.9898270636615193e-11	2.117862005703399e-8
CS activity	ACADSB	0.8080338266384777	3.343899400124191e-11	2.313802161504351e-8
CS activity	NDUFB8	0.8076109936575052	3.486573485504917e-11	2.390416057207839e-8
CS activity	GRPEL1	0.8069062720225512	3.7371697896196084e-11	2.525275593615218e-8
CS activity	MDH2	0.8056377730796336	4.231493646904266e-11	2.784162716385475e-8
CS activity	CYCS	0.8056377730796336	4.231493646904266e-11	2.784162716385475e-8
CS activity	PDHA1	0.8042283298097251	4.852655361791049e-11	3.101994534996835e-8
CS activity	TUFM	0.803523608174771	5.194490461526815e-11	3.2704448024148086e-8
CS activity	ATP5PO	0.8032417195207894	5.337466244381454e-11	3.34084090255817e-8
CS activity	TFAM	0.8025369978858351	5.711274688815482e-11	3.5209724439090776e-8
CS activity	CS	0.8025369978858351	5.711274688815482e-11	3.5209724439090776e-8
CS activity	SLC25A4	0.8021141649048626	5.94723971408662e-11	3.6358040207196144e-8
CS activity	HSPD1	0.8015503875968992	6.27614932068405e-11	3.7928711270415764e-8
CS activity	NDUFB9	0.8012684989429176	6.446949701733733e-11	3.871807243441257e-8
CS activity	VWA8	0.8009866102889358	6.622115744525101e-11	3.953276262269807e-8
Vo2 Peak	ATP5F1D	0.8590556730091614	8.618056922402502e-14	2.013392095146905e-10
Vo2 Peak	ATP5F1A	0.8555320648343905	1.3963254208950127e-13	2.9695375955384865e-10
Vo2 Peak	UQCRFS1	0.8329809725158562	2.3293871504960644e-12	2.8187433096418918e-9
Vo2 Peak	NDUFS7	0.8286116983791403	3.829447208062588e-12	4.18550289311567e-9
Vo2 Peak	ATP5PD	0.8272022551092318	4.4821994558079284e-12	4.730856594204842e-9
Vo2 Peak	ATP5F1B	0.8255109231853418	5.403951068070112e-12	5.481664187755553e-9
Vo2 Peak	ATP5MD	0.8252290345313601	5.573958589702615e-12	5.6201589319878496e-9
Vo2 Peak	GSTK1	0.8250880902043692	5.660840718368346e-12	5.6892291240796825e-9
Vo2 Peak	ACO2	0.8246652572233967	5.9292091490391666e-12	5.90252806540874e-9
Vo2 Peak	BCKDHA	0.822692036645525	7.347984401531554e-12	6.990073681615288e-9
Vo2 Peak	NDUFB1	0.822692036645525	7.347984401531554e-12	6.990073681615288e-9
Vo2 Peak	CKMT2	0.8222692036645525	7.691031632976842e-12	7.250952126453592e-9
Vo2 Peak	MRPS36	0.8221282593375616	7.808695424833067e-12	7.337300772620795e-9
Vo2 Peak	SLC25A4	0.8219873150105708	7.928053994560189e-12	7.427611314634039e-9
Vo2 Peak	UQCRC1	0.8205778717406624	9.220030599886317e-12	8.362005853609115e-9
Vo2 Peak	COX7A1	0.819309372797745	1.0550094006033536e-11	9.299729574705878e-9
Vo2 Peak	Relative Body Lean Tissue (L/Kg BW)	0.8192815249266863	9.850065659946411e-9	0.000001900663168019568
Vo2 Peak	PDHA1	0.8181818181818182	1.1882206214563727e-11	1.0212582925305496e-8
Vo2 Peak	NDUFV2	0.8178999295278364	1.2239166877985992e-11	1.0461290326916014e-8
Vo2 Peak	ATP5PB	0.8166314305849189	1.3974190587578843e-11	1.1630941646558635e-8
Vo2 Peak	NDUFA5	0.8163495419309372	1.4390009886227983e-11	1.190679929072914e-8
Vo2 Peak	COX5B	0.8152219873150106	1.6172711149355614e-11	1.3052157714895843e-8
Vo2 Peak	NDUFA9	0.8136715997181114	1.89656138958708e-11	1.480251235372273e-8
Vo2 Peak	DECR1	0.8129668780831572	2.0379947634228682e-11	1.566130671496566e-8
Vo2 Peak	PDHB	0.8128259337561663	2.067447992774488e-11	1.5838493677065395e-8
Vo2 Peak	ATP5ME	0.8109936575052855	2.4887006331598346e-11	1.8359107797836483e-8
Vo2 Peak	NDUFA13	0.8104298801973221	2.6337762546973542e-11	1.9181333438253892e-8
Vo2 Peak	TMEM120A	0.8088794926004229	3.0748775206071565e-11	2.1651943252184243e-8
Vo2 Peak	NDUFA6	0.8084566596194503	3.206733986348679e-11	2.238090188552232e-8
Vo2 Peak	NDUFB8	0.8081747709654686	3.297575525283618e-11	2.2883666006454392e-8
Vo2 Peak	FH	0.8080640289942616	5.7256441283707865e-11	3.5297432563344415e-8
Vo2 Peak	NDUFA12	0.803523608174771	5.194490461526815e-11	3.2704448024148086e-8
Vo2 Peak	ATP5PF	0.80338266384778	5.265521773251421e-11	3.305501189317644e-8
Vo2 Peak	NDUFB5	0.8021141649048626	5.94723971408662e-11	3.6358040207196144e-8
Vo2 Peak	ATP5MC1	0.8021141649048626	5.94723971408662e-11	3.6358040207196144e-8
Vo2 Peak	FAM162A	0.8011275546159268	6.533980551583738e-11	3.913113621379818e-8
Vo2 Peak	NNT	0.8011275546159268	6.533980551583738e-11	3.913113621379818e-8
Vo2 Peak	NDUFS4	0.8005637773079634	6.893279168605003e-11	4.0796021514753715e-8
Vo2 Peak	ACADSB	0.8004228329809725	6.985964249528414e-11	4.121649666748882e-8
Vo2 Peak	MT-CO2	0.7994362226920366	7.668343198903217e-11	4.434959791867835e-8
Vo2 Peak	ATP5PO	0.7994362226920366	7.668343198903217e-11	4.434959791867835e-8
Vo2 Peak	CYCS	0.7992952783650458	7.77079522068491e-11	4.482330729451429e-8
Vo2 Peak	NDUFB10	0.7977448907681465	8.98607808963223e-11	5.022918565794852e-8
Vo2 Peak	TUFM	0.7968992248062016	9.722148458113384e-11	5.341635537341788e-8
Vo2 Peak	NDUFA2	0.7953488372093023	1.1221056794211303e-10	5.974943771009652e-8
Vo2 Peak	COX7A2	0.7952078928823114	1.1367591586746498e-10	6.035643945806408e-8
Vo2 Peak	GATD3A	0.7950669485553207	1.1515924220874941e-10	6.09773167760419e-8
Vo2 Peak	NDUFS2	0.7946441155743481	1.1971916451586096e-10	6.284355600870797e-8
Vo2 Peak	CHCHD3	0.7936575052854123	1.3102778224414643e-10	6.74437081936823e-8
Vo2 Peak	SDHA	0.7922480620155039	1.4893540075353032e-10	7.459516520990099e-8
