# Supplementary material for: Remodeling of the human skeletal muscle proteome found after long-term endurance training but not after strength training
Source: iScience. 2023 Dec 5;27(1):108638. doi: 10.1016/j.isci.2023.108638 (PMC10783619; doi:10.1016/j.isci.2023.108638)
Supplement: Table S5. List of correlations and differentially expressed proteins comparing the current study with previously published datasets, related to Figure 5 [file mmc6.xlsx]

## Sheet: Corr_HIIT
	i	j	corr	pval	padj
0	ControlFemale	ControlMale	0.829423	1.80053e-13	7.56223e-13
1	ControlFemale	EnduranceFemale	-0.793439	1.05742e-11	2.77574e-11
2	ControlFemale	EnduranceMale	-0.878799	1.03688e-16	5.44361e-16
3	ControlFemale	StrengthMale	0.229476	0.112715	0.112715
4	ControlFemale	Post	-0.800251	5.21453e-12	1.56436e-11
5	ControlFemale	Pre	0.800251	5.21453e-12	1.56436e-11
6	ControlMale	EnduranceFemale	-0.899734	1.52694e-18	1.06886e-17
7	ControlMale	EnduranceMale	-0.903931	5.86082e-19	6.15386e-18
8	ControlMale	StrengthMale	0.420241	0.00264457	0.00308533
9	ControlMale	Post	-0.757551	2.96285e-10	4.78615e-10
10	ControlMale	Pre	0.757551	2.96285e-10	4.78615e-10
11	EnduranceFemale	EnduranceMale	0.780673	3.71536e-11	8.66918e-11
12	EnduranceFemale	StrengthMale	-0.56348	2.49231e-05	3.27116e-05
13	EnduranceFemale	Post	0.705224	1.53684e-08	2.15158e-08
14	EnduranceFemale	Pre	-0.705224	1.53684e-08	2.15158e-08
15	EnduranceMale	StrengthMale	-0.5245	0.000109508	0.000135275
16	EnduranceMale	Post	0.7687	1.1217e-10	2.14143e-10
17	EnduranceMale	Pre	-0.7687	1.1217e-10	2.14143e-10
18	StrengthMale	Post	-0.276795	0.0541859	0.0568951
19	StrengthMale	Pre	0.276795	0.0541859	0.0568951
20	Post	Pre	-1	0	0

## Sheet: DEP_Comparison_HIIT
Accession	Gene Name	Protein Description	HIITLogFC	HIIT	MEMCLogFC	MEvsMC	Direction
P0DPI2	GATD3	Glutamine amidotransferase-like class 1 domain-containing protein 3, mitochondrial	0.393672	UP	0.601177	UP	Same
Q9UIJ7	AK3	GTP:AMP phosphotransferase AK3, mitochondrial, EC 2.7.4.10 (Adenylate kinase 3, AK 3) (Adenylate kinase 3 alpha-like 1)	0.486636	UP	0.499659	UP	Same
Q13508	ART3	Ecto-ADP-ribosyltransferase 3, EC 2.4.2.31 (ADP-ribosyltransferase C2 and C3 toxin-like 3, ARTC3) (Mono(ADP-ribosyl)transferase 3) (NAD(P)(+)--arginine ADP-ribosyltransferase 3)	-0.650254	DOWN	-0.398238	DOWN	Same
Q8NBU5	ATAD1	Outer mitochondrial transmembrane helix translocase, EC 7.4.2.- (ATPase family AAA domain-containing protein 1, hATAD1) (Thorase)	0.771232	UP	0.318087	UP	Same
P56385	ATP5ME	ATP synthase subunit e, mitochondrial, ATPase subunit e (ATP synthase membrane subunit e) [Cleaved into: ATP synthase subunit e, mitochondrial, N-terminally processed ]	0.452601	UP	0.627345	UP	Same
P07451	CA3	Carbonic anhydrase 3, EC 4.2.1.1 (Carbonate dehydratase III) (Carbonic anhydrase III, CA-III)	-0.334525	DOWN	-0.299008	DOWN	Same
Q02641	CACNB1	Voltage-dependent L-type calcium channel subunit beta-1, CAB1 (Calcium channel voltage-dependent subunit beta 1)	-0.22808	DOWN	-0.329608	DOWN	Same
Q06432	CACNG1	Voltage-dependent calcium channel gamma-1 subunit (Dihydropyridine-sensitive L-type, skeletal muscle calcium channel subunit gamma)	-0.284077	DOWN	-0.411302	DOWN	Same
H3BP28	COQ7	5-demethoxyubiquinone hydroxylase, mitochondrial, DMQ hydroxylase, EC 1.14.99.60 (Timing protein clk-1 homolog) (Ubiquinone biosynthesis monooxygenase COQ7)	0.31173	UP	0.316864	UP	Same
P13073	COX4I1	Cytochrome c oxidase subunit 4 isoform 1, mitochondrial (Cytochrome c oxidase polypeptide IV) (Cytochrome c oxidase subunit IV isoform 1, COX IV-1)	0.47844	UP	0.442047	UP	Same
P20674	COX5A	Cytochrome c oxidase subunit 5A, mitochondrial (Cytochrome c oxidase polypeptide Va)	0.698113	UP	0.552688	UP	Same
P10606	COX5B	Cytochrome c oxidase subunit 5B, mitochondrial (Cytochrome c oxidase polypeptide Vb)	0.535629	UP	0.505535	UP	Same
P14854	COX6B1	Cytochrome c oxidase subunit 6B1 (Cytochrome c oxidase subunit VIb isoform 1, COX VIb-1)	0.454084	UP	0.503408	UP	Same
P08574	CYC1	Cytochrome c1, heme protein, mitochondrial, EC 7.1.1.8 (Complex III subunit 4) (Complex III subunit IV) (Cytochrome b-c1 complex subunit 4) (Ubiquinol-cytochrome-c reductase complex cytochrome c1 subunit, Cytochrome c-1)	0.425756	UP	0.402397	UP	Same
P36957	DLST	Dihydrolipoyllysine-residue succinyltransferase component of 2-oxoglutarate dehydrogenase complex, mitochondrial, EC 2.3.1.61 (2-oxoglutarate dehydrogenase complex component E2, OGDC-E2) (Dihydrolipoamide succinyltransferase component of 2-oxoglutarate dehydrogenase complex) (E2K)	0.490235	UP	0.370501	UP	Same
Q9Y4J8	DTNA	Dystrobrevin alpha, DTN-A (Alpha-dystrobrevin) (Dystrophin-related protein 3)	-0.144095	DOWN	-0.215499	DOWN	Same
P55010	EIF5	Eukaryotic translation initiation factor 5, eIF-5	0.431296	UP	-0.133289	DOWN	Opposite
Q9H3K2	GHITM	Growth hormone-inducible transmembrane protein (Dermal papilla-derived protein 2) (Mitochondrial morphology and cristae structure 1, MICS1) (Transmembrane BAX inhibitor motif-containing protein 5)	0.439822	UP	0.397305	UP	Same
Q9UBQ7	GRHPR	Glyoxylate reductase/hydroxypyruvate reductase, EC 1.1.1.79, EC 1.1.1.81	0.368543	UP	0.155629	UP	Same
Q9HAV7	GRPEL1	GrpE protein homolog 1, mitochondrial (HMGE) (Mt-GrpE#1)	0.777293	UP	0.548356	UP	Same
P53701	HCCS	Holocytochrome c-type synthase, EC 4.4.1.17 (Cytochrome c-type heme lyase)	0.492368	UP	0.307262	UP	Same
P54652	HSPA2	Heat shock-related 70 kDa protein 2, Heat shock 70 kDa protein 2	-0.269841	DOWN	-0.433452	DOWN	Same
P38646	HSPA9	Stress-70 protein, mitochondrial (75 kDa glucose-regulated protein, GRP-75) (Heat shock 70 kDa protein 9) (Mortalin, MOT) (Peptide-binding protein 74, PBP74)	0.459199	UP	0.50611	UP	Same
P61604	HSPE1	10 kDa heat shock protein, mitochondrial, Hsp10 (10 kDa chaperonin) (Chaperonin 10, CPN10) (Early-pregnancy factor, EPF)	0.761557	UP	0.518284	UP	Same
P50213	IDH3A	Isocitrate dehydrogenase [NAD] subunit alpha, mitochondrial, EC 1.1.1.41 (Isocitric dehydrogenase subunit alpha) (NAD(+)-specific ICDH subunit alpha)	0.609052	UP	0.407819	UP	Same
P51553	IDH3G	Isocitrate dehydrogenase [NAD] subunit gamma, mitochondrial (Isocitric dehydrogenase subunit gamma) (NAD(+)-specific ICDH subunit gamma)	0.657975	UP	0.40267	UP	Same
P42704	LRPPRC	Leucine-rich PPR motif-containing protein, mitochondrial (130 kDa leucine-rich protein, LRP 130) (GP130)	0.436888	UP	0.444816	UP	Same
Q9Y3D3	MRPS16	28S ribosomal protein S16, mitochondrial, MRP-S16, S16mt (Mitochondrial small ribosomal subunit protein bS16m)	1.98469	UP	0.318097	UP	Same
Q92665	MRPS31	28S ribosomal protein S31, mitochondrial, MRP-S31, S31mt (Imogen 38) (Mitochondrial small ribosomal subunit protein mS31)	0.630786	UP	0.365586	UP	Same
P00403	MT-CO2	Cytochrome c oxidase subunit 2, EC 7.1.1.9 (Cytochrome c oxidase polypeptide II)	0.732861	UP	0.5346	UP	Same
Q9Y6C9	MTCH2	Mitochondrial carrier homolog 2 (Met-induced mitochondrial protein)	0.995331	UP	0.387844	UP	Same
Q9H1R3	MYLK2	Myosin light chain kinase 2, skeletal/cardiac muscle, MLCK2, EC 2.7.11.18	-0.619226	DOWN	-0.542603	DOWN	Same
P43490	NAMPT	Nicotinamide phosphoribosyltransferase, NAmPRTase, Nampt, EC 2.4.2.12 (Pre-B-cell colony-enhancing factor 1, Pre-B cell-enhancing factor) (Visfatin)	1.0466	UP	0.325509	UP	Same
O00483	NDUFA4	Cytochrome c oxidase subunit NDUFA4 (Complex I-MLRQ, CI-MLRQ) (NADH-ubiquinone oxidoreductase MLRQ subunit)	0.487406	UP	0.526166	UP	Same
O95182	NDUFA7	NADH dehydrogenase [ubiquinone] 1 alpha subcomplex subunit 7 (Complex I-B14.5a, CI-B14.5a) (NADH-ubiquinone oxidoreductase subunit B14.5a)	0.589369	UP	0.523539	UP	Same
P51970	NDUFA8	NADH dehydrogenase [ubiquinone] 1 alpha subcomplex subunit 8 (Complex I-19kD, CI-19kD) (Complex I-PGIV, CI-PGIV) (NADH-ubiquinone oxidoreductase 19 kDa subunit)	0.494789	UP	0.429	UP	Same
Q9P032	NDUFAF4	NADH dehydrogenase [ubiquinone] 1 alpha subcomplex assembly factor 4 (Hormone-regulated proliferation-associated protein of 20 kDa)	0.928889	UP	0.258033	UP	Same
O96000	NDUFB10	NADH dehydrogenase [ubiquinone] 1 beta subcomplex subunit 10 (Complex I-PDSW, CI-PDSW) (NADH-ubiquinone oxidoreductase PDSW subunit)	0.378399	UP	0.508218	UP	Same
O43181	NDUFS4	NADH dehydrogenase [ubiquinone] iron-sulfur protein 4, mitochondrial (Complex I-18 kDa, CI-18 kDa) (Complex I-AQDQ, CI-AQDQ) (NADH-ubiquinone oxidoreductase 18 kDa subunit)	0.541591	UP	0.522782	UP	Same
Q13423	NNT	NAD(P) transhydrogenase, mitochondrial, EC 7.1.1.1 (Nicotinamide nucleotide transhydrogenase) (Pyridine nucleotide transhydrogenase)	0.57447	UP	0.588062	UP	Same
O00330	PDHX	Pyruvate dehydrogenase protein X component, mitochondrial (Dihydrolipoamide dehydrogenase-binding protein of pyruvate dehydrogenase complex) (E3-binding protein, E3BP) (Lipoyl-containing pyruvate dehydrogenase complex component X) (proX)	0.318001	UP	0.337117	UP	Same
Q53GG5	PDLIM3	PDZ and LIM domain protein 3 (Actinin-associated LIM protein) (Alpha-actinin-2-associated LIM protein)	-0.508375	DOWN	-0.400787	DOWN	Same
O75439	PMPCB	Mitochondrial-processing peptidase subunit beta, EC 3.4.24.64 (Beta-MPP) (P-52)	0.540977	UP	0.293719	UP	Same
Q8TCS8	PNPT1	Polyribonucleotide nucleotidyltransferase 1, mitochondrial, EC 2.7.7.8 (3'-5' RNA exonuclease OLD35) (PNPase old-35) (Polynucleotide phosphorylase 1, PNPase 1) (Polynucleotide phosphorylase-like protein)	0.579638	UP	0.429762	UP	Same
P30405	PPIF	Peptidyl-prolyl cis-trans isomerase F, mitochondrial, PPIase F, EC 5.2.1.8 (Cyclophilin D, CyP-D, CypD) (Cyclophilin F) (Mitochondrial cyclophilin, CyP-M) (Rotamase F)	1.09286	UP	0.521602	UP	Same
P63151	PPP2R2A	Serine/threonine-protein phosphatase 2A 55 kDa regulatory subunit B alpha isoform (PP2A subunit B isoform B55-alpha) (PP2A subunit B isoform PR55-alpha) (PP2A subunit B isoform R2-alpha) (PP2A subunit B isoform alpha)	-0.392932	DOWN	-0.167504	DOWN	Same
P30048	PRDX3	Thioredoxin-dependent peroxide reductase, mitochondrial, EC 1.11.1.24 (Antioxidant protein 1, AOP-1) (HBC189) (Peroxiredoxin III, Prx-III) (Peroxiredoxin-3) (Protein MER5 homolog) (Thioredoxin-dependent peroxiredoxin 3)	0.424382	UP	0.316093	UP	Same
P13861	PRKAR2A	cAMP-dependent protein kinase type II-alpha regulatory subunit	-0.33469	DOWN	-0.150676	DOWN	Same
P13489	RNH1	Ribonuclease inhibitor (Placental ribonuclease inhibitor, Placental RNase inhibitor) (Ribonuclease/angiogenin inhibitor 1, RAI)	-0.288056	DOWN	-0.168875	DOWN	Same
P62249	RPS16	40S ribosomal protein S16 (Small ribosomal subunit protein uS9)	0.464996	UP	-0.158468	DOWN	Opposite
P21912	SDHB	Succinate dehydrogenase [ubiquinone] iron-sulfur subunit, mitochondrial, EC 1.3.5.1 (Iron-sulfur subunit of complex II, Ip)	0.309728	UP	0.482507	UP	Same
Q00325	SLC25A3	Phosphate carrier protein, mitochondrial (Phosphate transport protein, PTP) (Solute carrier family 25 member 3)	0.662194	UP	0.489429	UP	Same
Q9GZT3	SLIRP	SRA stem-loop-interacting RNA-binding protein, mitochondrial	0.794234	UP	0.568847	UP	Same
A8MU46	SMTNL1	Smoothelin-like protein 1	-0.748585	DOWN	-0.329542	DOWN	Same
Q9UJZ1	STOML2	Stomatin-like protein 2, mitochondrial, SLP-2 (EPB72-like protein 2) (Paraprotein target 7, Paratarg-7)	0.357145	UP	0.202127	UP	Same
Q9UNE7	STUB1	E3 ubiquitin-protein ligase CHIP, EC 2.3.2.27 (Antigen NY-CO-7) (CLL-associated antigen KW-8) (Carboxy terminus of Hsp70-interacting protein) (RING-type E3 ubiquitin transferase CHIP) (STIP1 homology and U box-containing protein 1)	0.29049	UP	-0.31525	DOWN	Opposite
O43615	TIMM44	Mitochondrial import inner membrane translocase subunit TIM44	0.576529	UP	0.465688	UP	Same
Q3ZCQ8	TIMM50	Mitochondrial import inner membrane translocase subunit TIM50	0.8317	UP	0.314829	UP	Same
F8WA37	TNNT3	Troponin T, fast skeletal muscle	0.415959	UP	-1.07432	DOWN	Opposite
Q6IPR1	ETFRF1	Electron transfer flavoprotein regulatory factor 1 (LYR motif-containing protein 5)	0.531626	UP	0.608533	UP	Same
P56556	NDUFA6	NADH dehydrogenase [ubiquinone] 1 alpha subcomplex subunit 6 (Complex I-B14, CI-B14) (LYR motif-containing protein 6) (NADH-ubiquinone oxidoreductase B14 subunit)	0.505563	UP	0.58496	UP	Same

## Sheet: Corr_Aging
	i	j	corr	pval	padj
0	ControlFemale	ControlMale	0.486742	3.95538e-14	9.22922e-14
1	ControlFemale	EnduranceFemale	-0.624258	1.61254e-24	9.03025e-24
2	ControlFemale	EnduranceMale	-0.705294	1.636e-33	1.52693e-32
3	ControlFemale	StrengthMale	0.0196218	0.775346	0.77894
4	ControlFemale	Mid	0.495146	1.22893e-14	3.1282e-14
5	ControlFemale	Old	0.123039	0.0724626	0.0882153
6	ControlFemale	Young	-0.511327	1.18022e-15	3.30462e-15
7	ControlMale	EnduranceFemale	-0.797054	2.51992e-48	3.52789e-47
8	ControlMale	EnduranceMale	-0.821038	1.61961e-53	4.5349e-52
9	ControlMale	StrengthMale	0.353085	1.1153e-07	1.83696e-07
10	ControlMale	Mid	0.455933	2.20838e-12	4.75651e-12
11	ControlMale	Old	-0.0636352	0.354243	0.381493
12	ControlMale	Young	-0.32625	1.06718e-06	1.66006e-06
13	EnduranceFemale	EnduranceMale	0.67242	1.60876e-29	1.12613e-28
14	EnduranceFemale	StrengthMale	-0.554927	1.10808e-18	3.87828e-18
15	EnduranceFemale	Mid	-0.397232	1.67247e-09	2.92682e-09
16	EnduranceFemale	Old	0.118186	0.084558	0.098651
17	EnduranceFemale	Young	0.232974	0.000591364	0.000788485
18	EnduranceMale	StrengthMale	-0.445026	8.3512e-12	1.67024e-11
19	EnduranceMale	Mid	-0.550587	2.32227e-18	7.22485e-18
20	EnduranceMale	Old	0.0192996	0.77894	0.77894
21	EnduranceMale	Young	0.441006	1.34737e-11	2.5151e-11
22	StrengthMale	Mid	0.138228	0.0433877	0.0552207
23	StrengthMale	Old	-0.27657	4.08739e-05	6.02353e-05
24	StrengthMale	Young	0.111329	0.104352	0.116874
25	Mid	Old	-0.262586	0.00010139	0.000141946
26	Mid	Young	-0.615041	1.168e-23	5.45069e-23
27	Old	Young	-0.599324	2.95392e-22	1.18157e-21

## Sheet: DEP_Comparison_Aging
Accession	Gene Name	Protein Description	AgeLogFC	Ageing	AllEndLogFC	AllEnd	Direction
Q15149	PLEC	Plectin, PCN, PLTN (Hemidesmosomal protein 1, HD1) (Plectin-1)	0.000698381	UP	-0.378586	DOWN	Opposite
P21817	RYR1	Ryanodine receptor 1, RYR-1, RyR1 (Skeletal muscle calcium release channel) (Skeletal muscle ryanodine receptor) (Skeletal muscle-type ryanodine receptor) (Type 1 ryanodine receptor)	0.000779199	UP	-0.267802	DOWN	Opposite
P55884	EIF3B	Eukaryotic translation initiation factor 3 subunit B, eIF3b (Eukaryotic translation initiation factor 3 subunit 9) (Prt1 homolog, hPrt1) (eIF-3-eta) (eIF3 p110) (eIF3 p116)	0.000784832	UP	-0.10537	DOWN	Opposite
O14732	IMPA2	Inositol monophosphatase 2, IMP 2, IMPase 2, EC 3.1.3.25 (Inositol-1(or 4)-monophosphatase 2) (Myo-inositol monophosphatase A2)	-0.00501874	DOWN	-0.278228	DOWN	Same
P12268	IMPDH2	Inosine-5'-monophosphate dehydrogenase 2, IMP dehydrogenase 2, IMPD 2, IMPDH 2, EC 1.1.1.205 (Inosine-5'-monophosphate dehydrogenase type II, IMP dehydrogenase II, IMPDH-II)	0.000792682	UP	-0.363949	DOWN	Opposite
Q96MF2	STAC3	SH3 and cysteine-rich domain-containing protein 3	0.000794572	UP	-0.25197	DOWN	Opposite
Q8NE71	ABCF1	ATP-binding cassette sub-family F member 1 (ATP-binding cassette 50) (TNF-alpha-stimulated ABC protein)	0.000895244	UP	-0.160349	DOWN	Opposite
Q9H477	RBKS	Ribokinase, RK, EC 2.7.1.15	-0.00372153	DOWN	-0.242182	DOWN	Same
Q9Y371	SH3GLB1	Endophilin-B1 (Bax-interacting factor 1, Bif-1) (SH3 domain-containing GRB2-like protein B1)	0.000904668	UP	-0.168415	DOWN	Opposite
P13489	RNH1	Ribonuclease inhibitor (Placental ribonuclease inhibitor, Placental RNase inhibitor) (Ribonuclease/angiogenin inhibitor 1, RAI)	0.000911041	UP	-0.168875	DOWN	Opposite
P04792	HSPB1	Heat shock protein beta-1, HspB1 (28 kDa heat shock protein) (Estrogen-regulated 24 kDa protein) (Heat shock 27 kDa protein, HSP 27) (Stress-responsive protein 27, SRP27)	-0.00351668	DOWN	-0.253729	DOWN	Same
P54289	CACNA2D1	Voltage-dependent calcium channel subunit alpha-2/delta-1 (Voltage-gated calcium channel subunit alpha-2/delta-1) [Cleaved into: Voltage-dependent calcium channel subunit alpha-2-1; Voltage-dependent calcium channel subunit delta-1 ]	0.000946009	UP	-0.248188	DOWN	Opposite
Q86TP1	PRUNE1	Exopolyphosphatase PRUNE1, EC 3.6.1.1 (Drosophila-related expressed sequence 17, DRES-17, DRES17) (HTcD37) (Protein prune homolog 1, hPrune)	0.000953247	UP	-0.284393	DOWN	Opposite
P04406	GAPDH	Glyceraldehyde-3-phosphate dehydrogenase, GAPDH, EC 1.2.1.12 (Peptidyl-cysteine S-nitrosylase GAPDH, EC 2.6.99.-)	-0.00339976	DOWN	-0.213313	DOWN	Same
Q13033	STRN3	Striatin-3 (Cell cycle autoantigen SG2NA) (S/G2 antigen)	0.000973701	UP	-0.16268	DOWN	Opposite
P60174	TPI1	Triosephosphate isomerase, TIM, EC 5.3.1.1 (Methylglyoxal synthase, EC 4.2.3.3) (Triose-phosphate isomerase)	-0.00328773	DOWN	-0.162118	DOWN	Same
O60763	USO1	General vesicular transport factor p115 (Protein USO1 homolog) (Transcytosis-associated protein, TAP) (Vesicle-docking protein)	0.000978461	UP	-0.225562	DOWN	Opposite
P55060	CSE1L	Exportin-2, Exp2 (Cellular apoptosis susceptibility protein) (Chromosome segregation 1-like protein) (Importin-alpha re-exporter)	0.00102213	UP	-0.234315	DOWN	Opposite
P20073	ANXA7	Annexin A7 (Annexin VII) (Annexin-7) (Synexin)	0.00103241	UP	-0.097819	DOWN	Opposite
Q9NX46	ADPRS	ADP-ribosylhydrolase ARH3 (ADP-ribose glycohydrolase ARH3) (ADP-ribosylhydrolase 3) (O-acetyl-ADP-ribose deacetylase ARH3, EC 3.5.1.-) (Poly(ADP-ribose) glycohydrolase ARH3, EC 3.2.1.143) ([Protein ADP-ribosylarginine] hydrolase-like protein 2) ([Protein ADP-ribosylserine] hydrolase, EC 3.2.2.-)	0.00103555	UP	-0.169483	DOWN	Opposite
P62993	GRB2	Growth factor receptor-bound protein 2 (Adapter protein GRB2) (Protein Ash) (SH2/SH3 adapter GRB2)	0.00109724	UP	-0.189439	DOWN	Opposite
Q13643	FHL3	Four and a half LIM domains protein 3, FHL-3 (Skeletal muscle LIM-protein 2, SLIM-2)	-0.00302488	DOWN	-0.288372	DOWN	Same
P11532	DMD	Dystrophin	0.00110047	UP	-0.133597	DOWN	Opposite
Q9Y608	LRRFIP2	Leucine-rich repeat flightless-interacting protein 2, LRR FLII-interacting protein 2	-0.00293366	DOWN	-0.210279	DOWN	Same
Q6DKJ4	NXN	Nucleoredoxin, EC 1.8.1.8	0.00114531	UP	-0.224042	DOWN	Opposite
Q9NP74	PALMD	Palmdelphin (Paralemmin-like protein)	0.00115591	UP	-0.15016	DOWN	Opposite
O75569	PRKRA	Interferon-inducible double-stranded RNA-dependent protein kinase activator A (PKR-associated protein X) (PKR-associating protein X) (Protein activator of the interferon-induced protein kinase) (Protein kinase, interferon-inducible double-stranded RNA-dependent activator)	0.00116474	UP	-0.180425	DOWN	Opposite
Q9C0E8	LNPK	Endoplasmic reticulum junction formation protein lunapark (ER junction formation factor lunapark)	0.00121888	UP	-0.192255	DOWN	Opposite
Q9BQA1	WDR77	Methylosome protein 50, MEP-50 (Androgen receptor cofactor p44) (WD repeat-containing protein 77) (p44/Mep50)	0.00123018	UP	-0.218404	DOWN	Opposite
P13535	MYH8	Myosin-8 (Myosin heavy chain 8) (Myosin heavy chain, skeletal muscle, perinatal, MyHC-perinatal)	0.00125129	UP	-0.377681	DOWN	Opposite
P51452	DUSP3	Dual specificity protein phosphatase 3, EC 3.1.3.16, EC 3.1.3.48 (Dual specificity protein phosphatase VHR) (Vaccinia H1-related phosphatase, VHR)	-0.0028054	DOWN	-0.171492	DOWN	Same
Q13554	CAMK2B	Calcium/calmodulin-dependent protein kinase type II subunit beta, CaM kinase II subunit beta, CaMK-II subunit beta, EC 2.7.11.17	0.00130262	UP	-0.215708	DOWN	Opposite
Q9Y574	ASB4	Ankyrin repeat and SOCS box protein 4, ASB-4	-0.00271444	DOWN	-0.391905	DOWN	Same
Q96MG2	JSRP1	Junctional sarcoplasmic reticulum protein 1 (Junctional-face membrane protein of 45 kDa homolog, JP-45)	0.00138025	UP	-0.233206	DOWN	Opposite
O75131	CPNE3	Copine-3 (Copine III)	0.00150122	UP	-0.207417	DOWN	Opposite
Q12988	HSPB3	Heat shock protein beta-3, HspB3 (Heat shock 17 kDa protein, HSP 17) (Protein 3)	0.00151596	UP	-0.186695	DOWN	Opposite
Q14118	DAG1	Dystroglycan 1 (Dystroglycan) (Dystrophin-associated glycoprotein 1) [Cleaved into: Alpha-dystroglycan, Alpha-DG; Beta-dystroglycan, Beta-DG ]	0.00151729	UP	-0.167631	DOWN	Opposite
Q7L1Q6	BZW1	eIF5-mimic protein 2 (Basic leucine zipper and W2 domain-containing protein 1) (Protein Orf)	0.00151878	UP	-0.207663	DOWN	Opposite
Q8TAQ2	SMARCC2	SWI/SNF complex subunit SMARCC2 (BRG1-associated factor 170, BAF170) (SWI/SNF complex 170 kDa subunit) (SWI/SNF-related matrix-associated actin-dependent regulator of chromatin subfamily C member 2)	0.00152321	UP	-0.164213	DOWN	Opposite
Q6IQ22	RAB12	Ras-related protein Rab-12	0.00152721	UP	-0.206178	DOWN	Opposite
Q16816	PHKG1	Phosphorylase b kinase gamma catalytic chain, skeletal muscle/heart isoform, PHK-gamma-M, EC 2.7.11.19 (Phosphorylase kinase subunit gamma-1) (Serine/threonine-protein kinase PHKG1, EC 2.7.11.1, EC 2.7.11.26)	-0.00249914	DOWN	-0.32083	DOWN	Same
Q13326	SGCG	Gamma-sarcoglycan, Gamma-SG (35 kDa dystrophin-associated glycoprotein, 35DAG)	0.00161912	UP	-0.263692	DOWN	Opposite
Q8N1F7	NUP93	Nuclear pore complex protein Nup93 (93 kDa nucleoporin) (Nucleoporin Nup93)	0.00168876	UP	-0.147067	DOWN	Opposite
P30533	LRPAP1	Alpha-2-macroglobulin receptor-associated protein, Alpha-2-MRAP (Low density lipoprotein receptor-related protein-associated protein 1, RAP)	0.00169256	UP	-0.213325	DOWN	Opposite
Q9HDC5	JPH1	Junctophilin-1, JP-1 (Junctophilin type 1)	0.00171051	UP	-0.287515	DOWN	Opposite
P12270	TPR	Nucleoprotein TPR (Megator) (NPC-associated intranuclear protein) (Translocated promoter region protein)	0.00173579	UP	-0.118413	DOWN	Opposite
P13929	ENO3	Beta-enolase, EC 4.2.1.11 (2-phospho-D-glycerate hydro-lyase) (Enolase 3) (Muscle-specific enolase, MSE) (Skeletal muscle enolase)	-0.00237271	DOWN	-0.336108	DOWN	Same
P00558	PGK1	Phosphoglycerate kinase 1, EC 2.7.2.3 (Cell migration-inducing gene 10 protein) (Primer recognition protein 2, PRP 2)	-0.00236419	DOWN	-0.230654	DOWN	Same
A6NNS2	DHRS7C	Dehydrogenase/reductase SDR family member 7C, EC 1.1.1.105 (Sarcoplasmic reticulum protein of 35 kDa, Protein SRP-35) (Short-chain dehydrogenase/reductase family 32C member 2, Protein SDR32C2)	0.00174246	UP	-0.275381	DOWN	Opposite
Q14353	GAMT	Guanidinoacetate N-methyltransferase, EC 2.1.1.2	0.00177348	UP	-0.198261	DOWN	Opposite
P00387	CYB5R3	NADH-cytochrome b5 reductase 3, B5R, Cytochrome b5 reductase, EC 1.6.2.2 (Diaphorase-1) [Cleaved into: NADH-cytochrome b5 reductase 3 membrane-bound form; NADH-cytochrome b5 reductase 3 soluble form ]	0.00185924	UP	-0.191663	DOWN	Opposite
Q92629	SGCD	Delta-sarcoglycan, Delta-SG (35 kDa dystrophin-associated glycoprotein, 35DAG)	0.00191542	UP	-0.18808	DOWN	Opposite
P62277	RPS13	40S ribosomal protein S13 (Small ribosomal subunit protein uS15)	-0.00227966	DOWN	-0.115908	DOWN	Same
Q8N1G4	LRRC47	Leucine-rich repeat-containing protein 47	0.00205062	UP	-0.131274	DOWN	Opposite
Q12955	ANK3	Ankyrin-3, ANK-3 (Ankyrin-G)	0.00206637	UP	-0.228571	DOWN	Opposite
Q96AQ6	PBXIP1	Pre-B-cell leukemia transcription factor-interacting protein 1 (Hematopoietic PBX-interacting protein)	0.00207858	UP	-0.271222	DOWN	Opposite
Q86YM7	HOMER1	Homer protein homolog 1, Homer-1	-0.00221359	DOWN	-0.243136	DOWN	Same
Q9NUQ9	CYRIB	CYFIP-related Rac1 interactor B (L1)	0.00208406	UP	-0.19664	DOWN	Opposite
Q66K74	MAP1S	Microtubule-associated protein 1S, MAP-1S (BPY2-interacting protein 1) (Microtubule-associated protein 8) (Variable charge Y chromosome 2-interacting protein 1, VCY2-interacting protein 1, VCY2IP-1) [Cleaved into: MAP1S heavy chain; MAP1S light chain ]	0.0021195	UP	-0.159369	DOWN	Opposite
P16118	PFKFB1	6-phosphofructo-2-kinase/fructose-2,6-bisphosphatase 1, 6PF-2-K/Fru-2,6-P2ase 1, PFK/FBPase 1 (6PF-2-K/Fru-2,6-P2ase liver isozyme) [Includes: 6-phosphofructo-2-kinase, EC 2.7.1.105; Fructose-2,6-bisphosphatase, EC 3.1.3.46 ]	-0.00220095	DOWN	-0.283203	DOWN	Same
Q03252	LMNB2	Lamin-B2	0.00215539	UP	-0.115344	DOWN	Opposite
P31689	DNAJA1	DnaJ homolog subfamily A member 1 (DnaJ protein homolog 2) (HSDJ) (Heat shock 40 kDa protein 4) (Heat shock protein J2, HSJ-2) (Human DnaJ protein 2, hDj-2)	-0.00211561	DOWN	-0.190979	DOWN	Same
Q13867	BLMH	Bleomycin hydrolase, BH, BLM hydrolase, BMH, EC 3.4.22.40	-0.00207173	DOWN	-0.197548	DOWN	Same
Q04917	YWHAH	14-3-3 protein eta (Protein AS1)	0.00221747	UP	-0.111719	DOWN	Opposite
Q9NWV4	CZIB	CXXC motif containing zinc binding protein (UPF0587 protein C1orf123)	0.00224834	UP	-0.157585	DOWN	Opposite
Q9H0U4	RAB1B	Ras-related protein Rab-1B, EC 3.6.5.2	0.00226939	UP	-0.162807	DOWN	Opposite
O75832	PSMD10	26S proteasome non-ATPase regulatory subunit 10 (26S proteasome regulatory subunit p28) (Gankyrin) (p28(GANK))	0.00230079	UP	-0.202632	DOWN	Opposite
P52565	ARHGDIA	Rho GDP-dissociation inhibitor 1, Rho GDI 1 (Rho-GDI alpha)	0.00235312	UP	-0.124166	DOWN	Opposite
P55268	LAMB2	Laminin subunit beta-2 (Laminin B1s chain) (Laminin-11 subunit beta) (Laminin-14 subunit beta) (Laminin-15 subunit beta) (Laminin-3 subunit beta) (Laminin-4 subunit beta) (Laminin-7 subunit beta) (Laminin-9 subunit beta) (S-laminin subunit beta, S-LAM beta)	0.00239156	UP	-0.208558	DOWN	Opposite
Q9NRZ7	AGPAT3	1-acyl-sn-glycerol-3-phosphate acyltransferase gamma, EC 2.3.1.51 (1-acylglycerol-3-phosphate O-acyltransferase 3, 1-AGP acyltransferase 3, 1-AGPAT 3) (Lysophosphatidic acid acyltransferase gamma, LPAAT-gamma)	0.00243432	UP	-0.238418	DOWN	Opposite
Q9Y4G6	TLN2	Talin-2	0.00247002	UP	-0.163142	DOWN	Opposite
P24043	LAMA2	Laminin subunit alpha-2 (Laminin M chain) (Laminin-12 subunit alpha) (Laminin-2 subunit alpha) (Laminin-4 subunit alpha) (Merosin heavy chain)	0.00249206	UP	-0.16518	DOWN	Opposite
P49189	ALDH9A1	4-trimethylaminobutyraldehyde dehydrogenase, TMABA-DH, TMABALDH, EC 1.2.1.47 (Aldehyde dehydrogenase E3 isozyme) (Aldehyde dehydrogenase family 9 member A1, EC 1.2.1.3) (Gamma-aminobutyraldehyde dehydrogenase, EC 1.2.1.19) (R-aminobutyraldehyde dehydrogenase) [Cleaved into: 4-trimethylaminobutyraldehyde dehydrogenase, N-terminally processed ]	0.00257749	UP	-0.229122	DOWN	Opposite
Q96S19	METTL26	Methyltransferase-like 26	0.00262555	UP	-0.269588	DOWN	Opposite
P09960	LTA4H	Leukotriene A-4 hydrolase, LTA-4 hydrolase, EC 3.3.2.6 (Leukotriene A(4) hydrolase) (Tripeptide aminopeptidase LTA4H, EC 3.4.11.4)	-0.00190854	DOWN	-0.126505	DOWN	Same
P27694	RPA1	Replication protein A 70 kDa DNA-binding subunit, RP-A p70 (Replication factor A protein 1, RF-A protein 1) (Single-stranded DNA-binding protein) [Cleaved into: Replication protein A 70 kDa DNA-binding subunit, N-terminally processed ]	0.00273791	UP	-0.179682	DOWN	Opposite
P14543	NID1	Nidogen-1, NID-1 (Entactin)	0.00274191	UP	-0.127473	DOWN	Opposite
Q9UPQ0	LIMCH1	LIM and calponin homology domains-containing protein 1	0.00275822	UP	-0.256126	DOWN	Opposite
P53999	SUB1	Activated RNA polymerase II transcriptional coactivator p15 (Positive cofactor 4, PC4) (SUB1 homolog) (p14)	0.00288358	UP	-0.214782	DOWN	Opposite
P02545	LMNA	Prelamin-A/C [Cleaved into: Lamin-A/C (70 kDa lamin) (Renal carcinoma antigen NY-REN-32) ]	0.002953	UP	-0.283543	DOWN	Opposite
Q9H511	KLHL31	Kelch-like protein 31 (BTB and kelch domain-containing protein 6) (Kelch repeat and BTB domain-containing protein 1) (Kelch-like protein KLHL)	-0.00175742	DOWN	-0.272017	DOWN	Same
Q9UKS6	PACSIN3	Protein kinase C and casein kinase substrate in neurons protein 3 (SH3 domain-containing protein 6511)	0.00300388	UP	-0.286194	DOWN	Opposite
P11047	LAMC1	Laminin subunit gamma-1 (Laminin B2 chain) (Laminin-1 subunit gamma) (Laminin-10 subunit gamma) (Laminin-11 subunit gamma) (Laminin-2 subunit gamma) (Laminin-3 subunit gamma) (Laminin-4 subunit gamma) (Laminin-6 subunit gamma) (Laminin-7 subunit gamma) (Laminin-8 subunit gamma) (Laminin-9 subunit gamma) (S-laminin subunit gamma, S-LAM gamma)	0.00301928	UP	-0.124825	DOWN	Opposite
Q9BTT0	ANP32E	Acidic leucine-rich nuclear phosphoprotein 32 family member E (LANP-like protein, LANP-L)	0.00308347	UP	-0.161863	DOWN	Opposite
O95674	CDS2	Phosphatidate cytidylyltransferase 2, EC 2.7.7.41 (CDP-DAG synthase 2) (CDP-DG synthase 2) (CDP-diacylglycerol synthase 2, CDS 2) (CDP-diglyceride pyrophosphorylase 2) (CDP-diglyceride synthase 2) (CTP:phosphatidate cytidylyltransferase 2)	0.00315889	UP	-0.179623	DOWN	Opposite
P29966	MARCKS	Myristoylated alanine-rich C-kinase substrate, MARCKS (Protein kinase C substrate, 80 kDa protein, light chain, 80K-L protein, PKCSL)	0.00320014	UP	-0.306261	DOWN	Opposite
Q13508	ART3	Ecto-ADP-ribosyltransferase 3, EC 2.4.2.31 (ADP-ribosyltransferase C2 and C3 toxin-like 3, ARTC3) (Mono(ADP-ribosyl)transferase 3) (NAD(P)(+)--arginine ADP-ribosyltransferase 3)	0.00321817	UP	-0.369381	DOWN	Opposite
P51858	HDGF	Hepatoma-derived growth factor, HDGF (High mobility group protein 1-like 2, HMG-1L2)	0.00346395	UP	-0.139606	DOWN	Opposite
Q9BRC7	PLCD4	1-phosphatidylinositol 4,5-bisphosphate phosphodiesterase delta-4, hPLCD4, EC 3.1.4.11 (Phosphoinositide phospholipase C-delta-4) (Phospholipase C-delta-4, PLC-delta-4)	-0.00169514	DOWN	-0.154455	DOWN	Same
Q86VR2	RETREG3	Reticulophagy regulator 3	0.00365458	UP	-0.230784	DOWN	Opposite
P62249	RPS16	40S ribosomal protein S16 (Small ribosomal subunit protein uS9)	-0.0016667	DOWN	-0.158468	DOWN	Same
Q9UEY8	ADD3	Gamma-adducin (Adducin-like protein 70)	0.00368157	UP	-0.318049	DOWN	Opposite
Q9UN36	NDRG2	Protein NDRG2 (N-myc downstream-regulated gene 2 protein) (Protein Syld709613)	-0.00165192	DOWN	-0.358006	DOWN	Same
Q9Y3E7	CHMP3	Charged multivesicular body protein 3 (Chromatin-modifying protein 3) (Neuroendocrine differentiation factor) (Vacuolar protein sorting-associated protein 24, hVps24)	0.00368288	UP	-0.260772	DOWN	Opposite
Q9Y237	PIN4	Peptidyl-prolyl cis-trans isomerase NIMA-interacting 4, EC 5.2.1.8 (Parvulin-14, Par14, hPar14) (Parvulin-17, Par17, hPar17) (Peptidyl-prolyl cis-trans isomerase Pin4, PPIase Pin4) (Peptidyl-prolyl cis/trans isomerase EPVH, hEPVH) (Rotamase Pin4)	-0.00160829	DOWN	-0.250869	DOWN	Same
Q2TAL5	SMTNL2	Smoothelin-like protein 2	-0.00157541	DOWN	-0.49362	DOWN	Same
Q8IWA5	SLC44A2	Choline transporter-like protein 2 (Solute carrier family 44 member 2)	0.00414848	UP	-0.278465	DOWN	Opposite
Q06432	CACNG1	Voltage-dependent calcium channel gamma-1 subunit (Dihydropyridine-sensitive L-type, skeletal muscle calcium channel subunit gamma)	0.0043497	UP	-0.387522	DOWN	Opposite
P49773	HINT1	Adenosine 5'-monophosphoramidase HINT1, EC 3.9.1.- (Desumoylating isopeptidase HINT1, EC 3.4.22.-) (Histidine triad nucleotide-binding protein 1) (Protein kinase C inhibitor 1) (Protein kinase C-interacting protein 1, PKCI-1)	-0.00155154	DOWN	-0.19727	DOWN	Same
Q96S99	PLEKHF1	Pleckstrin homology domain-containing family F member 1, PH domain-containing family F member 1 (Lysosome-associated apoptosis-inducing protein containing PH and FYVE domains, Apoptosis-inducing protein) (PH and FYVE domain-containing protein 1) (Phafin-1) (Zinc finger FYVE domain-containing protein 15)	0.00438084	UP	-0.271174	DOWN	Opposite
P08572	COL4A2	Collagen alpha-2(IV) chain [Cleaved into: Canstatin ]	0.00466338	UP	-0.374376	DOWN	Opposite
Q5BKX8	CAVIN4	Caveolae-associated protein 4 (Muscle-related coiled-coil protein) (Muscle-restricted coiled-coil protein)	0.00513717	UP	-0.41068	DOWN	Opposite
Q14240	EIF4A2	Eukaryotic initiation factor 4A-II, eIF-4A-II, eIF4A-II, EC 3.6.4.13 (ATP-dependent RNA helicase eIF4A-2)	-0.00149693	DOWN	-0.126731	DOWN	Same
Q9H8H3	METTL7A	Putative methyltransferase-like protein 7A, EC 2.1.1.- (Protein AAM-B)	0.00702374	UP	-0.557474	DOWN	Opposite
P56539	CAV3	Caveolin-3 (M-caveolin)	0.0072287	UP	-0.325468	DOWN	Opposite
Q9BW30	TPPP3	Tubulin polymerization-promoting protein family member 3 (TPPP/p20)	0.00750619	UP	-0.630883	DOWN	Opposite
Q9UPN6	SCAF8	SR-related and CTD-associated factor 8 (CDC5L complex-associated protein 7) (RNA-binding motif protein 16)	0.0117197	UP	-0.284317	DOWN	Opposite
Q13203	MYBPH	Myosin-binding protein H, MyBP-H (H-protein)	-0.0105949	DOWN	0.868441	UP	Opposite
Q6IPR1	ETFRF1	Electron transfer flavoprotein regulatory factor 1 (LYR motif-containing protein 5)	-0.00808087	DOWN	0.502032	UP	Opposite
Q8IVN3	MUSTN1	Musculoskeletal embryonic nuclear protein 1	-0.00624441	DOWN	0.53779	UP	Opposite
A6NHX0	CASTOR2	Cytosolic arginine sensor for mTORC1 subunit 2 (Cellular arginine sensor for mTORC1 protein 2) (GATS-like protein 2)	-0.00140302	DOWN	-0.28929	DOWN	Same
P62750	RPL23A	60S ribosomal protein L23a (Large ribosomal subunit protein uL23)	-0.00136493	DOWN	-0.157994	DOWN	Same
Q6NVY1	HIBCH	3-hydroxyisobutyryl-CoA hydrolase, mitochondrial, EC 3.1.2.4 (3-hydroxyisobutyryl-coenzyme A hydrolase, HIB-CoA hydrolase, HIBYL-CoA-H)	-0.00470963	DOWN	0.413774	UP	Opposite
Q69YU5	BRAWNIN	Protein BRAWNIN	-0.00411135	DOWN	0.467115	UP	Opposite
Q9NQX3	GPHN	Gephyrin [Includes: Molybdopterin adenylyltransferase, MPT adenylyltransferase, EC 2.7.7.75 (Domain G); Molybdopterin molybdenumtransferase, MPT Mo-transferase, EC 2.10.1.1 (Domain E) ]	-0.00128432	DOWN	-0.150622	DOWN	Same
Q05639	EEF1A2	Elongation factor 1-alpha 2, EF-1-alpha-2 (Eukaryotic elongation factor 1 A-2, eEF1A-2) (Statin-S1)	-0.00126637	DOWN	-0.131136	DOWN	Same
P07099	EPHX1	Epoxide hydrolase 1, EC 3.3.2.9 (Epoxide hydratase) (Microsomal epoxide hydrolase, mEH)	-0.00395041	DOWN	0.260185	UP	Opposite
P11217	PYGM	Glycogen phosphorylase, muscle form, EC 2.4.1.1 (Myophosphorylase)	-0.00122913	DOWN	-0.246871	DOWN	Same
O95425	SVIL	Supervillin (Archvillin) (p205/p250)	-0.0011837	DOWN	-0.274546	DOWN	Same
A4D1E9	GTPBP10	GTP-binding protein 10 (Protein obg homolog 2, ObgH2)	-0.00369971	DOWN	0.413708	UP	Opposite
P61604	HSPE1	10 kDa heat shock protein, mitochondrial, Hsp10 (10 kDa chaperonin) (Chaperonin 10, CPN10) (Early-pregnancy factor, EPF)	-0.00355865	DOWN	0.431107	UP	Opposite
P51665	PSMD7	26S proteasome non-ATPase regulatory subunit 7 (26S proteasome regulatory subunit RPN8) (26S proteasome regulatory subunit S12) (Mov34 protein homolog) (Proteasome subunit p40)	-0.00101554	DOWN	-0.148474	DOWN	Same
Q04637	EIF4G1	Eukaryotic translation initiation factor 4 gamma 1, eIF-4-gamma 1, eIF-4G 1, eIF-4G1 (p220)	-0.000960626	DOWN	-0.210876	DOWN	Same
P52294	KPNA1	Importin subunit alpha-5 (Karyopherin subunit alpha-1) (Nucleoprotein interactor 1, NPI-1) (RAG cohort protein 2) (SRP1-beta) [Cleaved into: Importin subunit alpha-5, N-terminally processed ]	-0.000944	DOWN	-0.286672	DOWN	Same
P26641	EEF1G	Elongation factor 1-gamma, EF-1-gamma (eEF-1B gamma)	-0.000905156	DOWN	-0.180132	DOWN	Same
Q92890	UFD1	Ubiquitin recognition factor in ER-associated degradation protein 1 (Ubiquitin fusion degradation protein 1, UB fusion protein 1)	-0.000792424	DOWN	-0.159301	DOWN	Same
Q9NP98	MYOZ1	Myozenin-1 (Calsarcin-2) (Filamin-, actinin- and telethonin-binding protein) (Protein FATZ)	-0.000468263	DOWN	-0.129266	DOWN	Same
Q9UIJ7	AK3	GTP:AMP phosphotransferase AK3, mitochondrial, EC 2.7.4.10 (Adenylate kinase 3, AK 3) (Adenylate kinase 3 alpha-like 1)	-0.00347024	DOWN	0.568876	UP	Opposite
P15374	UCHL3	Ubiquitin carboxyl-terminal hydrolase isozyme L3, UCH-L3, EC 3.4.19.12 (Ubiquitin thioesterase L3)	-0.00346142	DOWN	0.225527	UP	Opposite
Q8WW22	DNAJA4	DnaJ homolog subfamily A member 4	-0.00332025	DOWN	0.280184	UP	Opposite
Q13423	NNT	NAD(P) transhydrogenase, mitochondrial, EC 7.1.1.1 (Nicotinamide nucleotide transhydrogenase) (Pyridine nucleotide transhydrogenase)	-0.00323287	DOWN	0.604508	UP	Opposite
P53701	HCCS	Holocytochrome c-type synthase, EC 4.4.1.17 (Cytochrome c-type heme lyase)	-0.00316448	DOWN	0.274544	UP	Opposite
Q5RI15	COX20	Cytochrome c oxidase assembly protein COX20, mitochondrial	-0.00313263	DOWN	0.368654	UP	Opposite
Q9NRP2	CMC2	COX assembly mitochondrial protein 2 homolog	-0.00310458	DOWN	0.642137	UP	Opposite
Q9Y5L4	TIMM13	Mitochondrial import inner membrane translocase subunit Tim13	-0.00305055	DOWN	0.469447	UP	Opposite
Q96ND0	FAM210A	Protein FAM210A	-0.00298698	DOWN	0.602511	UP	Opposite
Q9P0P8	MTRES1	Mitochondrial transcription rescue factor 1	-0.00290861	DOWN	0.540822	UP	Opposite
Q6PI48	DARS2	Aspartate--tRNA ligase, mitochondrial, EC 6.1.1.12 (Aspartyl-tRNA synthetase, AspRS)	-0.00290336	DOWN	0.476717	UP	Opposite
Q8N183	NDUFAF2	NADH dehydrogenase [ubiquinone] 1 alpha subcomplex assembly factor 2 (B17.2-like, B17.2L) (Mimitin) (Myc-induced mitochondrial protein, MMTN) (NDUFA12-like protein)	-0.00290274	DOWN	0.431953	UP	Opposite
Q63HQ2	EGFLAM	Pikachurin (Agrin-like protein) (EGF-like, fibronectin type-III and laminin G-like domain-containing protein)	-0.00287966	DOWN	0.340865	UP	Opposite
Q00325	SLC25A3	Phosphate carrier protein, mitochondrial (Phosphate transport protein, PTP) (Solute carrier family 25 member 3)	-0.00281766	DOWN	0.461641	UP	Opposite
Q9HA77	CARS2	Probable cysteine--tRNA ligase, mitochondrial, EC 6.1.1.16 (Cysteinyl-tRNA synthetase, CysRS)	-0.00281366	DOWN	0.317434	UP	Opposite
P17174	GOT1	Aspartate aminotransferase, cytoplasmic, cAspAT, EC 2.6.1.1, EC 2.6.1.3 (Cysteine aminotransferase, cytoplasmic) (Cysteine transaminase, cytoplasmic, cCAT) (Glutamate oxaloacetate transaminase 1) (Transaminase A)	-0.00278796	DOWN	0.402085	UP	Opposite
P51970	NDUFA8	NADH dehydrogenase [ubiquinone] 1 alpha subcomplex subunit 8 (Complex I-19kD, CI-19kD) (Complex I-PGIV, CI-PGIV) (NADH-ubiquinone oxidoreductase 19 kDa subunit)	-0.00265224	DOWN	0.443632	UP	Opposite
Q96IX5	ATP5MK	ATP synthase membrane subunit K, mitochondrial (ATP synthase membrane subunit DAPIT, mitochondrial) (Diabetes-associated protein in insulin-sensitive tissues) (HCV F-transactivated protein 2) (Up-regulated during skeletal muscle growth protein 5)	-0.00264611	DOWN	0.687423	UP	Opposite
Q9Y320	TMX2	Thioredoxin-related transmembrane protein 2 (Cell proliferation-inducing gene 26 protein) (Thioredoxin domain-containing protein 14)	-0.00263209	DOWN	0.332046	UP	Opposite
O14949	UQCRQ	Cytochrome b-c1 complex subunit 8 (Complex III subunit 8) (Complex III subunit VIII) (Ubiquinol-cytochrome c reductase complex 9.5 kDa protein) (Ubiquinol-cytochrome c reductase complex ubiquinone-binding protein QP-C)	-0.00262728	DOWN	0.419377	UP	Opposite
O75223	GGCT	Gamma-glutamylcyclotransferase, EC 4.3.2.9 (Cytochrome c-releasing factor 21)	-0.00262244	DOWN	0.241743	UP	Opposite
P07919	UQCRH	Cytochrome b-c1 complex subunit 6, mitochondrial (Complex III subunit 6) (Complex III subunit VIII) (Cytochrome c1 non-heme 11 kDa protein) (Mitochondrial hinge protein) (Ubiquinol-cytochrome c reductase complex 11 kDa protein)	-0.0025791	DOWN	0.327114	UP	Opposite
P36542	ATP5F1C	ATP synthase subunit gamma, mitochondrial (ATP synthase F1 subunit gamma) (F-ATPase gamma subunit)	-0.00251668	DOWN	0.505498	UP	Opposite
P00505	GOT2	Aspartate aminotransferase, mitochondrial, mAspAT, EC 2.6.1.1, EC 2.6.1.7 (Fatty acid-binding protein, FABP-1) (Glutamate oxaloacetate transaminase 2) (Kynurenine aminotransferase 4) (Kynurenine aminotransferase IV) (Kynurenine--oxoglutarate transaminase 4) (Kynurenine--oxoglutarate transaminase IV) (Plasma membrane-associated fatty acid-binding protein, FABPpm) (Transaminase A)	-0.00243118	DOWN	0.48396	UP	Opposite
Q9BXK5	BCL2L13	Bcl-2-like protein 13, Bcl2-L-13 (Bcl-rambo) (Protein Mil1)	0.00132584	UP	0.220909	UP	Same
Q9NTX5	ECHDC1	Ethylmalonyl-CoA decarboxylase, EC 4.1.1.94 (Enoyl-CoA hydratase domain-containing protein 1) (Methylmalonyl-CoA decarboxylase, MMCD)	-0.00243104	DOWN	0.381244	UP	Opposite
Q6IAA8	LAMTOR1	Ragulator complex protein LAMTOR1 (Late endosomal/lysosomal adaptor and MAPK and MTOR activator 1) (Lipid raft adaptor protein p18) (Protein associated with DRMs and endosomes) (p27Kip1-releasing factor from RhoA, p27RF-Rho)	0.00139334	UP	0.226174	UP	Same
P53985	SLC16A1	Monocarboxylate transporter 1, MCT 1 (Solute carrier family 16 member 1)	-0.00240764	DOWN	0.341896	UP	Opposite
P24539	ATP5PB	ATP synthase F(0) complex subunit B1, mitochondrial (ATP synthase peripheral stalk-membrane subunit b) (ATP synthase proton-transporting mitochondrial F(0) complex subunit B1) (ATP synthase subunit b, ATPase subunit b)	-0.00237812	DOWN	0.549501	UP	Opposite
Q49B96	COX19	Cytochrome c oxidase assembly protein COX19, hCOX19	-0.00237786	DOWN	0.252798	UP	Opposite
Q9NPJ3	ACOT13	Acyl-coenzyme A thioesterase 13, Acyl-CoA thioesterase 13, EC 3.1.2.- (Hotdog-fold thioesterase superfamily member 2) (Palmitoyl-CoA hydrolase, EC 3.1.2.2) (Thioesterase superfamily member 2, THEM2) [Cleaved into: Acyl-coenzyme A thioesterase 13, N-terminally processed ]	-0.00233231	DOWN	0.532546	UP	Opposite
O75947	ATP5PD	ATP synthase subunit d, mitochondrial, ATPase subunit d (ATP synthase peripheral stalk subunit d)	-0.0023232	DOWN	0.52502	UP	Opposite
Q8TB37	NUBPL	Iron-sulfur protein NUBPL (IND1 homolog) (Nucleotide-binding protein-like) (huInd1)	-0.00231417	DOWN	0.421532	UP	Opposite
P51687	SUOX	Sulfite oxidase, mitochondrial, EC 1.8.3.1	0.00152733	UP	0.284575	UP	Same
Q8WWV3	RTN4IP1	Reticulon-4-interacting protein 1, mitochondrial (NOGO-interacting mitochondrial protein)	-0.00229337	DOWN	0.417709	UP	Opposite
O15382	BCAT2	Branched-chain-amino-acid aminotransferase, mitochondrial, BCAT(m), EC 2.6.1.42 (Placental protein 18, PP18)	0.00164953	UP	0.39161	UP	Same
Q8NBU5	ATAD1	Outer mitochondrial transmembrane helix translocase, EC 7.4.2.- (ATPase family AAA domain-containing protein 1, hATAD1) (Thorase)	-0.0022553	DOWN	0.318087	UP	Opposite
Q9BVV7	TIMM21	Mitochondrial import inner membrane translocase subunit Tim21 (TIM21-like protein, mitochondrial)	-0.00225394	DOWN	0.383064	UP	Opposite
P22033	MMUT	Methylmalonyl-CoA mutase, mitochondrial, MCM, EC 5.4.99.2 (Methylmalonyl-CoA isomerase)	0.00169372	UP	0.451305	UP	Same
P40925	MDH1	Malate dehydrogenase, cytoplasmic, EC 1.1.1.37 (Cytosolic malate dehydrogenase) (Diiodophenylpyruvate reductase, EC 1.1.1.96)	-0.002234	DOWN	0.320843	UP	Opposite
Q16698	DECR1	2,4-dienoyl-CoA reductase [(3E)-enoyl-CoA-producing], mitochondrial, EC 1.3.1.124 (2,4-dienoyl-CoA reductase [NADPH], 4-enoyl-CoA reductase [NADPH]) (Short chain dehydrogenase/reductase family 18C member 1)	-0.00220564	DOWN	0.688001	UP	Opposite
Q9BSH5	HDHD3	Haloacid dehalogenase-like hydrolase domain-containing protein 3	-0.00220486	DOWN	0.373594	UP	Opposite
Q96AN5	TMEM143	Transmembrane protein 143	-0.00216124	DOWN	0.314204	UP	Opposite
Q8WUM4	PDCD6IP	Programmed cell death 6-interacting protein, PDCD6-interacting protein (ALG-2-interacting protein 1) (ALG-2-interacting protein X) (Hp95)	0.00182661	UP	0.333191	UP	Same
P12235	SLC25A4	ADP/ATP translocase 1 (ADP,ATP carrier protein 1) (ADP,ATP carrier protein, heart/skeletal muscle isoform T1) (Adenine nucleotide translocator 1, ANT 1) (Solute carrier family 25 member 4)	-0.00204378	DOWN	0.49425	UP	Opposite
Q13131	PRKAA1	5'-AMP-activated protein kinase catalytic subunit alpha-1, AMPK subunit alpha-1, EC 2.7.11.1 (Acetyl-CoA carboxylase kinase, ACACA kinase, EC 2.7.11.27) (Hydroxymethylglutaryl-CoA reductase kinase, HMGCR kinase, EC 2.7.11.31) (Tau-protein kinase PRKAA1, EC 2.7.11.26)	0.00186707	UP	0.158667	UP	Same
O75964	ATP5MG	ATP synthase subunit g, mitochondrial, ATPase subunit g (ATP synthase membrane subunit g)	-0.00203356	DOWN	0.503421	UP	Opposite
O00193	SMAP	Small acidic protein	0.00192721	UP	0.302571	UP	Same
Q96AC1	FERMT2	Fermitin family homolog 2 (Kindlin-2) (Mitogen-inducible gene 2 protein, MIG-2) (Pleckstrin homology domain-containing family C member 1, PH domain-containing family C member 1)	0.00196226	UP	0.243789	UP	Same
Q9NZ45	CISD1	CDGSH iron-sulfur domain-containing protein 1 (MitoNEET)	-0.00200301	DOWN	0.284999	UP	Opposite
P33121	ACSL1	Long-chain-fatty-acid--CoA ligase 1, EC 6.2.1.3 (Acyl-CoA synthetase 1, ACS1) (Arachidonate--CoA ligase, EC 6.2.1.15) (Long-chain acyl-CoA synthetase 1, LACS 1) (Long-chain acyl-CoA synthetase 2, LACS 2) (Long-chain fatty acid-CoA ligase 2) (Palmitoyl-CoA ligase 1) (Palmitoyl-CoA ligase 2) (Phytanate--CoA ligase, EC 6.2.1.24)	-0.0019933	DOWN	0.445104	UP	Opposite
Q9NX63	CHCHD3	MICOS complex subunit MIC19 (Coiled-coil-helix-coiled-coil-helix domain-containing protein 3)	-0.00198523	DOWN	0.361532	UP	Opposite
Q96H20	SNF8	Vacuolar-sorting protein SNF8 (ELL-associated protein of 30 kDa) (ESCRT-II complex subunit VPS22, hVps22)	-0.00198513	DOWN	0.223878	UP	Opposite
P16152	CBR1	Carbonyl reductase [NADPH] 1, EC 1.1.1.184 (15-hydroxyprostaglandin dehydrogenase [NADP(+)], EC 1.1.1.196, EC 1.1.1.197) (20-beta-hydroxysteroid dehydrogenase) (Alcohol dehydrogenase [NAD(P)+] CBR1, EC 1.1.1.71) (NADPH-dependent carbonyl reductase 1) (Prostaglandin 9-ketoreductase, PG-9-KR) (Prostaglandin-E(2) 9-reductase, EC 1.1.1.189) (Short chain dehydrogenase/reductase family 21C member 1)	-0.00197341	DOWN	0.304509	UP	Opposite
Q86YB7	ECHDC2	Enoyl-CoA hydratase domain-containing protein 2, mitochondrial	0.00212584	UP	0.324804	UP	Same
Q5TC12	ATPAF1	ATP synthase mitochondrial F1 complex assembly factor 1 (ATP11 homolog)	-0.00197208	DOWN	0.432452	UP	Opposite
Q96PK6	RBM14	RNA-binding protein 14 (Paraspeckle protein 2, PSP2) (RNA-binding motif protein 14) (RRM-containing coactivator activator/modulator) (Synaptotagmin-interacting protein, SYT-interacting protein)	0.00216027	UP	0.500566	UP	Same
Q9HD33	MRPL47	39S ribosomal protein L47, mitochondrial, L47mt, MRP-L47 (Mitochondrial large ribosomal subunit protein uL29m) (Nasopharyngeal carcinoma metastasis-related protein 1)	-0.00195939	DOWN	0.336946	UP	Opposite
P53597	SUCLG1	Succinate--CoA ligase [ADP/GDP-forming] subunit alpha, mitochondrial, EC 6.2.1.4, EC 6.2.1.5 (Succinyl-CoA synthetase subunit alpha, SCS-alpha)	-0.00192701	DOWN	0.541399	UP	Opposite
Q13907	IDI1	Isopentenyl-diphosphate Delta-isomerase 1, EC 5.3.3.2 (Isopentenyl pyrophosphate isomerase 1, IPP isomerase 1, IPPI1)	-0.00191884	DOWN	0.358177	UP	Opposite
Q96DA6	DNAJC19	Mitochondrial import inner membrane translocase subunit TIM14 (DnaJ homolog subfamily C member 19)	-0.00188819	DOWN	0.324782	UP	Opposite
P25705	ATP5F1A	ATP synthase subunit alpha, mitochondrial (ATP synthase F1 subunit alpha)	-0.00188688	DOWN	0.471055	UP	Opposite
P13797	PLS3	Plastin-3 (T-plastin)	0.00235411	UP	0.197448	UP	Same
Q9HB07	MYG1	MYG1 exonuclease, EC 3.1.-.-	0.00238951	UP	0.187982	UP	Same
O00165	HAX1	HCLS1-associated protein X-1 (HS1-associating protein X-1, HAX-1) (HS1-binding protein 1, HSP1BP-1)	-0.00188004	DOWN	0.502853	UP	Opposite
P07686	HEXB	Beta-hexosaminidase subunit beta, EC 3.2.1.52 (Beta-N-acetylhexosaminidase subunit beta, Hexosaminidase subunit B) (Cervical cancer proto-oncogene 7 protein, HCC-7) (N-acetyl-beta-glucosaminidase subunit beta) [Cleaved into: Beta-hexosaminidase subunit beta chain B; Beta-hexosaminidase subunit beta chain A ]	0.00239343	UP	0.295284	UP	Same
P48047	ATP5PO	ATP synthase subunit O, mitochondrial (ATP synthase peripheral stalk subunit OSCP) (Oligomycin sensitivity conferral protein, OSCP)	-0.00184899	DOWN	0.482975	UP	Opposite
Q9Y512	SAMM50	Sorting and assembly machinery component 50 homolog (Transformation-related gene 3 protein, TRG-3)	-0.00177231	DOWN	0.319522	UP	Opposite
P07942	LAMB1	Laminin subunit beta-1 (Laminin B1 chain) (Laminin-1 subunit beta) (Laminin-10 subunit beta) (Laminin-12 subunit beta) (Laminin-2 subunit beta) (Laminin-6 subunit beta) (Laminin-8 subunit beta)	0.0024879	UP	0.290331	UP	Same
Q7L592	NDUFAF7	Protein arginine methyltransferase NDUFAF7, mitochondrial, EC 2.1.1.320 (NADH dehydrogenase [ubiquinone] complex I, assembly factor 7) (Protein midA homolog)	-0.00175174	DOWN	0.477584	UP	Opposite
Q14515	SPARCL1	SPARC-like protein 1 (High endothelial venule protein, Hevin) (MAST 9)	0.00254909	UP	0.319517	UP	Same
P22695	UQCRC2	Cytochrome b-c1 complex subunit 2, mitochondrial (Complex III subunit 2) (Core protein II) (Ubiquinol-cytochrome-c reductase complex core protein 2)	-0.00174959	DOWN	0.247066	UP	Opposite
Q9GZT3	SLIRP	SRA stem-loop-interacting RNA-binding protein, mitochondrial	-0.00173764	DOWN	0.408763	UP	Opposite
P08574	CYC1	Cytochrome c1, heme protein, mitochondrial, EC 7.1.1.8 (Complex III subunit 4) (Complex III subunit IV) (Cytochrome b-c1 complex subunit 4) (Ubiquinol-cytochrome-c reductase complex cytochrome c1 subunit, Cytochrome c-1)	-0.00172383	DOWN	0.412499	UP	Opposite
P06576	ATP5F1B	ATP synthase subunit beta, mitochondrial, EC 7.1.2.2 (ATP synthase F1 subunit beta)	-0.00171227	DOWN	0.571915	UP	Opposite
O75746	SLC25A12	Calcium-binding mitochondrial carrier protein Aralar1 (Mitochondrial aspartate glutamate carrier 1) (Solute carrier family 25 member 12)	-0.00170631	DOWN	0.21588	UP	Opposite
Q9BUT1	BDH2	3-hydroxybutyrate dehydrogenase type 2, EC 1.1.1.-, EC 1.1.1.30 (Dehydrogenase/reductase SDR family member 6) (Oxidoreductase UCPA) (R-beta-hydroxybutyrate dehydrogenase) (Short chain dehydrogenase/reductase family 15C member 1)	0.00277625	UP	0.231257	UP	Same
P27338	MAOB	Amine oxidase [flavin-containing] B, EC 1.4.3.21, EC 1.4.3.4 (Monoamine oxidase type B, MAO-B)	0.0028622	UP	0.262255	UP	Same
Q8NI60	COQ8A	Atypical kinase COQ8A, mitochondrial, EC 2.7.-.- (Chaperone activity of bc1 complex-like, Chaperone-ABC1-like) (Coenzyme Q protein 8A) (aarF domain-containing protein kinase 3)	-0.00170092	DOWN	0.279188	UP	Opposite
Q9NUB1	ACSS1	Acetyl-coenzyme A synthetase 2-like, mitochondrial, EC 6.2.1.1 (Acetate--CoA ligase 2) (Acetyl-CoA synthetase 2, AceCS2) (Acyl-CoA synthetase short-chain family member 1) (Propionate--CoA ligase, EC 6.2.1.17)	0.00291603	UP	0.485491	UP	Same
Q9UKU7	ACAD8	Isobutyryl-CoA dehydrogenase, mitochondrial, IBDH, EC 1.3.8.- (Activator-recruited cofactor 42 kDa component, ARC42) (Acyl-CoA dehydrogenase family member 8, ACAD-8)	0.00294839	UP	0.340121	UP	Same
P30049	ATP5F1D	ATP synthase subunit delta, mitochondrial (ATP synthase F1 subunit delta) (F-ATPase delta subunit)	-0.0016692	DOWN	0.495166	UP	Opposite
Q96AB3	ISOC2	Isochorismatase domain-containing protein 2	-0.00165646	DOWN	0.183071	UP	Opposite
Q9H7Z7	PTGES2	Prostaglandin E synthase 2, EC 5.3.99.3 (Membrane-associated prostaglandin E synthase-2, mPGE synthase-2) (Microsomal prostaglandin E synthase 2, mPGES-2) (Prostaglandin-H(2) E-isomerase) [Cleaved into: Prostaglandin E synthase 2 truncated form ]	-0.00163095	DOWN	0.396314	UP	Opposite
P11310	ACADM	Medium-chain specific acyl-CoA dehydrogenase, mitochondrial, MCAD, EC 1.3.8.7 (Medium chain acyl-CoA dehydrogenase, MCADH)	0.00303238	UP	0.516685	UP	Same
P30038	ALDH4A1	Delta-1-pyrroline-5-carboxylate dehydrogenase, mitochondrial, P5C dehydrogenase, EC 1.2.1.88 (Aldehyde dehydrogenase family 4 member A1) (L-glutamate gamma-semialdehyde dehydrogenase)	0.00304622	UP	0.353877	UP	Same
P42704	LRPPRC	Leucine-rich PPR motif-containing protein, mitochondrial (130 kDa leucine-rich protein, LRP 130) (GP130)	-0.00156674	DOWN	0.334849	UP	Opposite
Q8NCW5	NAXE	NAD(P)H-hydrate epimerase, EC 5.1.99.6 (Apolipoprotein A-I-binding protein, AI-BP) (NAD(P)HX epimerase) (YjeF N-terminal domain-containing protein 1, YjeF_N1)	-0.00155157	DOWN	0.301962	UP	Opposite
Q9Y276	BCS1L	Mitochondrial chaperone BCS1, h-BCS1 (BCS1-like protein)	-0.0015196	DOWN	0.433207	UP	Opposite
P10809	HSPD1	60 kDa heat shock protein, mitochondrial, EC 5.6.1.7 (60 kDa chaperonin) (Chaperonin 60, CPN60) (Heat shock protein 60, HSP-60, Hsp60) (HuCHA60) (Mitochondrial matrix protein P1) (P60 lymphocyte protein)	-0.00151903	DOWN	0.388724	UP	Opposite
P39687	ANP32A	Acidic leucine-rich nuclear phosphoprotein 32 family member A (Acidic nuclear phosphoprotein pp32, pp32) (Leucine-rich acidic nuclear protein, LANP) (Mapmodulin) (Potent heat-stable protein phosphatase 2A inhibitor I1PP2A) (Putative HLA-DR-associated protein I, PHAPI)	0.00340316	UP	0.150289	UP	Same
O14773	TPP1	Tripeptidyl-peptidase 1, TPP-1, EC 3.4.14.9 (Cell growth-inhibiting gene 1 protein) (Lysosomal pepstatin-insensitive protease, LPIC) (Tripeptidyl aminopeptidase) (Tripeptidyl-peptidase I, TPP-I)	0.00346178	UP	0.26124	UP	Same
Q9Y316	MEMO1	Protein MEMO1 (C21orf19-like protein) (Hepatitis C virus NS5A-transactivated protein 7, HCV NS5A-transactivated protein 7) (Mediator of ErbB2-driven cell motility 1, Mediator of cell motility 1, Memo-1)	-0.00150703	DOWN	0.146382	UP	Opposite
Q9UDR5	AASS	Alpha-aminoadipic semialdehyde synthase, mitochondrial (LKR/SDH) [Includes: Lysine ketoglutarate reductase, LKR, LOR, EC 1.5.1.8; Saccharopine dehydrogenase, SDH, EC 1.5.1.9 ]	0.00355131	UP	0.553957	UP	Same
O43852	CALU	Calumenin (Crocalbin) (IEF SSP 9302)	-0.00149523	DOWN	0.29197	UP	Opposite
O75208	COQ9	Ubiquinone biosynthesis protein COQ9, mitochondrial	-0.00148085	DOWN	0.310742	UP	Opposite
Q9H078	CLPB	Caseinolytic peptidase B protein homolog, EC 3.6.1.- (Suppressor of potassium transport defect 3)	-0.00145265	DOWN	0.325978	UP	Opposite
O60825	PFKFB2	6-phosphofructo-2-kinase/fructose-2,6-bisphosphatase 2, 6PF-2-K/Fru-2,6-P2ase 2, PFK/FBPase 2 (6PF-2-K/Fru-2,6-P2ase heart-type isozyme) [Includes: 6-phosphofructo-2-kinase, EC 2.7.1.105; Fructose-2,6-bisphosphatase, EC 3.1.3.46 ]	0.00383477	UP	0.527868	UP	Same
Q6UXV4	APOOL	MICOS complex subunit MIC27 (Apolipoprotein O-like) (Protein FAM121A)	-0.00143728	DOWN	0.362811	UP	Opposite
P12277	CKB	Creatine kinase B-type, EC 2.7.3.2 (Brain creatine kinase, B-CK) (Creatine kinase B chain) (Creatine phosphokinase B-type, CPK-B)	0.00420003	UP	1.13899	UP	Same
P11182	DBT	Lipoamide acyltransferase component of branched-chain alpha-keto acid dehydrogenase complex, mitochondrial, EC 2.3.1.168 (52 kDa mitochondrial autoantigen of primary biliary cirrhosis) (Branched chain 2-oxo-acid dehydrogenase complex component E2, BCOADC-E2) (Branched-chain alpha-keto acid dehydrogenase complex component E2, BCKAD-E2, BCKADE2) (Dihydrolipoamide acetyltransferase component of bran…	0.00424145	UP	0.44187	UP	Same
P07954	FH	Fumarate hydratase, mitochondrial, Fumarase, HsFH, EC 4.2.1.2	-0.00142398	DOWN	0.459406	UP	Opposite
P05091	ALDH2	Aldehyde dehydrogenase, mitochondrial, EC 1.2.1.3 (ALDH class 2) (ALDH-E2) (ALDHI)	0.0043587	UP	0.298625	UP	Same
P31930	UQCRC1	Cytochrome b-c1 complex subunit 1, mitochondrial (Complex III subunit 1) (Core protein I) (Ubiquinol-cytochrome-c reductase complex core protein 1)	-0.0014084	DOWN	0.407304	UP	Opposite
Q02127	DHODH	Dihydroorotate dehydrogenase (quinone), mitochondrial, DHOdehase, EC 1.3.5.2 (Dihydroorotate oxidase)	0.00463172	UP	0.542301	UP	Same
O00330	PDHX	Pyruvate dehydrogenase protein X component, mitochondrial (Dihydrolipoamide dehydrogenase-binding protein of pyruvate dehydrogenase complex) (E3-binding protein, E3BP) (Lipoyl-containing pyruvate dehydrogenase complex component X) (proX)	-0.00140678	DOWN	0.332236	UP	Opposite
Q9NX18	SDHAF2	Succinate dehydrogenase assembly factor 2, mitochondrial, SDH assembly factor 2, SDHAF2	0.00481741	UP	0.582366	UP	Same
Q9Y6N5	SQOR	Sulfide:quinone oxidoreductase, mitochondrial, SQOR, EC 1.8.5.8 (Sulfide dehydrogenase-like) (Sulfide quinone oxidoreductase)	0.00502144	UP	0.367694	UP	Same
O76031	CLPX	ATP-dependent Clp protease ATP-binding subunit clpX-like, mitochondrial	-0.00135128	DOWN	0.35783	UP	Opposite
Q9BV57	ADI1	Acireductone dioxygenase (Acireductone dioxygenase (Fe(2+)-requiring), ARD', Fe-ARD, EC 1.13.11.54) (Acireductone dioxygenase (Ni(2+)-requiring), ARD, Ni-ARD, EC 1.13.11.53) (Membrane-type 1 matrix metalloproteinase cytoplasmic tail-binding protein 1, MTCBP-1) (Submergence-induced protein-like factor, Sip-L)	0.00538947	UP	0.23748	UP	Same
Q86WU2	LDHD	Probable D-lactate dehydrogenase, mitochondrial, DLD, Lactate dehydrogenase D, EC 1.1.2.4	0.00565151	UP	0.631208	UP	Same
Q8N465	D2HGDH	D-2-hydroxyglutarate dehydrogenase, mitochondrial, EC 1.1.99.39	0.00610853	UP	0.382506	UP	Same
P45954	ACADSB	Short/branched chain specific acyl-CoA dehydrogenase, mitochondrial, SBCAD, EC 1.3.8.5 (2-methyl branched chain acyl-CoA dehydrogenase, 2-MEBCAD) (2-methylbutyryl-coenzyme A dehydrogenase, 2-methylbutyryl-CoA dehydrogenase)	0.00659181	UP	0.562945	UP	Same
Q8IYB8	SUPV3L1	ATP-dependent RNA helicase SUPV3L1, mitochondrial, EC 3.6.4.13 (Suppressor of var1 3-like protein 1, SUV3-like protein 1)	-0.00129377	DOWN	0.330479	UP	Opposite
Q8IXJ6	SIRT2	NAD-dependent protein deacetylase sirtuin-2, EC 2.3.1.286 (NAD-dependent protein defatty-acylase sirtuin-2, EC 2.3.1.-) (Regulatory protein SIR2 homolog 2) (SIR2-like protein 2)	-0.00125865	DOWN	0.644071	UP	Opposite
Q9UBQ7	GRHPR	Glyoxylate reductase/hydroxypyruvate reductase, EC 1.1.1.79, EC 1.1.1.81	-0.00117059	DOWN	0.226467	UP	Opposite
P00167	CYB5A	Cytochrome b5 (Microsomal cytochrome b5 type A, MCB5)	0.00784803	UP	0.194768	UP	Same
P02461	COL3A1	Collagen alpha-1(III) chain	0.00850031	UP	0.864428	UP	Same
P55809	OXCT1	Succinyl-CoA:3-ketoacid coenzyme A transferase 1, mitochondrial, SCOT, EC 2.8.3.5 (3-oxoacid CoA-transferase 1) (Somatic-type succinyl-CoA:3-oxoacid CoA-transferase, SCOT-s) (Succinyl-CoA:3-oxoacid CoA transferase)	0.0090615	UP	0.565566	UP	Same
Q92820	GGH	Gamma-glutamyl hydrolase, EC 3.4.19.9 (Conjugase) (GH) (Gamma-Glu-X carboxypeptidase)	0.00927286	UP	0.471183	UP	Same
Q02252	ALDH6A1	Methylmalonate-semialdehyde dehydrogenase [acylating], mitochondrial, MMSDH, Malonate-semialdehyde dehydrogenase [acylating], EC 1.2.1.18, EC 1.2.1.27 (Aldehyde dehydrogenase family 6 member A1)	0.00937889	UP	0.338725	UP	Same
Q9HAT2	SIAE	Sialate O-acetylesterase, EC 3.1.1.53 (H-Lse) (Sialic acid-specific 9-O-acetylesterase)	0.00941696	UP	0.431349	UP	Same
P02452	COL1A1	Collagen alpha-1(I) chain (Alpha-1 type I collagen)	0.0102499	UP	0.868168	UP	Same
Q9Y4W6	AFG3L2	AFG3-like protein 2, EC 3.4.24.- (Paraplegin-like protein)	-0.00105379	DOWN	0.298445	UP	Opposite

## Sheet: Corr_T2D
	i	j	corr	pval	padj
0	ControlFemale	ControlMale	0.321573	1.17673e-11	2.4919e-11
1	ControlFemale	EnduranceFemale	-0.469767	1.16295e-24	5.2333e-24
2	ControlFemale	EnduranceMale	-0.67625	5.59087e-58	6.70904e-57
3	ControlFemale	StrengthMale	-0.0288772	0.55319	0.622338
4	ControlFemale	T2D	-0.0572039	0.239841	0.297733
5	ControlFemale	IGT	0.308617	8.28798e-11	1.6576e-10
6	ControlFemale	IFG	-0.0600886	0.216919	0.278896
7	ControlFemale	NGT	-0.237149	7.8352e-07	1.34318e-06
8	ControlMale	EnduranceFemale	-0.729482	1.3146e-71	4.73257e-70
9	ControlMale	EnduranceMale	-0.692164	9.64887e-62	1.7368e-60
10	ControlMale	StrengthMale	0.223209	3.46281e-06	5.66641e-06
11	ControlMale	T2D	0.00629598	0.897151	0.922784
12	ControlMale	IGT	0.440051	1.65353e-21	5.41156e-21
13	ControlMale	IFG	0.0480483	0.323631	0.388357
14	ControlMale	NGT	-0.505469	7.01435e-29	4.20861e-28
15	EnduranceFemale	EnduranceMale	0.499001	4.44326e-28	2.28511e-27
16	EnduranceFemale	StrengthMale	-0.528656	6.71416e-32	4.83419e-31
17	EnduranceFemale	T2D	-0.0142634	0.769638	0.839605
18	EnduranceFemale	IGT	-0.421891	9.95527e-20	2.98658e-19
19	EnduranceFemale	IFG	-0.0117918	0.808703	0.856273
20	EnduranceFemale	NGT	0.467824	1.91097e-24	7.64386e-24
21	EnduranceMale	StrengthMale	-0.359318	2.2866e-14	5.14484e-14
22	EnduranceMale	T2D	0.00427816	0.930009	0.930009
23	EnduranceMale	IGT	-0.395335	2.59108e-17	7.17529e-17
24	EnduranceMale	IFG	-0.0375827	0.440195	0.511194
25	EnduranceMale	NGT	0.441801	1.09952e-21	3.95826e-21
26	StrengthMale	T2D	0.0756792	0.119717	0.159623
27	StrengthMale	IGT	0.169877	0.0004427	0.00066405
28	StrengthMale	IFG	0.0776187	0.110499	0.152998
29	StrengthMale	NGT	-0.298274	3.68276e-10	6.62897e-10
30	T2D	IGT	-0.30495	1.41578e-10	2.68254e-10
31	T2D	IFG	-0.206954	1.74334e-05	2.7287e-05
32	T2D	NGT	-0.381831	3.63915e-16	9.35782e-16
33	IGT	IFG	-0.362886	1.21202e-14	2.90884e-14
34	IGT	NGT	-0.550271	6.23308e-35	5.60977e-34
35	IFG	NGT	-0.132892	0.00613471	0.00883398

## Sheet: DEP_Comparison_T2DStudy
IFG									IGT									T2D
Accession	Gene Name	Protein Descriptions	IFGLogFC	IFG	MEMCLogFC	MEvsMC	Direction		Accession	Gene Name	Protein Description	IGTLogFC	IGT	MEMCLogFC	MEvsMC	Direction		Accession	Gene Name	Protein Description	T2DM2LogFC	T2DM2	MEMCLogFC	MEvsMC	Direction
Q16698	DECR1	2,4-dienoyl-CoA reductase [(3E)-enoyl-CoA-producing], mitochondrial, EC 1.3.1.124 (2,4-dienoyl-CoA reductase [NADPH], 4-enoyl-CoA reductase [NADPH]) (Short chain dehydrogenase/reductase family 18C member 1)	-0.278844	DOWN	0.75463	UP	Opposite		Q16698	DECR1	2,4-dienoyl-CoA reductase [(3E)-enoyl-CoA-producing], mitochondrial, EC 1.3.1.124 (2,4-dienoyl-CoA reductase [NADPH], 4-enoyl-CoA reductase [NADPH]) (Short chain dehydrogenase/reductase family 18C member 1)	-0.342792	DOWN	0.75463	UP	Opposite		Q15119	PDK2	[Pyruvate dehydrogenase (acetyl-transferring)] kinase isozyme 2, mitochondrial, EC 2.7.11.2 (Pyruvate dehydrogenase kinase isoform 2, PDH kinase 2, PDKII)	-0.541691	DOWN	0.595946	UP	Opposite
Q02218	OGDH	2-oxoglutarate dehydrogenase complex component E1, E1o, OGDC-E1, OGDH-E1, EC 1.2.4.2 (2-oxoglutarate dehydrogenase, mitochondrial) (Alpha-ketoglutarate dehydrogenase, Alpha-KGDH-E1) (Thiamine diphosphate (ThDP)-dependent 2-oxoglutarate dehydrogenase)	-0.261407	DOWN	0.281416	UP	Opposite		Q02218	OGDH	2-oxoglutarate dehydrogenase complex component E1, E1o, OGDC-E1, OGDH-E1, EC 1.2.4.2 (2-oxoglutarate dehydrogenase, mitochondrial) (Alpha-ketoglutarate dehydrogenase, Alpha-KGDH-E1) (Thiamine diphosphate (ThDP)-dependent 2-oxoglutarate dehydrogenase)	-0.360296	DOWN	0.281416	UP	Opposite		P61604	HSPE1	10 kDa heat shock protein, mitochondrial, Hsp10 (10 kDa chaperonin) (Chaperonin 10, CPN10) (Early-pregnancy factor, EPF)	-0.423004	DOWN	0.518284	UP	Opposite
P21953	BCKDHB	2-oxoisovalerate dehydrogenase subunit beta, mitochondrial, EC 1.2.4.4 (Branched-chain alpha-keto acid dehydrogenase E1 component beta chain, BCKDE1B, BCKDH E1-beta)	-1.01708	DOWN	0.850294	UP	Opposite		P10809	HSPD1	60 kDa heat shock protein, mitochondrial, EC 5.6.1.7 (60 kDa chaperonin) (Chaperonin 60, CPN60) (Heat shock protein 60, HSP-60, Hsp60) (HuCHA60) (Mitochondrial matrix protein P1) (P60 lymphocyte protein)	-0.314697	DOWN	0.443406	UP	Opposite		Q16698	DECR1	2,4-dienoyl-CoA reductase [(3E)-enoyl-CoA-producing], mitochondrial, EC 1.3.1.124 (2,4-dienoyl-CoA reductase [NADPH], 4-enoyl-CoA reductase [NADPH]) (Short chain dehydrogenase/reductase family 18C member 1)	-0.358879	DOWN	0.75463	UP	Opposite
P31937	HIBADH	3-hydroxyisobutyrate dehydrogenase, mitochondrial, HIBADH, EC 1.1.1.31	-0.314214	DOWN	0.399572	UP	Opposite		P25705	ATP5F1A	ATP synthase subunit alpha, mitochondrial (ATP synthase F1 subunit alpha)	-0.379474	DOWN	0.455536	UP	Opposite		O00231	PSMD11	26S proteasome non-ATPase regulatory subunit 11 (26S proteasome regulatory subunit RPN6) (26S proteasome regulatory subunit S9) (26S proteasome regulatory subunit p44.5)	-0.319647	DOWN	-0.106667	DOWN	Same
P10809	HSPD1	60 kDa heat shock protein, mitochondrial, EC 5.6.1.7 (60 kDa chaperonin) (Chaperonin 60, CPN60) (Heat shock protein 60, HSP-60, Hsp60) (HuCHA60) (Mitochondrial matrix protein P1) (P60 lymphocyte protein)	-0.312106	DOWN	0.443406	UP	Opposite		P06576	ATP5F1B	ATP synthase subunit beta, mitochondrial, EC 7.1.2.2 (ATP synthase F1 subunit beta)	-0.349851	DOWN	0.574201	UP	Opposite		Q9Y3D9	MRPS23	28S ribosomal protein S23, mitochondrial, MRP-S23, S23mt (Mitochondrial small ribosomal subunit protein mS23)	-0.675467	DOWN	0.331534	UP	Opposite
P24752	ACAT1	Acetyl-CoA acetyltransferase, mitochondrial, EC 2.3.1.9 (Acetoacetyl-CoA thiolase) (T2)	-0.225385	DOWN	0.577192	UP	Opposite		P56385	ATP5ME	ATP synthase subunit e, mitochondrial, ATPase subunit e (ATP synthase membrane subunit e) [Cleaved into: ATP synthase subunit e, mitochondrial, N-terminally processed ]	-0.515354	DOWN	0.627345	UP	Opposite		P82932	MRPS6	28S ribosomal protein S6, mitochondrial, MRP-S6, S6mt (Mitochondrial small ribosomal subunit protein bS6m)	-0.488116	DOWN	0.407227	UP	Opposite
Q99798	ACO2	Aconitate hydratase, mitochondrial, Aconitase, EC 4.2.1.3 (Citrate hydro-lyase)	-0.240973	DOWN	0.444864	UP	Opposite		O75964	ATP5MG	ATP synthase subunit g, mitochondrial, ATPase subunit g (ATP synthase membrane subunit g)	-0.465465	DOWN	0.494396	UP	Opposite		Q02218	OGDH	2-oxoglutarate dehydrogenase complex component E1, E1o, OGDC-E1, OGDH-E1, EC 1.2.4.2 (2-oxoglutarate dehydrogenase, mitochondrial) (Alpha-ketoglutarate dehydrogenase, Alpha-KGDH-E1) (Thiamine diphosphate (ThDP)-dependent 2-oxoglutarate dehydrogenase)	-0.390098	DOWN	0.281416	UP	Opposite
Q6P587	FAHD1	Acylpyruvase FAHD1, mitochondrial, EC 3.7.1.5 (Fumarylacetoacetate hydrolase domain-containing protein 1, FAH domain-containing protein 1) (Oxaloacetate decarboxylase, OAA decarboxylase, EC 4.1.1.112) (YisK-like protein)	-0.693028	DOWN	0.366872	UP	Opposite		P18859	ATP5PF	ATP synthase-coupling factor 6, mitochondrial, ATPase subunit F6 (ATP synthase peripheral stalk subunit F6)	-0.338814	DOWN	0.710727	UP	Opposite		P12694	BCKDHA	2-oxoisovalerate dehydrogenase subunit alpha, mitochondrial, EC 1.2.4.4 (Branched-chain alpha-keto acid dehydrogenase E1 component alpha chain, BCKDE1A, BCKDH E1-alpha)	-0.808469	DOWN	0.724091	UP	Opposite
P30837	ALDH1B1	Aldehyde dehydrogenase X, mitochondrial, EC 1.2.1.3 (Aldehyde dehydrogenase 5) (Aldehyde dehydrogenase family 1 member B1)	-0.53196	DOWN	0.608263	UP	Opposite		O75746	SLC25A12	Calcium-binding mitochondrial carrier protein Aralar1 (Mitochondrial aspartate glutamate carrier 1) (Solute carrier family 25 member 12)	-0.26713	DOWN	0.217766	UP	Opposite		P21953	BCKDHB	2-oxoisovalerate dehydrogenase subunit beta, mitochondrial, EC 1.2.4.4 (Branched-chain alpha-keto acid dehydrogenase E1 component beta chain, BCKDE1B, BCKDH E1-beta)	-1.13768	DOWN	0.850294	UP	Opposite
P05091	ALDH2	Aldehyde dehydrogenase, mitochondrial, EC 1.2.1.3 (ALDH class 2) (ALDH-E2) (ALDHI)	-0.31724	DOWN	0.298625	UP	Opposite		P07451	CA3	Carbonic anhydrase 3, EC 4.2.1.1 (Carbonate dehydratase III) (Carbonic anhydrase III, CA-III)	0.371277	UP	-0.299008	DOWN	Opposite		Q9H9J2	MRPL44	39S ribosomal protein L44, mitochondrial, L44mt, MRP-L44, EC 3.1.26.- (Mitochondrial large ribosomal subunit protein mL44)	-0.98212	DOWN	0.333043	UP	Opposite
P17174	GOT1	Aspartate aminotransferase, cytoplasmic, cAspAT, EC 2.6.1.1, EC 2.6.1.3 (Cysteine aminotransferase, cytoplasmic) (Cysteine transaminase, cytoplasmic, cCAT) (Glutamate oxaloacetate transaminase 1) (Transaminase A)	-0.203791	DOWN	0.338361	UP	Opposite		P00156	MT-CYB	Cytochrome b (Complex III subunit 3) (Complex III subunit III) (Cytochrome b-c1 complex subunit 3) (Ubiquinol-cytochrome-c reductase complex cytochrome b subunit)	-0.49497	DOWN	0.383747	UP	Opposite		Q99714	HSD17B10	3-hydroxyacyl-CoA dehydrogenase type-2, EC 1.1.1.35 (17-beta-estradiol 17-dehydrogenase, EC 1.1.1.62) (2-methyl-3-hydroxybutyryl-CoA dehydrogenase, MHBD) (3-alpha-(17-beta)-hydroxysteroid dehydrogenase (NAD(+)), EC 1.1.1.239) (3-hydroxy-2-methylbutyryl-CoA dehydrogenase, EC 1.1.1.178) (3-hydroxyacyl-CoA dehydrogenase type II) (3alpha(or 20beta)-hydroxysteroid dehydrogenase, EC 1.1.1.53) (7-alpha-…	-0.346168	DOWN	0.471725	UP	Opposite
P24539	ATP5PB	ATP synthase F(0) complex subunit B1, mitochondrial (ATP synthase peripheral stalk-membrane subunit b) (ATP synthase proton-transporting mitochondrial F(0) complex subunit B1) (ATP synthase subunit b, ATPase subunit b)	-0.285991	DOWN	0.588139	UP	Opposite		P31930	UQCRC1	Cytochrome b-c1 complex subunit 1, mitochondrial (Complex III subunit 1) (Core protein I) (Ubiquinol-cytochrome-c reductase complex core protein 1)	-0.311428	DOWN	0.411458	UP	Opposite		P31937	HIBADH	3-hydroxyisobutyrate dehydrogenase, mitochondrial, HIBADH, EC 1.1.1.31	-0.315773	DOWN	0.399572	UP	Opposite
Q96IX5	ATP5MD	ATP synthase membrane subunit K, mitochondrial (ATP synthase membrane subunit DAPIT, mitochondrial) (Diabetes-associated protein in insulin-sensitive tissues) (HCV F-transactivated protein 2) (Up-regulated during skeletal muscle growth protein 5)	-0.328251	DOWN	0.769702	UP	Opposite		P22695	UQCRC2	Cytochrome b-c1 complex subunit 2, mitochondrial (Complex III subunit 2) (Core protein II) (Ubiquinol-cytochrome-c reductase complex core protein 2)	-0.386536	DOWN	0.2347	UP	Opposite		Q6NVY1	HIBCH	3-hydroxyisobutyryl-CoA hydrolase, mitochondrial, EC 3.1.2.4 (3-hydroxyisobutyryl-coenzyme A hydrolase, HIB-CoA hydrolase, HIBYL-CoA-H)	-0.656299	DOWN	0.337477	UP	Opposite
P56385	ATP5ME	ATP synthase subunit e, mitochondrial, ATPase subunit e (ATP synthase membrane subunit e) [Cleaved into: ATP synthase subunit e, mitochondrial, N-terminally processed ]	-0.319975	DOWN	0.627345	UP	Opposite		P00403	MT-CO2	Cytochrome c oxidase subunit 2, EC 7.1.1.9 (Cytochrome c oxidase polypeptide II)	-0.391578	DOWN	0.5346	UP	Opposite		P42765	ACAA2	3-ketoacyl-CoA thiolase, mitochondrial, EC 2.3.1.16 (Acetyl-CoA acetyltransferase, EC 2.3.1.9) (Acetyl-CoA acyltransferase) (Acyl-CoA hydrolase, mitochondrial, EC 3.1.2.-, EC 3.1.2.1, EC 3.1.2.2) (Beta-ketothiolase) (Mitochondrial 3-oxoacyl-CoA thiolase) (T1)	-0.354075	DOWN	0.542845	UP	Opposite
P56381	ATP5F1E	ATP synthase subunit epsilon, mitochondrial, ATPase subunit epsilon (ATP synthase F1 subunit epsilon)	-0.404297	DOWN	0.61432	UP	Opposite		P13073	COX4I1	Cytochrome c oxidase subunit 4 isoform 1, mitochondrial (Cytochrome c oxidase polypeptide IV) (Cytochrome c oxidase subunit IV isoform 1, COX IV-1)	-0.400148	DOWN	0.442047	UP	Opposite		P10809	HSPD1	60 kDa heat shock protein, mitochondrial, EC 5.6.1.7 (60 kDa chaperonin) (Chaperonin 60, CPN60) (Heat shock protein 60, HSP-60, Hsp60) (HuCHA60) (Mitochondrial matrix protein P1) (P60 lymphocyte protein)	-0.464474	DOWN	0.443406	UP	Opposite
O75964	ATP5MG	ATP synthase subunit g, mitochondrial, ATPase subunit g (ATP synthase membrane subunit g)	-0.361878	DOWN	0.494396	UP	Opposite		P20674	COX5A	Cytochrome c oxidase subunit 5A, mitochondrial (Cytochrome c oxidase polypeptide Va)	-0.331137	DOWN	0.552688	UP	Opposite		P24752	ACAT1	Acetyl-CoA acetyltransferase, mitochondrial, EC 2.3.1.9 (Acetoacetyl-CoA thiolase) (T2)	-0.203346	DOWN	0.577192	UP	Opposite
P18859	ATP5PF	ATP synthase-coupling factor 6, mitochondrial, ATPase subunit F6 (ATP synthase peripheral stalk subunit F6)	-0.253888	DOWN	0.710727	UP	Opposite		P10606	COX5B	Cytochrome c oxidase subunit 5B, mitochondrial (Cytochrome c oxidase polypeptide Vb)	-0.64515	DOWN	0.505535	UP	Opposite		Q99798	ACO2	Aconitate hydratase, mitochondrial, Aconitase, EC 4.2.1.3 (Citrate hydro-lyase)	-0.321902	DOWN	0.444864	UP	Opposite
Q8IYB8	SUPV3L1	ATP-dependent RNA helicase SUPV3L1, mitochondrial, EC 3.6.4.13 (Suppressor of var1 3-like protein 1, SUV3-like protein 1)	-1.9614	DOWN	0.330479	UP	Opposite		Q02221	COX6A2	Cytochrome c oxidase subunit 6A2, mitochondrial (Cytochrome c oxidase polypeptide VIa-heart, COXVIAH) (Cytochrome c oxidase subunit VIA-muscle, COX VIa-M)	-1.1574	DOWN	0.294493	UP	Opposite		O14561	NDUFAB1	Acyl carrier protein, mitochondrial, ACP (CI-SDAP) (NADH-ubiquinone oxidoreductase 9.6 kDa subunit)	-0.289705	DOWN	0.352319	UP	Opposite
Q8NI60	COQ8A	Atypical kinase COQ8A, mitochondrial, EC 2.7.-.- (Chaperone activity of bc1 complex-like, Chaperone-ABC1-like) (Coenzyme Q protein 8A) (aarF domain-containing protein kinase 3)	-0.367643	DOWN	0.292198	UP	Opposite		P14854	COX6B1	Cytochrome c oxidase subunit 6B1 (Cytochrome c oxidase subunit VIb isoform 1, COX VIb-1)	-0.329729	DOWN	0.503408	UP	Opposite		Q6P587	FAHD1	Acylpyruvase FAHD1, mitochondrial, EC 3.7.1.5 (Fumarylacetoacetate hydrolase domain-containing protein 1, FAH domain-containing protein 1) (Oxaloacetate decarboxylase, OAA decarboxylase, EC 4.1.1.112) (YisK-like protein)	-0.71092	DOWN	0.366872	UP	Opposite
Q9BXK5	BCL2L13	Bcl-2-like protein 13, Bcl2-L-13 (Bcl-rambo) (Protein Mil1)	-0.276754	DOWN	0.18266	UP	Opposite		P24310	COX7A1	Cytochrome c oxidase subunit 7A1, mitochondrial (Cytochrome c oxidase subunit VIIa-heart, Cytochrome c oxidase subunit VIIa-H) (Cytochrome c oxidase subunit VIIa-muscle, Cytochrome c oxidase subunit VIIa-M)	-0.355869	DOWN	0.524183	UP	Opposite		P54819	AK2	Adenylate kinase 2, mitochondrial, AK 2, EC 2.7.4.3 (ATP-AMP transphosphorylase 2) (ATP:AMP phosphotransferase) (Adenylate monophosphate kinase) [Cleaved into: Adenylate kinase 2, mitochondrial, N-terminally processed ]	-0.54928	DOWN	0.293786	UP	Opposite
O75746	SLC25A12	Calcium-binding mitochondrial carrier protein Aralar1 (Mitochondrial aspartate glutamate carrier 1) (Solute carrier family 25 member 12)	-0.221414	DOWN	0.217766	UP	Opposite		O00483	NDUFA4	Cytochrome c oxidase subunit NDUFA4 (Complex I-MLRQ, CI-MLRQ) (NADH-ubiquinone oxidoreductase MLRQ subunit)	-0.469868	DOWN	0.526166	UP	Opposite		Q8N142	ADSS1	Adenylosuccinate synthetase isozyme 1, AMPSase 1, AdSS 1, EC 6.3.4.4 (Adenylosuccinate synthetase, basic isozyme) (Adenylosuccinate synthetase, muscle isozyme, M-type adenylosuccinate synthetase) (Adenylosuccinate synthetase-like 1, AdSSL1) (IMP--aspartate ligase 1)	-0.231661	DOWN	-0.205782	DOWN	Same
P16152	CBR1	Carbonyl reductase [NADPH] 1, EC 1.1.1.184 (15-hydroxyprostaglandin dehydrogenase [NADP(+)], EC 1.1.1.196, EC 1.1.1.197) (20-beta-hydroxysteroid dehydrogenase) (Alcohol dehydrogenase [NAD(P)+] CBR1, EC 1.1.1.71) (NADPH-dependent carbonyl reductase 1) (Prostaglandin 9-ketoreductase, PG-9-KR) (Prostaglandin-E(2) 9-reductase, EC 1.1.1.189) (Short chain dehydrogenase/reductase family 21C member 1)	-0.502635	DOWN	0.268988	UP	Opposite		P08574	CYC1	Cytochrome c1, heme protein, mitochondrial, EC 7.1.1.8 (Complex III subunit 4) (Complex III subunit IV) (Cytochrome b-c1 complex subunit 4) (Ubiquinol-cytochrome-c reductase complex cytochrome c1 subunit, Cytochrome c-1)	-0.361203	DOWN	0.402397	UP	Opposite		P40123	CAP2	Adenylyl cyclase-associated protein 2, CAP 2	-0.346924	DOWN	-0.264643	DOWN	Same
Q5U5X0	LYRM7	Complex III assembly factor LYRM7 (LYR motif-containing protein 7)	-0.427484	DOWN	0.475049	UP	Opposite		Q02338	BDH1	D-beta-hydroxybutyrate dehydrogenase, mitochondrial, EC 1.1.1.30 (3-hydroxybutyrate dehydrogenase, BDH) (Short chain dehydrogenase/reductase family 9C member 1)	-0.657067	DOWN	0.601644	UP	Opposite		P12235	SLC25A4	ADP/ATP translocase 1 (ADP,ATP carrier protein 1) (ADP,ATP carrier protein, heart/skeletal muscle isoform T1) (Adenine nucleotide translocator 1, ANT 1) (Solute carrier family 25 member 4)	-0.318049	DOWN	0.472973	UP	Opposite
P22695	UQCRC2	Cytochrome b-c1 complex subunit 2, mitochondrial (Complex III subunit 2) (Core protein II) (Ubiquinol-cytochrome-c reductase complex core protein 2)	-0.268421	DOWN	0.2347	UP	Opposite		P38117	ETFB	Electron transfer flavoprotein subunit beta, Beta-ETF	-0.467928	DOWN	0.649843	UP	Opposite		P12236	SLC25A6	ADP/ATP translocase 3 (ADP,ATP carrier protein 3) (ADP,ATP carrier protein, isoform T2, ANT 2) (Adenine nucleotide translocator 3, ANT 3) (Solute carrier family 25 member 6) [Cleaved into: ADP/ATP translocase 3, N-terminally processed ]	-0.440651	DOWN	0.411955	UP	Opposite
P10606	COX5B	Cytochrome c oxidase subunit 5B, mitochondrial (Cytochrome c oxidase polypeptide Vb)	-0.490912	DOWN	0.505535	UP	Opposite		P07954	FH	Fumarate hydratase, mitochondrial, Fumarase, HsFH, EC 4.2.1.2	-0.363944	DOWN	0.456627	UP	Opposite		Q9Y4W6	AFG3L2	AFG3-like protein 2, EC 3.4.24.- (Paraplegin-like protein)	-0.345087	DOWN	0.308482	UP	Opposite
P14854	COX6B1	Cytochrome c oxidase subunit 6B1 (Cytochrome c oxidase subunit VIb isoform 1, COX VIb-1)	-0.228389	DOWN	0.503408	UP	Opposite		P09382	LGALS1	Galectin-1, Gal-1 (14 kDa laminin-binding protein, HLBP14) (14 kDa lectin) (Beta-galactoside-binding lectin L-14-I) (Galaptin) (HBL) (HPL) (Lactose-binding lectin 1) (Lectin galactoside-binding soluble 1) (Putative MAPK-activating protein PM12) (S-Lac lectin 1)	0.60804	UP	-0.489847	DOWN	Opposite		P24298	GPT	Alanine aminotransferase 1, ALT1, EC 2.6.1.2 (Glutamate pyruvate transaminase 1, GPT 1) (Glutamic--alanine transaminase 1) (Glutamic--pyruvic transaminase 1)	-0.491449	DOWN	0.274013	UP	Opposite
P09669	COX6C	Cytochrome c oxidase subunit 6C (Cytochrome c oxidase polypeptide VIc)	-0.335222	DOWN	0.636052	UP	Opposite		P0DPI2	GATD3A	Glutamine amidotransferase-like class 1 domain-containing protein 3, mitochondrial	-0.539855	DOWN	0.601177	UP	Opposite		P30837	ALDH1B1	Aldehyde dehydrogenase X, mitochondrial, EC 1.2.1.3 (Aldehyde dehydrogenase 5) (Aldehyde dehydrogenase family 1 member B1)	-0.45503	DOWN	0.608263	UP	Opposite
P08574	CYC1	Cytochrome c1, heme protein, mitochondrial, EC 7.1.1.8 (Complex III subunit 4) (Complex III subunit IV) (Cytochrome b-c1 complex subunit 4) (Ubiquinol-cytochrome-c reductase complex cytochrome c1 subunit, Cytochrome c-1)	-0.28099	DOWN	0.402397	UP	Opposite		P21695	GPD1	Glycerol-3-phosphate dehydrogenase [NAD(+)], cytoplasmic, GPD-C, GPDH-C, EC 1.1.1.8	0.390781	UP	-0.444431	DOWN	Opposite		P05091	ALDH2	Aldehyde dehydrogenase, mitochondrial, EC 1.2.1.3 (ALDH class 2) (ALDH-E2) (ALDHI)	-0.567359	DOWN	0.298625	UP	Opposite
Q02338	BDH1	D-beta-hydroxybutyrate dehydrogenase, mitochondrial, EC 1.1.1.30 (3-hydroxybutyrate dehydrogenase, BDH) (Short chain dehydrogenase/reductase family 9C member 1)	-0.465146	DOWN	0.601644	UP	Opposite		P54652	HSPA2	Heat shock-related 70 kDa protein 2, Heat shock 70 kDa protein 2	0.497292	UP	-0.433452	DOWN	Opposite		Q13424	SNTA1	Alpha-1-syntrophin (59 kDa dystrophin-associated protein A1 acidic component 1) (Pro-TGF-alpha cytoplasmic domain-interacting protein 1, TACIP1) (Syntrophin-1)	-0.371806	DOWN	-0.184069	DOWN	Same
Q9NR28	DIABLO	Diablo IAP-binding mitochondrial protein (Diablo homolog, mitochondrial) (Direct IAP-binding protein with low pI) (Second mitochondria-derived activator of caspase, Smac)	-0.359463	DOWN	0.366437	UP	Opposite		P53701	HCCS	Holocytochrome c-type synthase, EC 4.4.1.17 (Cytochrome c-type heme lyase)	-1.22653	DOWN	0.307262	UP	Opposite		P27338	MAOB	Amine oxidase [flavin-containing] B, EC 1.4.3.21, EC 1.4.3.4 (Monoamine oxidase type B, MAO-B)	-0.353778	DOWN	0.262255	UP	Opposite
P13804	ETFA	Electron transfer flavoprotein subunit alpha, mitochondrial, Alpha-ETF	-0.364073	DOWN	0.673937	UP	Opposite		P40926	MDH2	Malate dehydrogenase, mitochondrial, EC 1.1.1.37	-0.257063	DOWN	0.375606	UP	Opposite		P17174	GOT1	Aspartate aminotransferase, cytoplasmic, cAspAT, EC 2.6.1.1, EC 2.6.1.3 (Cysteine aminotransferase, cytoplasmic) (Cysteine transaminase, cytoplasmic, cCAT) (Glutamate oxaloacetate transaminase 1) (Transaminase A)	-0.330894	DOWN	0.338361	UP	Opposite
P38117	ETFB	Electron transfer flavoprotein subunit beta, Beta-ETF	-0.379504	DOWN	0.649843	UP	Opposite		P11310	ACADM	Medium-chain specific acyl-CoA dehydrogenase, mitochondrial, MCAD, EC 1.3.8.7 (Medium chain acyl-CoA dehydrogenase, MCADH)	-0.371602	DOWN	0.611301	UP	Opposite		P00505	GOT2	Aspartate aminotransferase, mitochondrial, mAspAT, EC 2.6.1.1, EC 2.6.1.7 (Fatty acid-binding protein, FABP-1) (Glutamate oxaloacetate transaminase 2) (Kynurenine aminotransferase 4) (Kynurenine aminotransferase IV) (Kynurenine--oxoglutarate transaminase 4) (Kynurenine--oxoglutarate transaminase IV) (Plasma membrane-associated fatty acid-binding protein, FABPpm) (Transaminase A)	-0.555685	DOWN	0.46049	UP	Opposite
Q16134	ETFDH	Electron transfer flavoprotein-ubiquinone oxidoreductase, mitochondrial, ETF-QO, ETF-ubiquinone oxidoreductase, EC 1.5.5.1 (Electron-transferring-flavoprotein dehydrogenase, ETF dehydrogenase)	-0.304022	DOWN	0.560526	UP	Opposite		Q02978	SLC25A11	Mitochondrial 2-oxoglutarate/malate carrier protein, OGCP (Solute carrier family 25 member 11)	-0.315198	DOWN	0.556568	UP	Opposite		P24539	ATP5PB	ATP synthase F(0) complex subunit B1, mitochondrial (ATP synthase peripheral stalk-membrane subunit b) (ATP synthase proton-transporting mitochondrial F(0) complex subunit B1) (ATP synthase subunit b, ATPase subunit b)	-0.275496	DOWN	0.588139	UP	Opposite
P49411	TUFM	Elongation factor Tu, mitochondrial, EF-Tu (P43)	-0.261021	DOWN	0.368342	UP	Opposite		Q3ZCQ8	TIMM50	Mitochondrial import inner membrane translocase subunit TIM50	-0.445922	DOWN	0.314829	UP	Opposite		Q96IX5	ATP5MD	ATP synthase membrane subunit K, mitochondrial (ATP synthase membrane subunit DAPIT, mitochondrial) (Diabetes-associated protein in insulin-sensitive tissues) (HCV F-transactivated protein 2) (Up-regulated during skeletal muscle growth protein 5)	-0.448865	DOWN	0.769702	UP	Opposite
Q86YB7	ECHDC2	Enoyl-CoA hydratase domain-containing protein 2, mitochondrial	-1.40017	DOWN	0.346085	UP	Opposite		P12882	MYH1	Myosin-1 (Myosin heavy chain 1) (Myosin heavy chain 2x, MyHC-2x) (Myosin heavy chain IIx/d, MyHC-IIx/d) (Myosin heavy chain, skeletal muscle, adult 1)	0.987848	UP	-1.3881	DOWN	Opposite		P00846	MT-ATP6	ATP synthase subunit a (F-ATPase protein 6)	-2.13144	DOWN	0.782659	UP	Opposite
P07954	FH	Fumarate hydratase, mitochondrial, Fumarase, HsFH, EC 4.2.1.2	-0.259869	DOWN	0.456627	UP	Opposite		Q14324	MYBPC2	Myosin-binding protein C, fast-type, Fast MyBP-C (C-protein, skeletal muscle fast isoform)	0.532466	UP	-0.822497	DOWN	Opposite		P25705	ATP5F1A	ATP synthase subunit alpha, mitochondrial (ATP synthase F1 subunit alpha)	-0.19895	DOWN	0.455536	UP	Opposite
Q9UBQ7	GRHPR	Glyoxylate reductase/hydroxypyruvate reductase, EC 1.1.1.79, EC 1.1.1.81	-0.25951	DOWN	0.155629	UP	Opposite		Q13423	NNT	NAD(P) transhydrogenase, mitochondrial, EC 7.1.1.1 (Nicotinamide nucleotide transhydrogenase) (Pyridine nucleotide transhydrogenase)	-0.371986	DOWN	0.588062	UP	Opposite		P06576	ATP5F1B	ATP synthase subunit beta, mitochondrial, EC 7.1.2.2 (ATP synthase F1 subunit beta)	-0.212974	DOWN	0.574201	UP	Opposite
Q9BX68	HINT2	Adenosine 5'-monophosphoramidase HINT2, EC 3.9.1.- (HINT-3) (HIT-17kDa) (Histidine triad nucleotide-binding protein 2, mitochondrial, HINT-2) (PKCI-1-related HIT protein)	-0.384666	DOWN	0.526767	UP	Opposite		Q9NTG7	SIRT3	NAD-dependent protein deacetylase sirtuin-3, mitochondrial, hSIRT3, EC 2.3.1.286 (Regulatory protein SIR2 homolog 3) (SIR2-like protein 3)	-0.8047	DOWN	0.483971	UP	Opposite		O75947	ATP5PD	ATP synthase subunit d, mitochondrial, ATPase subunit d (ATP synthase peripheral stalk subunit d)	-0.247005	DOWN	0.525525	UP	Opposite
Q6YN16	HSDL2	Hydroxysteroid dehydrogenase-like protein 2, EC 1.-.-.- (Short chain dehydrogenase/reductase family 13C member 1)	-0.320634	DOWN	0.479029	UP	Opposite		O95299	NDUFA10	NADH dehydrogenase [ubiquinone] 1 alpha subcomplex subunit 10, mitochondrial (Complex I-42kD, CI-42kD) (NADH-ubiquinone oxidoreductase 42 kDa subunit)	-0.308681	DOWN	0.489636	UP	Opposite		P56385	ATP5ME	ATP synthase subunit e, mitochondrial, ATPase subunit e (ATP synthase membrane subunit e) [Cleaved into: ATP synthase subunit e, mitochondrial, N-terminally processed ]	-0.404541	DOWN	0.627345	UP	Opposite
Q9UKU7	ACAD8	Isobutyryl-CoA dehydrogenase, mitochondrial, IBDH, EC 1.3.8.- (Activator-recruited cofactor 42 kDa component, ARC42) (Acyl-CoA dehydrogenase family member 8, ACAD-8)	-0.475514	DOWN	0.371622	UP	Opposite		O43678	NDUFA2	NADH dehydrogenase [ubiquinone] 1 alpha subcomplex subunit 2 (Complex I-B8, CI-B8) (NADH-ubiquinone oxidoreductase B8 subunit)	-0.432427	DOWN	0.54549	UP	Opposite		P56381	ATP5F1E	ATP synthase subunit epsilon, mitochondrial, ATPase subunit epsilon (ATP synthase F1 subunit epsilon)	-0.662735	DOWN	0.61432	UP	Opposite
O43837	IDH3B	Isocitrate dehydrogenase [NAD] subunit beta, mitochondrial (Isocitric dehydrogenase subunit beta) (NAD(+)-specific ICDH subunit beta)	-0.464338	DOWN	0.354948	UP	Opposite		Q16718	NDUFA5	NADH dehydrogenase [ubiquinone] 1 alpha subcomplex subunit 5 (Complex I subunit B13) (Complex I-13kD-B, CI-13kD-B) (NADH-ubiquinone oxidoreductase 13 kDa-B subunit)	-0.416855	DOWN	0.410655	UP	Opposite		O75964	ATP5MG	ATP synthase subunit g, mitochondrial, ATPase subunit g (ATP synthase membrane subunit g)	-0.477738	DOWN	0.494396	UP	Opposite
P11310	ACADM	Medium-chain specific acyl-CoA dehydrogenase, mitochondrial, MCAD, EC 1.3.8.7 (Medium chain acyl-CoA dehydrogenase, MCADH)	-0.299396	DOWN	0.611301	UP	Opposite		P51970	NDUFA8	NADH dehydrogenase [ubiquinone] 1 alpha subcomplex subunit 8 (Complex I-19kD, CI-19kD) (Complex I-PGIV, CI-PGIV) (NADH-ubiquinone oxidoreductase 19 kDa subunit)	-0.355458	DOWN	0.429	UP	Opposite		P48047	ATP5PO	ATP synthase subunit O, mitochondrial (ATP synthase peripheral stalk subunit OSCP) (Oligomycin sensitivity conferral protein, OSCP)	-0.234564	DOWN	0.506773	UP	Opposite
Q6UXV4	APOOL	MICOS complex subunit MIC27 (Apolipoprotein O-like) (Protein FAM121A)	-0.403389	DOWN	0.376901	UP	Opposite		Q16795	NDUFA9	NADH dehydrogenase [ubiquinone] 1 alpha subcomplex subunit 9, mitochondrial (Complex I-39kD, CI-39kD) (NADH-ubiquinone oxidoreductase 39 kDa subunit)	-0.418885	DOWN	0.538979	UP	Opposite		P18859	ATP5PF	ATP synthase-coupling factor 6, mitochondrial, ATPase subunit F6 (ATP synthase peripheral stalk subunit F6)	-0.382281	DOWN	0.710727	UP	Opposite
Q9Y6C9	MTCH2	Mitochondrial carrier homolog 2 (Met-induced mitochondrial protein)	-0.274249	DOWN	0.387844	UP	Opposite		O96000	NDUFB10	NADH dehydrogenase [ubiquinone] 1 beta subcomplex subunit 10 (Complex I-PDSW, CI-PDSW) (NADH-ubiquinone oxidoreductase PDSW subunit)	-0.382624	DOWN	0.508218	UP	Opposite		Q9NVI7	ATAD3A	ATPase family AAA domain-containing protein 3A	-0.642644	DOWN	0.362223	UP	Opposite
Q3ZCQ8	TIMM50	Mitochondrial import inner membrane translocase subunit TIM50	-0.342098	DOWN	0.314829	UP	Opposite		O75306	NDUFS2	NADH dehydrogenase [ubiquinone] iron-sulfur protein 2, mitochondrial, EC 7.1.1.2 (Complex I-49kD, CI-49kD) (NADH-ubiquinone oxidoreductase 49 kDa subunit)	-0.359104	DOWN	0.337266	UP	Opposite		O75027	ABCB7	Iron-sulfur clusters transporter ABCB7, mitochondrial (ATP-binding cassette sub-family B member 7, mitochondrial) (ATP-binding cassette transporter 7, ABC transporter 7 protein)	-0.544983	DOWN	0.561621	UP	Opposite
Q9NTG7	SIRT3	NAD-dependent protein deacetylase sirtuin-3, mitochondrial, hSIRT3, EC 2.3.1.286 (Regulatory protein SIR2 homolog 3) (SIR2-like protein 3)	-0.891489	DOWN	0.483971	UP	Opposite		O75489	NDUFS3	NADH dehydrogenase [ubiquinone] iron-sulfur protein 3, mitochondrial, EC 7.1.1.2 (Complex I-30kD, CI-30kD) (NADH-ubiquinone oxidoreductase 30 kDa subunit)	-0.326475	DOWN	0.435773	UP	Opposite		O76031	CLPX	ATP-dependent Clp protease ATP-binding subunit clpX-like, mitochondrial	-0.887394	DOWN	0.35783	UP	Opposite
O43678	NDUFA2	NADH dehydrogenase [ubiquinone] 1 alpha subcomplex subunit 2 (Complex I-B8, CI-B8) (NADH-ubiquinone oxidoreductase B8 subunit)	-0.32222	DOWN	0.54549	UP	Opposite		O43920	NDUFS5	NADH dehydrogenase [ubiquinone] iron-sulfur protein 5 (Complex I-15 kDa, CI-15 kDa) (NADH-ubiquinone oxidoreductase 15 kDa subunit)	-0.532706	DOWN	0.572864	UP	Opposite		Q8IYB8	SUPV3L1	ATP-dependent RNA helicase SUPV3L1, mitochondrial, EC 3.6.4.13 (Suppressor of var1 3-like protein 1, SUV3-like protein 1)	-0.639226	DOWN	0.330479	UP	Opposite
Q16718	NDUFA5	NADH dehydrogenase [ubiquinone] 1 alpha subcomplex subunit 5 (Complex I subunit B13) (Complex I-13kD-B, CI-13kD-B) (NADH-ubiquinone oxidoreductase 13 kDa-B subunit)	-0.310608	DOWN	0.410655	UP	Opposite		P28331	NDUFS1	NADH-ubiquinone oxidoreductase 75 kDa subunit, mitochondrial, EC 7.1.1.2 (Complex I-75kD, CI-75kD)	-0.32092	DOWN	0.442802	UP	Opposite		Q8NI60	COQ8A	Atypical kinase COQ8A, mitochondrial, EC 2.7.-.- (Chaperone activity of bc1 complex-like, Chaperone-ABC1-like) (Coenzyme Q protein 8A) (aarF domain-containing protein kinase 3)	-0.254911	DOWN	0.292198	UP	Opposite
P51970	NDUFA8	NADH dehydrogenase [ubiquinone] 1 alpha subcomplex subunit 8 (Complex I-19kD, CI-19kD) (Complex I-PGIV, CI-PGIV) (NADH-ubiquinone oxidoreductase 19 kDa subunit)	-0.227957	DOWN	0.429	UP	Opposite		P03905	MT-ND4	NADH-ubiquinone oxidoreductase chain 4, EC 7.1.1.2 (NADH dehydrogenase subunit 4)	-0.516923	DOWN	0.592854	UP	Opposite		Q9BXK5	BCL2L13	Bcl-2-like protein 13, Bcl2-L-13 (Bcl-rambo) (Protein Mil1)	-0.379783	DOWN	0.18266	UP	Opposite
Q16795	NDUFA9	NADH dehydrogenase [ubiquinone] 1 alpha subcomplex subunit 9, mitochondrial (Complex I-39kD, CI-39kD) (NADH-ubiquinone oxidoreductase 39 kDa subunit)	-0.335644	DOWN	0.538979	UP	Opposite		Q53GG5	PDLIM3	PDZ and LIM domain protein 3 (Actinin-associated LIM protein) (Alpha-actinin-2-associated LIM protein)	0.386702	UP	-0.400787	DOWN	Opposite		P31939	ATIC	Bifunctional purine biosynthesis protein ATIC (AICAR transformylase/inosine monophosphate cyclohydrolase, ATIC) [Cleaved into: Bifunctional purine biosynthesis protein ATIC, N-terminally processed ] [Includes: Phosphoribosylaminoimidazolecarboxamide formyltransferase, EC 2.1.2.3 (5-aminoimidazole-4-carboxamide ribonucleotide formyltransferase, AICAR formyltransferase) (AICAR transformylase); Inos…	-0.450497	DOWN	-0.189051	DOWN	Same
O75438	NDUFB1	NADH dehydrogenase [ubiquinone] 1 beta subcomplex subunit 1 (Complex I-MNLL, CI-MNLL) (NADH-ubiquinone oxidoreductase MNLL subunit)	-0.350954	DOWN	0.542617	UP	Opposite		Q06830	PRDX1	Peroxiredoxin-1, EC 1.11.1.24 (Natural killer cell-enhancing factor A, NKEF-A) (Proliferation-associated gene protein, PAG) (Thioredoxin peroxidase 2) (Thioredoxin-dependent peroxide reductase 2) (Thioredoxin-dependent peroxiredoxin 1)	0.268412	UP	-0.314651	DOWN	Opposite		O75746	SLC25A12	Calcium-binding mitochondrial carrier protein Aralar1 (Mitochondrial aspartate glutamate carrier 1) (Solute carrier family 25 member 12)	-0.299254	DOWN	0.217766	UP	Opposite
P49821	NDUFV1	NADH dehydrogenase [ubiquinone] flavoprotein 1, mitochondrial, EC 7.1.1.2 (Complex I-51kD, CI-51kD) (NADH dehydrogenase flavoprotein 1) (NADH-ubiquinone oxidoreductase 51 kDa subunit)	-0.286465	DOWN	0.45818	UP	Opposite		P30044	PRDX5	Peroxiredoxin-5, mitochondrial, EC 1.11.1.24 (Alu corepressor 1) (Antioxidant enzyme B166, AOEB166) (Liver tissue 2D-page spot 71B) (PLP) (Peroxiredoxin V, Prx-V) (Peroxisomal antioxidant enzyme) (TPx type VI) (Thioredoxin peroxidase PMP20) (Thioredoxin-dependent peroxiredoxin 5)	-0.317874	DOWN	0.338776	UP	Opposite		P07451	CA3	Carbonic anhydrase 3, EC 4.2.1.1 (Carbonate dehydratase III) (Carbonic anhydrase III, CA-III)	0.262827	UP	-0.299008	DOWN	Opposite
O75489	NDUFS3	NADH dehydrogenase [ubiquinone] iron-sulfur protein 3, mitochondrial, EC 7.1.1.2 (Complex I-30kD, CI-30kD) (NADH-ubiquinone oxidoreductase 30 kDa subunit)	-0.313224	DOWN	0.435773	UP	Opposite		Q00325	SLC25A3	Phosphate carrier protein, mitochondrial (Phosphate transport protein, PTP) (Solute carrier family 25 member 3)	-0.333388	DOWN	0.489429	UP	Opposite		P16152	CBR1	Carbonyl reductase [NADPH] 1, EC 1.1.1.184 (15-hydroxyprostaglandin dehydrogenase [NADP(+)], EC 1.1.1.196, EC 1.1.1.197) (20-beta-hydroxysteroid dehydrogenase) (Alcohol dehydrogenase [NAD(P)+] CBR1, EC 1.1.1.71) (NADPH-dependent carbonyl reductase 1) (Prostaglandin 9-ketoreductase, PG-9-KR) (Prostaglandin-E(2) 9-reductase, EC 1.1.1.189) (Short chain dehydrogenase/reductase family 21C member 1)	-0.612067	DOWN	0.268988	UP	Opposite
P28331	NDUFS1	NADH-ubiquinone oxidoreductase 75 kDa subunit, mitochondrial, EC 7.1.1.2 (Complex I-75kD, CI-75kD)	-0.262965	DOWN	0.442802	UP	Opposite		P35232	PHB	Prohibitin 1	-0.332253	DOWN	0.326143	UP	Opposite		Q96DG6	CMBL	Carboxymethylenebutenolidase homolog, EC 3.1.-.-	-0.345335	DOWN	-0.440965	DOWN	Same
P03905	MT-ND4	NADH-ubiquinone oxidoreductase chain 4, EC 7.1.1.2 (NADH dehydrogenase subunit 4)	-0.459024	DOWN	0.592854	UP	Opposite		P08559	PDHA1	Pyruvate dehydrogenase E1 component subunit alpha, somatic form, mitochondrial, EC 1.2.4.1 (PDHE1-A type I)	-0.312258	DOWN	0.439725	UP	Opposite		Q92523	CPT1B	Carnitine O-palmitoyltransferase 1, muscle isoform, CPT1-M, EC 2.3.1.21 (Carnitine O-palmitoyltransferase I, muscle isoform, CPT I, CPTI-M) (Carnitine palmitoyltransferase 1B) (Carnitine palmitoyltransferase I-like protein)	-0.311012	DOWN	0.408313	UP	Opposite
P03915	MT-ND5	NADH-ubiquinone oxidoreductase chain 5, EC 7.1.1.2 (NADH dehydrogenase subunit 5)	-0.44649	DOWN	0.732385	UP	Opposite		P31040	SDHA	Succinate dehydrogenase [ubiquinone] flavoprotein subunit, mitochondrial, EC 1.3.5.1 (Flavoprotein subunit of complex II, Fp)	-0.286811	DOWN	0.420136	UP	Opposite		P23786	CPT2	Carnitine O-palmitoyltransferase 2, mitochondrial, EC 2.3.1.21 (Carnitine palmitoyltransferase II, CPT II)	-0.40727	DOWN	0.280899	UP	Opposite
P30044	PRDX5	Peroxiredoxin-5, mitochondrial, EC 1.11.1.24 (Alu corepressor 1) (Antioxidant enzyme B166, AOEB166) (Liver tissue 2D-page spot 71B) (PLP) (Peroxiredoxin V, Prx-V) (Peroxisomal antioxidant enzyme) (TPx type VI) (Thioredoxin peroxidase PMP20) (Thioredoxin-dependent peroxiredoxin 5)	-0.3018	DOWN	0.338776	UP	Opposite		P53597	SUCLG1	Succinate--CoA ligase [ADP/GDP-forming] subunit alpha, mitochondrial, EC 6.2.1.4, EC 6.2.1.5 (Succinyl-CoA synthetase subunit alpha, SCS-alpha)	-0.553518	DOWN	0.573892	UP	Opposite		Q96MF6	COQ10A	Coenzyme Q-binding protein COQ10 homolog A, mitochondrial	-0.4323	DOWN	0.326969	UP	Opposite
P35232	PHB	Prohibitin 1	-0.251718	DOWN	0.326143	UP	Opposite											Q07021	C1QBP	Complement component 1 Q subcomponent-binding protein, mitochondrial (ASF/SF2-associated protein p32) (Glycoprotein gC1qBP, C1qBP) (Hyaluronan-binding protein 1) (Mitochondrial matrix protein p32) (gC1q-R protein) (p33, SF2AP32)	-0.461827	DOWN	0.248689	UP	Opposite
Q99623	PHB2	Prohibitin-2 (B-cell receptor-associated protein BAP37) (D-prohibitin) (Repressor of estrogen receptor activity)	-0.310046	DOWN	0.311711	UP	Opposite											Q5U5X0	LYRM7	Complex III assembly factor LYRM7 (LYR motif-containing protein 7)	-0.638781	DOWN	0.475049	UP	Opposite
P08559	PDHA1	Pyruvate dehydrogenase E1 component subunit alpha, somatic form, mitochondrial, EC 1.2.4.1 (PDHE1-A type I)	-0.207936	DOWN	0.439725	UP	Opposite											Q9UNS2	COPS3	COP9 signalosome complex subunit 3, SGN3, Signalosome subunit 3 (JAB1-containing signalosome subunit 3)	-0.568772	DOWN	-0.107453	DOWN	Same
Q9Y512	SAMM50	Sorting and assembly machinery component 50 homolog (Transformation-related gene 3 protein, TRG-3)	-0.321561	DOWN	0.343487	UP	Opposite											P17540	CKMT2	Creatine kinase S-type, mitochondrial, EC 2.7.3.2 (Basic-type mitochondrial creatine kinase, Mib-CK) (Sarcomeric mitochondrial creatine kinase, S-MtCK)	-0.457149	DOWN	0.668986	UP	Opposite
P22307	SCP2	Sterol carrier protein 2, SCP-2 (Acetyl-CoA C-myristoyltransferase, EC 2.3.1.155) (Non-specific lipid-transfer protein, NSL-TP) (Propanoyl-CoA C-acyltransferase, EC 2.3.1.176) (SCP-2/3-oxoacyl-CoA thiolase) (SCP-2/thiolase, EC 2.3.1.16) (SCP-chi) (SCPX) (Sterol carrier protein X, SCP-X)	-0.365792	DOWN	0.283166	UP	Opposite											P00156	MT-CYB	Cytochrome b (Complex III subunit 3) (Complex III subunit III) (Cytochrome b-c1 complex subunit 3) (Ubiquinol-cytochrome-c reductase complex cytochrome b subunit)	-0.578394	DOWN	0.383747	UP	Opposite
P38646	HSPA9	Stress-70 protein, mitochondrial (75 kDa glucose-regulated protein, GRP-75) (Heat shock 70 kDa protein 9) (Mortalin, MOT) (Peptide-binding protein 74, PBP74)	-0.291955	DOWN	0.50611	UP	Opposite											P31930	UQCRC1	Cytochrome b-c1 complex subunit 1, mitochondrial (Complex III subunit 1) (Core protein I) (Ubiquinol-cytochrome-c reductase complex core protein 1)	-0.282564	DOWN	0.411458	UP	Opposite
Q96I99	SUCLG2	Succinate--CoA ligase [GDP-forming] subunit beta, mitochondrial, EC 6.2.1.4 (GTP-specific succinyl-CoA synthetase subunit beta, G-SCS, GTPSCS) (Succinyl-CoA synthetase beta-G chain, SCS-betaG)	-0.314109	DOWN	1.01019	UP	Opposite											P22695	UQCRC2	Cytochrome b-c1 complex subunit 2, mitochondrial (Complex III subunit 2) (Core protein II) (Ubiquinol-cytochrome-c reductase complex core protein 2)	-0.373977	DOWN	0.2347	UP	Opposite
Q16762	TST	Thiosulfate sulfurtransferase, EC 2.8.1.1 (Rhodanese)	-0.459932	DOWN	0.387768	UP	Opposite											P14927	UQCRB	Cytochrome b-c1 complex subunit 7 (Complex III subunit 7) (Complex III subunit VII) (QP-C) (Ubiquinol-cytochrome c reductase complex 14 kDa protein)	-0.295282	DOWN	0.494787	UP	Opposite
Q9H061	TMEM126A	Transmembrane protein 126A	-0.505774	DOWN	0.760752	UP	Opposite											Q9UDW1	UQCR10	Cytochrome b-c1 complex subunit 9 (Complex III subunit 9) (Complex III subunit X) (Cytochrome c1 non-heme 7 kDa protein) (Ubiquinol-cytochrome c reductase complex 7.2 kDa protein)	-0.996502	DOWN	0.230521	UP	Opposite
																		P47985	UQCRFS1	Cytochrome b-c1 complex subunit Rieske, mitochondrial, EC 7.1.1.8 (Complex III subunit 5) (Cytochrome b-c1 complex subunit 5) (Rieske iron-sulfur protein, RISP) (Rieske protein UQCRFS1) (Ubiquinol-cytochrome c reductase iron-sulfur subunit) [Cleaved into: Cytochrome b-c1 complex subunit 9, Su9, Subunit 9 (8 kDa subunit 9) (Complex III subunit IX) (Cytochrome b-c1 complex subunit 11) (UQCRFS1 mito…	-0.320252	DOWN	0.488741	UP	Opposite
																		P00403	MT-CO2	Cytochrome c oxidase subunit 2, EC 7.1.1.9 (Cytochrome c oxidase polypeptide II)	-0.204407	DOWN	0.5346	UP	Opposite
																		P13073	COX4I1	Cytochrome c oxidase subunit 4 isoform 1, mitochondrial (Cytochrome c oxidase polypeptide IV) (Cytochrome c oxidase subunit IV isoform 1, COX IV-1)	-0.15831	DOWN	0.442047	UP	Opposite
																		P20674	COX5A	Cytochrome c oxidase subunit 5A, mitochondrial (Cytochrome c oxidase polypeptide Va)	-0.342611	DOWN	0.552688	UP	Opposite
																		P10606	COX5B	Cytochrome c oxidase subunit 5B, mitochondrial (Cytochrome c oxidase polypeptide Vb)	-0.707213	DOWN	0.505535	UP	Opposite
																		Q02221	COX6A2	Cytochrome c oxidase subunit 6A2, mitochondrial (Cytochrome c oxidase polypeptide VIa-heart, COXVIAH) (Cytochrome c oxidase subunit VIA-muscle, COX VIa-M)	-0.496918	DOWN	0.294493	UP	Opposite
																		P14854	COX6B1	Cytochrome c oxidase subunit 6B1 (Cytochrome c oxidase subunit VIb isoform 1, COX VIb-1)	-0.347937	DOWN	0.503408	UP	Opposite
																		P09669	COX6C	Cytochrome c oxidase subunit 6C (Cytochrome c oxidase polypeptide VIc)	-0.410366	DOWN	0.636052	UP	Opposite
																		P24310	COX7A1	Cytochrome c oxidase subunit 7A1, mitochondrial (Cytochrome c oxidase subunit VIIa-heart, Cytochrome c oxidase subunit VIIa-H) (Cytochrome c oxidase subunit VIIa-muscle, Cytochrome c oxidase subunit VIIa-M)	-0.443572	DOWN	0.524183	UP	Opposite
																		O14548	COX7A2L	Cytochrome c oxidase subunit 7A-related protein, mitochondrial (COX7a-related protein) (Cytochrome c oxidase subunit VIIa-related protein) (EB1)	-0.532995	DOWN	0.377561	UP	Opposite
																		O00483	NDUFA4	Cytochrome c oxidase subunit NDUFA4 (Complex I-MLRQ, CI-MLRQ) (NADH-ubiquinone oxidoreductase MLRQ subunit)	-0.355513	DOWN	0.526166	UP	Opposite
																		P08574	CYC1	Cytochrome c1, heme protein, mitochondrial, EC 7.1.1.8 (Complex III subunit 4) (Complex III subunit IV) (Cytochrome b-c1 complex subunit 4) (Ubiquinol-cytochrome-c reductase complex cytochrome c1 subunit, Cytochrome c-1)	-0.387207	DOWN	0.402397	UP	Opposite
																		Q02338	BDH1	D-beta-hydroxybutyrate dehydrogenase, mitochondrial, EC 1.1.1.30 (3-hydroxybutyrate dehydrogenase, BDH) (Short chain dehydrogenase/reductase family 9C member 1)	-0.684055	DOWN	0.601644	UP	Opposite
																		Q9NR28	DIABLO	Diablo IAP-binding mitochondrial protein (Diablo homolog, mitochondrial) (Direct IAP-binding protein with low pI) (Second mitochondria-derived activator of caspase, Smac)	-0.445625	DOWN	0.366437	UP	Opposite
																		P09622	DLD	Dihydrolipoyl dehydrogenase, mitochondrial, EC 1.8.1.4 (Dihydrolipoamide dehydrogenase) (Glycine cleavage system L protein)	-0.232078	DOWN	0.247568	UP	Opposite
																		P10515	DLAT	Dihydrolipoyllysine-residue acetyltransferase component of pyruvate dehydrogenase complex, mitochondrial, EC 2.3.1.12 (70 kDa mitochondrial autoantigen of primary biliary cirrhosis, PBC) (Dihydrolipoamide acetyltransferase component of pyruvate dehydrogenase complex) (M2 antigen complex 70 kDa subunit) (Pyruvate dehydrogenase complex component E2, PDC-E2, PDCE2)	-0.278275	DOWN	0.279956	UP	Opposite
																		P36957	DLST	Dihydrolipoyllysine-residue succinyltransferase component of 2-oxoglutarate dehydrogenase complex, mitochondrial, EC 2.3.1.61 (2-oxoglutarate dehydrogenase complex component E2, OGDC-E2) (Dihydrolipoamide succinyltransferase component of 2-oxoglutarate dehydrogenase complex) (E2K)	-0.451921	DOWN	0.370501	UP	Opposite
																		P51452	DUSP3	Dual specificity protein phosphatase 3, EC 3.1.3.16, EC 3.1.3.48 (Dual specificity protein phosphatase VHR) (Vaccinia H1-related phosphatase, VHR)	-0.392417	DOWN	-0.171492	DOWN	Same
																		P13804	ETFA	Electron transfer flavoprotein subunit alpha, mitochondrial, Alpha-ETF	-0.592534	DOWN	0.673937	UP	Opposite
																		P38117	ETFB	Electron transfer flavoprotein subunit beta, Beta-ETF	-0.398766	DOWN	0.649843	UP	Opposite
																		Q16134	ETFDH	Electron transfer flavoprotein-ubiquinone oxidoreductase, mitochondrial, ETF-QO, ETF-ubiquinone oxidoreductase, EC 1.5.5.1 (Electron-transferring-flavoprotein dehydrogenase, ETF dehydrogenase)	-0.375147	DOWN	0.560526	UP	Opposite
																		P26641	EEF1G	Elongation factor 1-gamma, EF-1-gamma (eEF-1B gamma)	-0.25089	DOWN	-0.180132	DOWN	Same
																		P13639	EEF2	Elongation factor 2, EF-2	-0.198115	DOWN	-0.113698	DOWN	Same
																		P49411	TUFM	Elongation factor Tu, mitochondrial, EF-Tu (P43)	-0.380807	DOWN	0.368342	UP	Opposite
																		Q9Y371	SH3GLB1	Endophilin-B1 (Bax-interacting factor 1, Bif-1) (SH3 domain-containing GRB2-like protein B1)	-0.774859	DOWN	-0.171951	DOWN	Same
																		Q9BV79	MECR	Enoyl-[acyl-carrier-protein] reductase, mitochondrial, EC 1.3.1.104 (2-enoyl thioester reductase) (Nuclear receptor-binding factor 1, HsNrbf-1, NRBF-1)	-0.561644	DOWN	0.406102	UP	Opposite
																		Q86YB7	ECHDC2	Enoyl-CoA hydratase domain-containing protein 2, mitochondrial	-1.03945	DOWN	0.346085	UP	Opposite
																		Q92506	HSD17B8	(3R)-3-hydroxyacyl-CoA dehydrogenase, EC 1.1.1.n12 (17-beta-hydroxysteroid dehydrogenase 8, 17-beta-HSD 8, HSD17B8) (3-ketoacyl-[acyl-carrier-protein] reductase alpha subunit, KAR alpha subunit) (3-oxoacyl-[acyl-carrier-protein] reductase) (Estradiol 17-beta-dehydrogenase 8, EC 1.1.1.62) (Protein Ke6, Ke6) (Short chain dehydrogenase/reductase family 30C member 1) (Testosterone 17-beta-dehydrogena…	-0.511114	DOWN	0.451518	UP	Opposite
																		P60842	EIF4A1	Eukaryotic initiation factor 4A-I, eIF-4A-I, eIF4A-I, EC 3.6.4.13 (ATP-dependent RNA helicase eIF4A-1)	-0.913355	DOWN	-0.154623	DOWN	Same
																		P05198	EIF2S1	Eukaryotic translation initiation factor 2 subunit 1 (Eukaryotic translation initiation factor 2 subunit alpha, eIF-2-alpha, eIF-2A, eIF-2alpha)	-0.366141	DOWN	-0.170293	DOWN	Same
																		P55060	CSE1L	Exportin-2, Exp2 (Cellular apoptosis susceptibility protein) (Chromosome segregation 1-like protein) (Importin-alpha re-exporter)	-0.461021	DOWN	-0.234315	DOWN	Same
																		Q9Y613	FHOD1	FH1/FH2 domain-containing protein 1 (Formin homolog overexpressed in spleen 1, FHOS) (Formin homology 2 domain-containing protein 1)	-0.311511	DOWN	-0.241999	DOWN	Same
																		Q13643	FHL3	Four and a half LIM domains protein 3, FHL-3 (Skeletal muscle LIM-protein 2, SLIM-2)	-0.595183	DOWN	-0.319457	DOWN	Same
																		P07954	FH	Fumarate hydratase, mitochondrial, Fumarase, HsFH, EC 4.2.1.2	-0.26962	DOWN	0.456627	UP	Opposite
																		Q9BQS8	FYCO1	FYVE and coiled-coil domain-containing protein 1 (Zinc finger FYVE domain-containing protein 7)	-0.467983	DOWN	-0.197084	DOWN	Same
																		P51570	GALK1	Galactokinase, EC 2.7.1.6 (Galactose kinase)	-1.24806	DOWN	-0.192607	DOWN	Same
																		P09382	LGALS1	Galectin-1, Gal-1 (14 kDa laminin-binding protein, HLBP14) (14 kDa lectin) (Beta-galactoside-binding lectin L-14-I) (Galaptin) (HBL) (HPL) (Lactose-binding lectin 1) (Lectin galactoside-binding soluble 1) (Putative MAPK-activating protein PM12) (S-Lac lectin 1)	0.51463	UP	-0.489847	DOWN	Opposite
																		P00367	GLUD1	Glutamate dehydrogenase 1, mitochondrial, GDH 1, EC 1.4.1.3	-0.446616	DOWN	0.276052	UP	Opposite
																		P0DPI2	GATD3A	Glutamine amidotransferase-like class 1 domain-containing protein 3, mitochondrial	-0.522173	DOWN	0.601177	UP	Opposite
																		P78417	GSTO1	Glutathione S-transferase omega-1, GSTO-1, EC 2.5.1.18 (Glutathione S-transferase omega 1-1, GSTO 1-1) (Glutathione-dependent dehydroascorbate reductase, EC 1.8.5.1) (Monomethylarsonic acid reductase, MMA(V) reductase, EC 1.20.4.2) (S-(Phenacyl)glutathione reductase, SPG-R)	-0.440265	DOWN	0.371059	UP	Opposite
																		P04406	GAPDH	Glyceraldehyde-3-phosphate dehydrogenase, GAPDH, EC 1.2.1.12 (Peptidyl-cysteine S-nitrosylase GAPDH, EC 2.6.99.-)	0.384853	UP	-0.213312	DOWN	Opposite
																		P21695	GPD1	Glycerol-3-phosphate dehydrogenase [NAD(+)], cytoplasmic, GPD-C, GPDH-C, EC 1.1.1.8	-0.06737	DOWN	-0.444431	DOWN	Same
																		Q8N335	GPD1L	Glycerol-3-phosphate dehydrogenase 1-like protein, GPD1-L, EC 1.1.1.8	-0.496928	DOWN	0.429589	UP	Opposite
																		Q9UBQ7	GRHPR	Glyoxylate reductase/hydroxypyruvate reductase, EC 1.1.1.79, EC 1.1.1.81	-0.334776	DOWN	0.155629	UP	Opposite
																		Q9UIJ7	AK3	GTP:AMP phosphotransferase AK3, mitochondrial, EC 2.7.4.10 (Adenylate kinase 3, AK 3) (Adenylate kinase 3 alpha-like 1)	-0.528192	DOWN	0.499659	UP	Opposite
																		P62826	RAN	GTP-binding nuclear protein Ran, EC 3.6.5.- (Androgen receptor-associated protein 24) (GTPase Ran) (Ras-like protein TC4) (Ras-related nuclear protein)	-0.49708	DOWN	-0.179831	DOWN	Same
																		Q14353	GAMT	Guanidinoacetate N-methyltransferase, EC 2.1.1.2	-0.282068	DOWN	-0.198261	DOWN	Same
																		Q9BXW7	HDHD5	Haloacid dehalogenase-like hydrolase domain-containing 5 (Cat eye syndrome critical region protein 5)	-0.629836	DOWN	0.405062	UP	Opposite
																		Q12931	TRAP1	Heat shock protein 75 kDa, mitochondrial, HSP 75 (TNFR-associated protein 1) (Tumor necrosis factor type 1 receptor-associated protein, TRAP-1)	-0.436847	DOWN	0.433711	UP	Opposite
																		O14558	HSPB6	Heat shock protein beta-6, HspB6 (Heat shock 20 kDa-like protein p20)	-0.390027	DOWN	0.385477	UP	Opposite
																		P54652	HSPA2	Heat shock-related 70 kDa protein 2, Heat shock 70 kDa protein 2	0.120869	UP	-0.433452	DOWN	Opposite
																		Q9BX68	HINT2	Adenosine 5'-monophosphoramidase HINT2, EC 3.9.1.- (HINT-3) (HIT-17kDa) (Histidine triad nucleotide-binding protein 2, mitochondrial, HINT-2) (PKCI-1-related HIT protein)	-0.6249	DOWN	0.526767	UP	Opposite
																		P53701	HCCS	Holocytochrome c-type synthase, EC 4.4.1.17 (Cytochrome c-type heme lyase)	-0.570533	DOWN	0.307262	UP	Opposite
																		Q6YN16	HSDL2	Hydroxysteroid dehydrogenase-like protein 2, EC 1.-.-.- (Short chain dehydrogenase/reductase family 13C member 1)	-0.310202	DOWN	0.479029	UP	Opposite
																		Q3SXM5	HSDL1	Inactive hydroxysteroid dehydrogenase-like protein 1 (Short chain dehydrogenase/reductase family 12C member 3)	-0.509056	DOWN	0.234045	UP	Opposite
																		Q9H2U2	PPA2	Inorganic pyrophosphatase 2, mitochondrial, EC 3.6.1.1 (Pyrophosphatase SID6-306) (Pyrophosphate phospho-hydrolase 2, PPase 2)	-0.211286	DOWN	0.28935	UP	Opposite
																		O75569	PRKRA	Interferon-inducible double-stranded RNA-dependent protein kinase activator A (PKR-associated protein X) (PKR-associating protein X) (Protein activator of the interferon-induced protein kinase) (Protein kinase, interferon-inducible double-stranded RNA-dependent activator)	-0.298974	DOWN	-0.180425	DOWN	Same
																		Q9UKU7	ACAD8	Isobutyryl-CoA dehydrogenase, mitochondrial, IBDH, EC 1.3.8.- (Activator-recruited cofactor 42 kDa component, ARC42) (Acyl-CoA dehydrogenase family member 8, ACAD-8)	-0.161265	DOWN	0.371622	UP	Opposite
																		Q96AB3	ISOC2	Isochorismatase domain-containing protein 2	-0.579298	DOWN	0.183071	UP	Opposite
																		P50213	IDH3A	Isocitrate dehydrogenase [NAD] subunit alpha, mitochondrial, EC 1.1.1.41 (Isocitric dehydrogenase subunit alpha) (NAD(+)-specific ICDH subunit alpha)	-0.597514	DOWN	0.407819	UP	Opposite
																		O43837	IDH3B	Isocitrate dehydrogenase [NAD] subunit beta, mitochondrial (Isocitric dehydrogenase subunit beta) (NAD(+)-specific ICDH subunit beta)	-0.64152	DOWN	0.354948	UP	Opposite
																		Q9H9P8	L2HGDH	L-2-hydroxyglutarate dehydrogenase, mitochondrial, EC 1.1.99.2 (Duranin)	-0.387997	DOWN	0.253401	UP	Opposite
																		P42704	LRPPRC	Leucine-rich PPR motif-containing protein, mitochondrial (130 kDa leucine-rich protein, LRP 130) (GP130)	-0.339917	DOWN	0.444816	UP	Opposite
																		P11182	DBT	Lipoamide acyltransferase component of branched-chain alpha-keto acid dehydrogenase complex, mitochondrial, EC 2.3.1.168 (52 kDa mitochondrial autoantigen of primary biliary cirrhosis) (Branched chain 2-oxo-acid dehydrogenase complex component E2, BCOADC-E2) (Branched-chain alpha-keto acid dehydrogenase complex component E2, BCKAD-E2, BCKADE2) (Dihydrolipoamide acetyltransferase component of bran…	-0.0542826	DOWN	0.435667	UP	Opposite
																		P33121	ACSL1	Long-chain-fatty-acid--CoA ligase 1, EC 6.2.1.3 (Acyl-CoA synthetase 1, ACS1) (Arachidonate--CoA ligase, EC 6.2.1.15) (Long-chain acyl-CoA synthetase 1, LACS 1) (Long-chain acyl-CoA synthetase 2, LACS 2) (Long-chain fatty acid-CoA ligase 2) (Palmitoyl-CoA ligase 1) (Palmitoyl-CoA ligase 2) (Phytanate--CoA ligase, EC 6.2.1.24)	-0.361417	DOWN	0.461417	UP	Opposite
																		Q7Z4W1	DCXR	L-xylulose reductase, XR, EC 1.1.1.10 (Carbonyl reductase II) (Dicarbonyl/L-xylulose reductase) (Kidney dicarbonyl reductase, kiDCR) (Short chain dehydrogenase/reductase family 20C member 1) (Sperm surface protein P34H)	-0.507774	DOWN	0.582006	UP	Opposite
																		P40926	MDH2	Malate dehydrogenase, mitochondrial, EC 1.1.1.37	-0.217213	DOWN	0.375606	UP	Opposite
																		Q96CM8	ACSF2	Medium-chain acyl-CoA ligase ACSF2, mitochondrial, EC 6.2.1.2	-0.450327	DOWN	0.226066	UP	Opposite
																		P11310	ACADM	Medium-chain specific acyl-CoA dehydrogenase, mitochondrial, MCAD, EC 1.3.8.7 (Medium chain acyl-CoA dehydrogenase, MCADH)	-0.44266	DOWN	0.611301	UP	Opposite
																		Q13505	MTX1	Metaxin-1 (Mitochondrial outer membrane import complex protein 1)	-0.456288	DOWN	0.221683	UP	Opposite
																		Q9HCC0	MCCC2	Methylcrotonoyl-CoA carboxylase beta chain, mitochondrial, MCCase subunit beta, EC 6.4.1.4 (3-methylcrotonyl-CoA carboxylase 2) (3-methylcrotonyl-CoA carboxylase non-biotin-containing subunit) (3-methylcrotonyl-CoA:carbon dioxide ligase subunit beta)	-0.537769	DOWN	0.531769	UP	Opposite
																		Q02252	ALDH6A1	Methylmalonate-semialdehyde dehydrogenase [acylating], mitochondrial, MMSDH, Malonate-semialdehyde dehydrogenase [acylating], EC 1.2.1.18, EC 1.2.1.27 (Aldehyde dehydrogenase family 6 member A1)	-0.426667	DOWN	0.338725	UP	Opposite
																		Q96PE7	MCEE	Methylmalonyl-CoA epimerase, mitochondrial, EC 5.1.99.1 (DL-methylmalonyl-CoA racemase)	-0.557851	DOWN	0.676983	UP	Opposite
																		Q9NX63	CHCHD3	MICOS complex subunit MIC19 (Coiled-coil-helix-coiled-coil-helix domain-containing protein 3)	-0.415079	DOWN	0.368499	UP	Opposite
																		Q6UXV4	APOOL	MICOS complex subunit MIC27 (Apolipoprotein O-like) (Protein FAM121A)	-0.372027	DOWN	0.376901	UP	Opposite
																		Q02978	SLC25A11	Mitochondrial 2-oxoglutarate/malate carrier protein, OGCP (Solute carrier family 25 member 11)	-0.343349	DOWN	0.556568	UP	Opposite
																		Q9Y6C9	MTCH2	Mitochondrial carrier homolog 2 (Met-induced mitochondrial protein)	-0.281114	DOWN	0.387844	UP	Opposite
																		Q9Y3D6	FIS1	Mitochondrial fission 1 protein (FIS1 homolog, hFis1) (Tetratricopeptide repeat protein 11, TPR repeat protein 11)	-0.304209	DOWN	0.289647	UP	Opposite
																		Q9Y5L4	TIMM13	Mitochondrial import inner membrane translocase subunit Tim13	-0.511047	DOWN	0.53783	UP	Opposite
																		Q9BVV7	TIMM21	Mitochondrial import inner membrane translocase subunit Tim21 (TIM21-like protein, mitochondrial)	-0.530399	DOWN	0.423857	UP	Opposite
																		O43615	TIMM44	Mitochondrial import inner membrane translocase subunit TIM44	-0.610382	DOWN	0.465688	UP	Opposite
																		Q3ZCQ8	TIMM50	Mitochondrial import inner membrane translocase subunit TIM50	-0.627097	DOWN	0.314829	UP	Opposite
																		O60220	TIMM8A	Mitochondrial import inner membrane translocase subunit Tim8 A (Deafness dystonia protein 1) (X-linked deafness dystonia protein)	-1.0055	DOWN	0.497146	UP	Opposite
																		P05976	MYL1	Myosin light chain 1/3, skeletal muscle isoform, MLC1/MLC3, MLC1F/MLC3F (Myosin light chain alkali 1/2, Myosin light chain A1/A2)	0.44192	UP	-0.524325	DOWN	Opposite
																		Q96A32	MYLPF	Myosin regulatory light chain 2, skeletal muscle isoform (Fast skeletal myosin light chain 2) (MLC2B)	0.373374	UP	-0.616298	DOWN	Opposite
																		P12882	MYH1	Myosin-1 (Myosin heavy chain 1) (Myosin heavy chain 2x, MyHC-2x) (Myosin heavy chain IIx/d, MyHC-IIx/d) (Myosin heavy chain, skeletal muscle, adult 1)	0.43317	UP	-1.3881	DOWN	Opposite
																		Q9UKX2	MYH2	Myosin-2 (Myosin heavy chain 2) (Myosin heavy chain 2a, MyHC-2a) (Myosin heavy chain IIa, MyHC-IIa) (Myosin heavy chain, skeletal muscle, adult 2)	0.524809	UP	-0.355575	DOWN	Opposite
																		Q14324	MYBPC2	Myosin-binding protein C, fast-type, Fast MyBP-C (C-protein, skeletal muscle fast isoform)	0.278779	UP	-0.822497	DOWN	Opposite
																		Q13423	NNT	NAD(P) transhydrogenase, mitochondrial, EC 7.1.1.1 (Nicotinamide nucleotide transhydrogenase) (Pyridine nucleotide transhydrogenase)	-0.397039	DOWN	0.588062	UP	Opposite
																		Q9NTG7	SIRT3	NAD-dependent protein deacetylase sirtuin-3, mitochondrial, hSIRT3, EC 2.3.1.286 (Regulatory protein SIR2 homolog 3) (SIR2-like protein 3)	-0.474733	DOWN	0.483971	UP	Opposite
																		O95299	NDUFA10	NADH dehydrogenase [ubiquinone] 1 alpha subcomplex subunit 10, mitochondrial (Complex I-42kD, CI-42kD) (NADH-ubiquinone oxidoreductase 42 kDa subunit)	-0.472509	DOWN	0.489636	UP	Opposite
																		Q9P0J0	NDUFA13	NADH dehydrogenase [ubiquinone] 1 alpha subcomplex subunit 13 (Cell death regulatory protein GRIM-19) (Complex I-B16.6, CI-B16.6) (Gene associated with retinoic and interferon-induced mortality 19 protein, GRIM-19, Gene associated with retinoic and IFN-induced mortality 19 protein) (NADH-ubiquinone oxidoreductase B16.6 subunit)	-0.41152	DOWN	0.4554	UP	Opposite
																		O43678	NDUFA2	NADH dehydrogenase [ubiquinone] 1 alpha subcomplex subunit 2 (Complex I-B8, CI-B8) (NADH-ubiquinone oxidoreductase B8 subunit)	-0.600208	DOWN	0.54549	UP	Opposite
																		Q16718	NDUFA5	NADH dehydrogenase [ubiquinone] 1 alpha subcomplex subunit 5 (Complex I subunit B13) (Complex I-13kD-B, CI-13kD-B) (NADH-ubiquinone oxidoreductase 13 kDa-B subunit)	-0.461432	DOWN	0.410655	UP	Opposite
																		P56556	NDUFA6	NADH dehydrogenase [ubiquinone] 1 alpha subcomplex subunit 6 (Complex I-B14, CI-B14) (LYR motif-containing protein 6) (NADH-ubiquinone oxidoreductase B14 subunit)	-0.621549	DOWN	0.58496	UP	Opposite
																		P51970	NDUFA8	NADH dehydrogenase [ubiquinone] 1 alpha subcomplex subunit 8 (Complex I-19kD, CI-19kD) (Complex I-PGIV, CI-PGIV) (NADH-ubiquinone oxidoreductase 19 kDa subunit)	-0.355881	DOWN	0.429	UP	Opposite
																		Q16795	NDUFA9	NADH dehydrogenase [ubiquinone] 1 alpha subcomplex subunit 9, mitochondrial (Complex I-39kD, CI-39kD) (NADH-ubiquinone oxidoreductase 39 kDa subunit)	-0.523843	DOWN	0.538979	UP	Opposite
																		O75438	NDUFB1	NADH dehydrogenase [ubiquinone] 1 beta subcomplex subunit 1 (Complex I-MNLL, CI-MNLL) (NADH-ubiquinone oxidoreductase MNLL subunit)	-0.629075	DOWN	0.542617	UP	Opposite
																		O96000	NDUFB10	NADH dehydrogenase [ubiquinone] 1 beta subcomplex subunit 10 (Complex I-PDSW, CI-PDSW) (NADH-ubiquinone oxidoreductase PDSW subunit)	-0.393094	DOWN	0.508218	UP	Opposite
																		O43676	NDUFB3	NADH dehydrogenase [ubiquinone] 1 beta subcomplex subunit 3 (Complex I-B12, CI-B12) (NADH-ubiquinone oxidoreductase B12 subunit)	-0.524468	DOWN	0.413193	UP	Opposite
																		O43674	NDUFB5	NADH dehydrogenase [ubiquinone] 1 beta subcomplex subunit 5, mitochondrial (Complex I-SGDH, CI-SGDH) (NADH-ubiquinone oxidoreductase SGDH subunit)	-0.380294	DOWN	0.507063	UP	Opposite
																		P17568	NDUFB7	NADH dehydrogenase [ubiquinone] 1 beta subcomplex subunit 7 (Cell adhesion protein SQM1) (Complex I-B18, CI-B18) (NADH-ubiquinone oxidoreductase B18 subunit)	-0.609245	DOWN	0.329167	UP	Opposite
																		O95169	NDUFB8	NADH dehydrogenase [ubiquinone] 1 beta subcomplex subunit 8, mitochondrial (Complex I-ASHI, CI-ASHI) (NADH-ubiquinone oxidoreductase ASHI subunit)	-0.448916	DOWN	0.540741	UP	Opposite
																		O95298	NDUFC2	NADH dehydrogenase [ubiquinone] 1 subunit C2 (Complex I-B14.5b, CI-B14.5b) (Human lung cancer oncogene 1 protein, HLC-1) (NADH-ubiquinone oxidoreductase subunit B14.5b)	-0.570945	DOWN	0.458952	UP	Opposite
																		P49821	NDUFV1	NADH dehydrogenase [ubiquinone] flavoprotein 1, mitochondrial, EC 7.1.1.2 (Complex I-51kD, CI-51kD) (NADH dehydrogenase flavoprotein 1) (NADH-ubiquinone oxidoreductase 51 kDa subunit)	-0.397584	DOWN	0.45818	UP	Opposite
																		P19404	NDUFV2	NADH dehydrogenase [ubiquinone] flavoprotein 2, mitochondrial, EC 7.1.1.2 (NADH-ubiquinone oxidoreductase 24 kDa subunit)	-0.743588	DOWN	0.541988	UP	Opposite
																		P56181	NDUFV3	NADH dehydrogenase [ubiquinone] flavoprotein 3, mitochondrial (Complex I-9kD, CI-9kD) (NADH-ubiquinone oxidoreductase 9 kDa subunit) (Renal carcinoma antigen NY-REN-4)	-0.629623	DOWN	0.675523	UP	Opposite
																		O75306	NDUFS2	NADH dehydrogenase [ubiquinone] iron-sulfur protein 2, mitochondrial, EC 7.1.1.2 (Complex I-49kD, CI-49kD) (NADH-ubiquinone oxidoreductase 49 kDa subunit)	-0.38239	DOWN	0.337266	UP	Opposite
																		O75489	NDUFS3	NADH dehydrogenase [ubiquinone] iron-sulfur protein 3, mitochondrial, EC 7.1.1.2 (Complex I-30kD, CI-30kD) (NADH-ubiquinone oxidoreductase 30 kDa subunit)	-0.43802	DOWN	0.435773	UP	Opposite
																		O43181	NDUFS4	NADH dehydrogenase [ubiquinone] iron-sulfur protein 4, mitochondrial (Complex I-18 kDa, CI-18 kDa) (Complex I-AQDQ, CI-AQDQ) (NADH-ubiquinone oxidoreductase 18 kDa subunit)	-0.499548	DOWN	0.522782	UP	Opposite
																		O43920	NDUFS5	NADH dehydrogenase [ubiquinone] iron-sulfur protein 5 (Complex I-15 kDa, CI-15 kDa) (NADH-ubiquinone oxidoreductase 15 kDa subunit)	-0.573467	DOWN	0.572864	UP	Opposite
																		O75380	NDUFS6	NADH dehydrogenase [ubiquinone] iron-sulfur protein 6, mitochondrial (Complex I-13kD-A, CI-13kD-A) (NADH-ubiquinone oxidoreductase 13 kDa-A subunit)	-0.340152	DOWN	0.430597	UP	Opposite
																		O00217	NDUFS8	NADH dehydrogenase [ubiquinone] iron-sulfur protein 8, mitochondrial, EC 7.1.1.2 (Complex I-23kD, CI-23kD) (NADH-ubiquinone oxidoreductase 23 kDa subunit) (TYKY subunit)	-0.509326	DOWN	0.347033	UP	Opposite
																		P28331	NDUFS1	NADH-ubiquinone oxidoreductase 75 kDa subunit, mitochondrial, EC 7.1.1.2 (Complex I-75kD, CI-75kD)	-0.437341	DOWN	0.442802	UP	Opposite
																		P03891	MT-ND2	NADH-ubiquinone oxidoreductase chain 2, EC 7.1.1.2 (NADH dehydrogenase subunit 2)	-0.619618	DOWN	0.482765	UP	Opposite
																		P03905	MT-ND4	NADH-ubiquinone oxidoreductase chain 4, EC 7.1.1.2 (NADH dehydrogenase subunit 4)	-0.592797	DOWN	0.592854	UP	Opposite
																		P03915	MT-ND5	NADH-ubiquinone oxidoreductase chain 5, EC 7.1.1.2 (NADH dehydrogenase subunit 5)	-0.627353	DOWN	0.732385	UP	Opposite
																		Q53GG5	PDLIM3	PDZ and LIM domain protein 3 (Actinin-associated LIM protein) (Alpha-actinin-2-associated LIM protein)	0.296961	UP	-0.400787	DOWN	Opposite
																		Q06830	PRDX1	Peroxiredoxin-1, EC 1.11.1.24 (Natural killer cell-enhancing factor A, NKEF-A) (Proliferation-associated gene protein, PAG) (Thioredoxin peroxidase 2) (Thioredoxin-dependent peroxide reductase 2) (Thioredoxin-dependent peroxiredoxin 1)	0.0874484	UP	-0.314651	DOWN	Opposite
																		P30044	PRDX5	Peroxiredoxin-5, mitochondrial, EC 1.11.1.24 (Alu corepressor 1) (Antioxidant enzyme B166, AOEB166) (Liver tissue 2D-page spot 71B) (PLP) (Peroxiredoxin V, Prx-V) (Peroxisomal antioxidant enzyme) (TPx type VI) (Thioredoxin peroxidase PMP20) (Thioredoxin-dependent peroxiredoxin 5)	-0.348085	DOWN	0.338776	UP	Opposite
																		Q5SV97	PERM1	PGC-1 and ERR-induced regulator in muscle protein 1 (PPARGC1 and ESRR-induced regulator in muscle 1) (Peroxisome proliferator-activated receptor gamma coactivator 1 and estrogen-related receptor-induced regulator in muscle 1)	-0.498438	DOWN	0.310775	UP	Opposite
																		Q00325	SLC25A3	Phosphate carrier protein, mitochondrial (Phosphate transport protein, PTP) (Solute carrier family 25 member 3)	-0.199475	DOWN	0.489429	UP	Opposite
																		Q96AQ6	PBXIP1	Pre-B-cell leukemia transcription factor-interacting protein 1 (Hematopoietic PBX-interacting protein)	-0.369277	DOWN	-0.271629	DOWN	Same
																		Q9UHG3	PCYOX1	Prenylcysteine oxidase 1, EC 1.8.3.5 (Prenylcysteine lyase)	-0.250263	DOWN	-0.218454	DOWN	Same
																		Q15031	LARS2	Leucine--tRNA ligase, mitochondrial, EC 6.1.1.4 (Leucyl-tRNA synthetase, LeuRS)	-0.843107	DOWN	0.323995	UP	Opposite
																		Q93008	USP9X	Probable ubiquitin carboxyl-terminal hydrolase FAF-X, EC 3.4.19.12 (Deubiquitinating enzyme FAF-X) (Fat facets in mammals, hFAM) (Fat facets protein-related, X-linked) (Ubiquitin thioesterase FAF-X) (Ubiquitin-specific protease 9, X chromosome) (Ubiquitin-specific-processing protease FAF-X)	-0.438782	DOWN	-0.123615	DOWN	Same
																		P35232	PHB	Prohibitin 1	-0.358022	DOWN	0.326143	UP	Opposite
																		Q99623	PHB2	Prohibitin-2 (B-cell receptor-associated protein BAP37) (D-prohibitin) (Repressor of estrogen receptor activity)	-0.341885	DOWN	0.311711	UP	Opposite
																		Q9H7Z7	PTGES2	Prostaglandin E synthase 2, EC 5.3.99.3 (Membrane-associated prostaglandin E synthase-2, mPGE synthase-2) (Microsomal prostaglandin E synthase 2, mPGES-2) (Prostaglandin-H(2) E-isomerase) [Cleaved into: Prostaglandin E synthase 2 truncated form ]	-0.33057	DOWN	0.385028	UP	Opposite
																		P25789	PSMA4	Proteasome subunit alpha type-4 (Macropain subunit C9) (Multicatalytic endopeptidase complex subunit C9) (Proteasome component C9) (Proteasome subunit L)	-0.236978	DOWN	-0.153219	DOWN	Same
																		P28070	PSMB4	Proteasome subunit beta type-4 (26 kDa prosomal protein, HsBPROS26, PROS-26) (Macropain beta chain) (Multicatalytic endopeptidase complex beta chain) (Proteasome beta chain) (Proteasome chain 3, HsN3)	-0.329903	DOWN	-0.131426	DOWN	Same
																		Q86VS8	HOOK3	Protein Hook homolog 3, h-hook3, hHK3	-1.00338	DOWN	-0.116246	DOWN	Same
																		Q9UN36	NDRG2	Protein NDRG2 (N-myc downstream-regulated gene 2 protein) (Protein Syld709613)	-0.220532	DOWN	-0.358006	DOWN	Same
																		P08559	PDHA1	Pyruvate dehydrogenase E1 component subunit alpha, somatic form, mitochondrial, EC 1.2.4.1 (PDHE1-A type I)	-0.421856	DOWN	0.439725	UP	Opposite
																		P11177	PDHB	Pyruvate dehydrogenase E1 component subunit beta, mitochondrial, PDHE1-B, EC 1.2.4.1	-0.292489	DOWN	0.399499	UP	Opposite
																		O14983	ATP2A1	Sarcoplasmic/endoplasmic reticulum calcium ATPase 1, SERCA1, SR Ca(2+)-ATPase 1, EC 7.2.2.10 (Calcium pump 1) (Calcium-transporting ATPase sarcoplasmic reticulum type, fast twitch skeletal muscle isoform) (Endoplasmic reticulum class 1/2 Ca(2+) ATPase)	0.254499	UP	-0.637928	DOWN	Opposite
																		P42345	MTOR	Serine/threonine-protein kinase mTOR, EC 2.7.11.1 (FK506-binding protein 12-rapamycin complex-associated protein 1) (FKBP12-rapamycin complex-associated protein) (Mammalian target of rapamycin, mTOR) (Mechanistic target of rapamycin) (Rapamycin and FKBP12 target 1) (Rapamycin target protein 1)	-0.980084	DOWN	0.168743	UP	Opposite
																		Q15172	PPP2R5A	Serine/threonine-protein phosphatase 2A 56 kDa regulatory subunit alpha isoform (PP2A B subunit isoform B'-alpha) (PP2A B subunit isoform B56-alpha) (PP2A B subunit isoform PR61-alpha, PR61alpha) (PP2A B subunit isoform R5-alpha)	-0.681876	DOWN	-0.121691	DOWN	Same
																		P45954	ACADSB	Short/branched chain specific acyl-CoA dehydrogenase, mitochondrial, SBCAD, EC 1.3.8.5 (2-methyl branched chain acyl-CoA dehydrogenase, 2-MEBCAD) (2-methylbutyryl-coenzyme A dehydrogenase, 2-methylbutyryl-CoA dehydrogenase)	-0.388444	DOWN	0.579268	UP	Opposite
																		Q9UHP9	SMPX	Small muscular protein (Stretch-responsive skeletal muscle protein)	-0.286378	DOWN	0.365797	UP	Opposite
																		P14672	SLC2A4	Solute carrier family 2, facilitated glucose transporter member 4 (Glucose transporter type 4, insulin-responsive, GLUT-4)	-0.476148	DOWN	0.321019	UP	Opposite
																		Q9Y512	SAMM50	Sorting and assembly machinery component 50 homolog (Transformation-related gene 3 protein, TRG-3)	-0.486761	DOWN	0.343487	UP	Opposite
																		P22307	SCP2	Sterol carrier protein 2, SCP-2 (Acetyl-CoA C-myristoyltransferase, EC 2.3.1.155) (Non-specific lipid-transfer protein, NSL-TP) (Propanoyl-CoA C-acyltransferase, EC 2.3.1.176) (SCP-2/3-oxoacyl-CoA thiolase) (SCP-2/thiolase, EC 2.3.1.16) (SCP-chi) (SCPX) (Sterol carrier protein X, SCP-X)	-0.519278	DOWN	0.283166	UP	Opposite
																		P38646	HSPA9	Stress-70 protein, mitochondrial (75 kDa glucose-regulated protein, GRP-75) (Heat shock 70 kDa protein 9) (Mortalin, MOT) (Peptide-binding protein 74, PBP74)	-0.42522	DOWN	0.50611	UP	Opposite
																		P31040	SDHA	Succinate dehydrogenase [ubiquinone] flavoprotein subunit, mitochondrial, EC 1.3.5.1 (Flavoprotein subunit of complex II, Fp)	-0.26161	DOWN	0.420136	UP	Opposite
																		P21912	SDHB	Succinate dehydrogenase [ubiquinone] iron-sulfur subunit, mitochondrial, EC 1.3.5.1 (Iron-sulfur subunit of complex II, Ip)	-0.346094	DOWN	0.482507	UP	Opposite
																		Q99643	SDHC	Succinate dehydrogenase cytochrome b560 subunit, mitochondrial (Integral membrane protein CII-3) (QPs-1, QPs1) (Succinate dehydrogenase complex subunit C) (Succinate-ubiquinone oxidoreductase cytochrome B large subunit, CYBL)	-0.456181	DOWN	0.473945	UP	Opposite
																		P53597	SUCLG1	Succinate--CoA ligase [ADP/GDP-forming] subunit alpha, mitochondrial, EC 6.2.1.4, EC 6.2.1.5 (Succinyl-CoA synthetase subunit alpha, SCS-alpha)	-0.343251	DOWN	0.573892	UP	Opposite
																		Q96I99	SUCLG2	Succinate--CoA ligase [GDP-forming] subunit beta, mitochondrial, EC 6.2.1.4 (GTP-specific succinyl-CoA synthetase subunit beta, G-SCS, GTPSCS) (Succinyl-CoA synthetase beta-G chain, SCS-betaG)	-0.440701	DOWN	1.01019	UP	Opposite
																		P51649	ALDH5A1	Succinate-semialdehyde dehydrogenase, mitochondrial, EC 1.2.1.24 (Aldehyde dehydrogenase family 5 member A1) (NAD(+)-dependent succinic semialdehyde dehydrogenase)	-0.327662	DOWN	0.287486	UP	Opposite
																		P04179	SOD2	Superoxide dismutase [Mn], mitochondrial, EC 1.15.1.1	-0.517574	DOWN	0.368647	UP	Opposite
																		O43396	TXNL1	Thioredoxin-like protein 1 (32 kDa thioredoxin-related protein)	-0.481556	DOWN	-0.136133	DOWN	Same
																		Q16762	TST	Thiosulfate sulfurtransferase, EC 2.8.1.1 (Rhodanese)	-0.529045	DOWN	0.387768	UP	Opposite
																		Q9BW92	TARS2	Threonine--tRNA ligase, mitochondrial, EC 6.1.1.3 (Threonyl-tRNA synthetase, ThrRS) (Threonyl-tRNA synthetase-like 1)	-0.724749	DOWN	0.342518	UP	Opposite
																		Q9H061	TMEM126A	Transmembrane protein 126A	-0.492056	DOWN	0.760752	UP	Opposite
																		Q96AN5	TMEM143	Transmembrane protein 143	-0.465442	DOWN	0.360828	UP	Opposite
																		Q7L0Y3	TRMT10C	tRNA methyltransferase 10 homolog C (HBV pre-S2 trans-regulated protein 2) (Mitochondrial ribonuclease P protein 1, Mitochondrial RNase P protein 1) (RNA (guanine-9-)-methyltransferase domain-containing protein 1) (Renal carcinoma antigen NY-REN-49) (mRNA methyladenosine-N(1)-methyltransferase, EC 2.1.1.-) (tRNA (adenine(9)-N(1))-methyltransferase, EC 2.1.1.218) (tRNA (guanine(9)-N(1))-methyltran…	-1.04166	DOWN	0.384667	UP	Opposite
																		P48788	TNNI2	Troponin I, fast skeletal muscle (Troponin I, fast-twitch isoform)	0.506093	UP	-0.552871	DOWN	Opposite
																		O75208	COQ9	Ubiquinone biosynthesis protein COQ9, mitochondrial	-0.353358	DOWN	0.325099	UP	Opposite
																		P22314	UBA1	Ubiquitin-like modifier-activating enzyme 1, EC 6.2.1.45 (Protein A1S9) (Ubiquitin-activating enzyme E1)	-0.223061	DOWN	-0.108798	DOWN	Same
																		P49748	ACADVL	Very long-chain specific acyl-CoA dehydrogenase, mitochondrial, VLCAD, EC 1.3.8.9	-0.191016	DOWN	0.365894	UP	Opposite
																		P45880	VDAC2	Voltage-dependent anion-selective channel protein 2, VDAC-2, hVDAC2 (Outer mitochondrial membrane protein porin 2)	-0.120932	DOWN	0.282154	UP	Opposite
																		P54289	CACNA2D1	Voltage-dependent calcium channel subunit alpha-2/delta-1 (Voltage-gated calcium channel subunit alpha-2/delta-1) [Cleaved into: Voltage-dependent calcium channel subunit alpha-2-1; Voltage-dependent calcium channel subunit delta-1 ]	-0.216541	DOWN	-0.302861	DOWN	Same
